# Supplementary material for: Synthesis, crystal structure and anti­cancer activity of the complex chlorido­(η2-ethyl­ene)(quinolin-8-olato-κ2 N,O)platinum(II) by experimental and theoretical methods
Source: Acta Crystallogr E Crystallogr Commun. 2024 Apr 30;80(Pt 5):550–4. doi: 10.1107/S2056989024003748 (PMC11074582; doi:10.1107/S2056989024003748)
Supplement: Supplementary file 1 [file e-80-00550-sup1.cif]

##############################################################################
#                                                                            #
# This CIF contains the data in a paper accepted for publication in          #
# Acta Crystallographica Section E. It conforms to the requirements of       #
# Notes for Authors for Acta Crystallographica Section E, and has been       #
# peer reviewed under the auspices of the IUCr Commission on Journals.       #
#                                                                            #
# Full details of the Crystallographic Information File format               #
# are given in the paper "The Crystallographic Information File (CIF):       #
# a New Standard Archive File for Crystallography" by S. R. Hall, F. H.      #
# Allen and I. D. Brown [Acta Cryst. (1991), A47, 655-685].                  #
#                                                                            #
# The current version of the core CIF dictionary is obtainable from          #
# ftp://ftp.iucr.org/pub/cif_core.dic.                                       #
#                                                                            #
# Software is freely available for graphical display of the structure(s)     #
# in this CIF. For information consult the CIF software page                 #
# http://www.iucr.org/resources/cif/software.                                #
#                                                                            #
# This file may be used for bona fide research purposes within the           #
# scientific community so long as proper attribution is given to the journal # 
# article from which it was obtained.                                        #
#                                                                            #
##############################################################################
data_I
_audit_creation_method
;
Olex2 1.2
(compiled 2018.05.29 svn.r3510 for OlexSys, GUI svn.r5506)
;
_journal_date_recd_electronic     2024-04-02
_journal_date_accepted     2024-04-24
_journal_name_full     'Acta Crystallographica, Section E'
_journal_year     2024
_journal_volume     80
_journal_issue      1
_journal_page_first     0
_journal_page_last     0
_journal_paper_category     GM
_journal_paper_doi     10.1107/S2056989024003748
_journal_coeditor_code     OI2006
_publ_contact_author_name     'Luc Van Meervelt'
_publ_contact_author_address
;
Department of Chemistry
KU Leuven
Biomolecular Architecture, Celestijnenlaan 200F
Leuven (Heverlee)
B-3001
Belgium
;
_publ_contact_author_email     'luc.vanmeervelt@kuleuven.be, chintt@hnue.edu.vn'
_publ_contact_author_fax     ?
_publ_contact_author_phone     ?
_publ_section_title
;
Synthesis, crystal structure and anticancer activity of the complex
chlorido(\h^2^-ethylene)(quinolin-8-olato-\k^2^<i>N</i>,<i>O</i>)platinum(II)
by experimental and theoretical methods
;
_publ_section_title_footnote     .
loop_
    _publ_author_name
    _publ_author_footnote
    _publ_author_address
    'Chi, Nguyen Thi Thanh' .
;
Department of Chemistry
Hanoi National University of Education
136 Xuan Thuy
Cau Giay
Hanoi
Vietnam
;
    'Tuan Cuong, Ngo' .
;
Department of Chemistry
Hanoi National University of Education
136 Xuan Thuy
Cau Giay
Hanoi
Vietnam
;
    'Thu Trang, Tran' .
;
Department of Chemistry
Hanoi National University of Education
136 Xuan Thuy
Cau Giay
Hanoi
Vietnam
;
    'Van Thong, Pham' .
;
Department of Chemistry
Hanoi National University of Education
136 Xuan Thuy
Cau Giay
Hanoi
Vietnam
R&D Center
Vietnam Education and Technology Transfer JSC
Hanoi
Vietnam
;
    'Linh, Nguyen Thi Bang' .
;
Department of Chemistry
Hanoi National University of Education
136 Xuan Thuy
Cau Giay
Hanoi
Vietnam
;
    'Ly, Nguyen Thi Khanh' .
;
Department of Chemistry
Hanoi National University of Education
136 Xuan Thuy
Cau Giay
Hanoi
Vietnam
;
    'Van Meervelt, Luc' .
;
Department of Chemistry
KU Leuven
Biomolecular Architecture, Celestijnenlaan 200F
Leuven (Heverlee)
B-3001
Belgium
;
_publ_section_synopsis
;
In the complex [Pt(C~9~H~6~NO)Cl(C~2~H~4~)], ethylene coordinates with Pt^II^
in the \h^2^ manner and in the <i>trans</i> position compared to the
coordinating N atom. The <i>in vitro</i> anticancer activity was investigated
and DFT calculations were performed to support its anticancer activity.
;
_chemical_name_systematic
;
Chlorido(\h^2^-ethylene)(quinolin-8-olato-\k^2^<i>N</i>,<i>O</i>)platinum(II)
;
_chemical_name_common     ?
_chemical_formula_moiety     'C11 H10 Cl N O Pt'
_chemical_formula_sum     'C11 H10 Cl N O Pt'
_chemical_formula_iupac     '[Pt (C9 H6 N O) Cl (C2 H4)]'
_chemical_formula_weight     402.74
_chemical_melting_point     ?
_space_group_crystal_system     monoclinic
_space_group_name_H-M_alt     'P 1 21/c 1'
_space_group_name_Hall     '-P 2ybc'
loop_
    _space_group_symop_operation_xyz
    'x, y, z'
    '-x, y+1/2, -z+1/2'
    '-x, -y, -z'
    'x, -y-1/2, z-1/2'
_cell_length_a     7.9462(5)
_cell_length_b     26.5977(12)
_cell_length_c     5.1860(2)
_cell_angle_alpha     90
_cell_angle_beta     100.613(5)
_cell_angle_gamma     90
_cell_volume     1077.31(9)
_cell_formula_units_Z     4
_cell_measurement_reflns_used     5770
_cell_measurement_theta_min     2.8430
_cell_measurement_theta_max     28.4740
_cell_measurement_temperature     293(2)
_exptl_crystal_description     plate
_exptl_crystal_colour     yellow
_exptl_crystal_size_max     0.35
_exptl_crystal_size_mid     0.3
_exptl_crystal_size_min     0.05
_exptl_crystal_density_diffrn     2.483
_exptl_crystal_density_meas     ?
_exptl_crystal_density_method     ?
_exptl_crystal_F_000     744
_exptl_absorpt_coefficient_mu     13.241
_exptl_absorpt_correction_type     multi-scan
_exptl_absorpt_process_details
;
(CrysAlisPro; Rigaku OD, 2018)
;
_exptl_absorpt_correction_T_min     0.014
_exptl_absorpt_correction_T_max     0.516
_diffrn_ambient_temperature     293(2)
_diffrn_source     'micro-focus sealed X-ray tube'
_diffrn_radiation_type     MoK\a
_diffrn_radiation_wavelength     0.71073
_diffrn_radiation_monochromator     mirror
_diffrn_measurement_device_type
                                   'SuperNova, Single source at offset/far, Eos'
_diffrn_measurement_device     'four-circle diffractometer'
_diffrn_measurement_method     '\w scans'
_diffrn_detector     'CCD plate'
_diffrn_detector_area_resol_mean     15.9631
_diffrn_reflns_number     10730
_diffrn_reflns_av_R_equivalents     0.0708
_diffrn_reflns_av_unetI/netI     0.0494
_diffrn_reflns_theta_min     2.608
_diffrn_reflns_theta_max     26.369
_diffrn_reflns_theta_full     25.242
_diffrn_measured_fraction_theta_max     0.997
_diffrn_measured_fraction_theta_full     0.997
_diffrn_reflns_limit_h_min     -9
_diffrn_reflns_limit_h_max     9
_diffrn_reflns_limit_k_min     -32
_diffrn_reflns_limit_k_max     33
_diffrn_reflns_limit_l_min     -6
_diffrn_reflns_limit_l_max     6
_diffrn_radiation_probe     x-ray
loop_
    _refln_index_h
    _refln_index_k
    _refln_index_l
    _refln_F_squared_meas
    _refln_F_squared_sigma
    -10 3 3 71.53 29.76
    -10 -4 -1 13.75 9.41
    -10 5 3 -11.39 9.89
    -10 -8 2 147.95 29.29
    -10 -8 3 10.51 8.51
    -10 -9 2 194 33.9
    -10 -9 3 -12.28 8.8
    -10 -10 2 48.76 16.65
    -10 -10 3 16.47 7.11
    -10 -11 2 10.78 9.18
    -9 0 -2 122.01 27.3
    -9 0 -1 1.32 4.4
    -9 0 3 -1.88 8.42
    -9 0 4 368.56 52.14
    -9 1 -2 46.86 16.97
    -9 -1 -2 43.64 16.4
    -9 1 -1 17.7 8.94
    -9 -1 -1 22.21 11.19
    -9 -1 3 8.81 9.93
    -9 1 3 -28.93 16.86
    -9 1 4 23.8 16.06
    -9 -1 4 35.11 15.8
    -9 2 -2 -0.8 3.68
    -9 -2 -2 -0.83 2.73
    -9 -2 -1 245.47 33.36
    -9 2 -1 263.87 35.09
    -9 -2 2 30.77 11.66
    -9 2 3 326.66 59.25
    -9 -2 3 462.56 62.04
    -9 2 4 1.13 3.05
    -9 2 4 -3.57 1
    -9 3 -2 12.81 9.37
    -9 -3 -2 20.54 10.7
    -9 -3 2 9.09 7.68
    -9 -3 3 -0.97 6.3
    -9 3 3 -5.46 15.12
    -9 3 4 26.18 16.71
    -9 -3 4 38.16 15.81
    -9 3 4 32.34 16.66
    -9 -4 -2 98.23 23.36
    -9 -4 2 495.05 48.17
    -9 -4 3 49.03 14.46
    -9 4 3 30.44 17.99
    -9 4 4 363.49 55.83
    -9 -4 4 290.83 41.61
    -9 -5 -2 67.56 19.78
    -9 -5 2 2.98 4.43
    -9 -5 3 10.51 6.29
    -9 5 3 -16.86 12.13
    -9 5 3 -8.39 9.81
    -9 5 4 2.17 4.69
    -9 5 4 2.78 4.85
    -9 -6 -2 26.81 12.45
    -9 -6 2 108.8 23.36
    -9 6 3 335.88 63.54
    -9 6 3 350.91 57.87
    -9 -6 3 383.77 42.01
    -9 6 4 32.98 17.6
    -9 6 4 39.03 18.18
    -9 -7 -2 8.93 7.51
    -9 -7 2 1.67 4
    -9 7 3 -4.59 8.29
    -9 -7 3 2.57 3.41
    -9 7 3 6.18 12.48
    -9 7 4 -12.78 12.21
    -9 7 4 -16.44 11.99
    -9 -7 4 -2.28 2.41
    -9 -8 2 298.57 42.13
    -9 -8 3 178 28.83
    -9 8 3 197.55 49.61
    -9 8 3 150.93 38.39
    -9 -8 4 163.72 26.38
    -9 8 4 212.06 44.51
    -9 -9 2 -8.88 10.94
    -9 9 3 -2.85 9.56
    -9 -9 3 7.59 8.14
    -9 9 3 -6.54 12.26
    -9 -9 4 13.59 9.1
    -9 9 4 16.78 13.5
    -9 -10 2 111.74 26.21
    -9 10 2 25.65 8.75
    -9 -10 3 249.88 34.69
    -9 10 3 245.68 50.99
    -9 10 3 261.02 57.61
    -9 -10 4 96.68 21.05
    -9 10 4 141.87 36.94
    -9 -11 1 16.28 10.84
    -9 -11 2 -9.74 11.9
    -9 11 2 -16.72 13.11
    -9 11 3 6.62 6.59
    -9 -11 3 8.93 8.23
    -9 -11 4 10.42 7.29
    -9 11 4 10.01 14.16
    -9 -12 1 301.79 42.86
    -9 12 2 91.11 30.99
    -9 -12 2 51.71 17.48
    -9 -12 3 190.55 31.28
    -9 12 3 216.77 49.26
    -9 -13 1 15.97 11.82
    -9 13 1 -3.06 14.44
    -9 13 2 -4.34 9.53
    -9 -13 2 -10.94 11.36
    -9 13 3 14.25 13.82
    -9 -13 3 -0.03 3.53
    -9 14 1 -27.88 17.25
    -9 -14 1 127.69 29.89
    -9 -14 2 91.39 25.49
    -9 14 2 247.79 54.56
    -9 -14 3 50.81 15.81
    -9 -15 1 31.04 15.64
    -9 -15 2 -7.03 10.24
    -8 0 -3 6.46 9.12
    -8 0 -2 273.13 39.6
    -8 0 -1 7.35 7.64
    -8 0 2 600.25 45.81
    -8 0 2 435.7 62.48
    -8 0 3 0.3 1.91
    -8 0 3 5.97 7.82
    -8 0 4 121.09 25.82
    -8 0 4 156.99 30.43
    -8 0 5 3.26 6.12
    -8 1 -3 10.2 10.86
    -8 -1 -3 -6.34 6.91
    -8 -1 -2 23.85 12.09
    -8 1 -2 20.67 10.47
    -8 1 -1 25.65 11.04
    -8 -1 2 107.14 29.13
    -8 -1 2 166.93 25.77
    -8 1 2 117.75 33.36
    -8 1 2 197.01 24.59
    -8 1 3 136.98 30.84
    -8 -1 3 141.21 28.75
    -8 -1 3 125.29 19.77
    -8 -1 4 321.05 40.63
    -8 1 4 330.62 43.28
    -8 1 4 364.43 47.14
    -8 -1 5 221.54 36.26
    -8 1 5 213.62 36.52
    -8 2 -3 200.76 41.5
    -8 -2 -3 249.46 43.47
    -8 -2 -2 18.05 10.26
    -8 2 -2 22.22 11.86
    -8 2 -1 463.67 44.46
    -8 -2 2 -3.3 5.75
    -8 2 2 1.63 4.8
    -8 2 3 173.97 35.44
    -8 -2 3 189.54 24.52
    -8 -2 3 203.32 33.01
    -8 2 4 7.42 8.93
    -8 -2 4 -2.14 0.98
    -8 2 5 77.14 22.31
    -8 -2 5 81.73 21.28
    -8 3 -3 -3.06 6.84
    -8 -3 -3 4.1 7.68
    -8 -3 -2 8.36 9.63
    -8 3 -2 -0.13 2.68
    -8 3 -1 36.01 13.54
    -8 -3 2 13.84 6.38
    -8 3 2 30.87 17.79
    -8 -3 2 23.25 13.38
    -8 -3 3 306.37 38.99
    -8 3 3 195.61 40.29
    -8 -3 3 285.81 30.1
    -8 -3 4 174.81 23.45
    -8 3 4 253.82 39.19
    -8 -3 4 162.53 27.67
    -8 3 4 179.99 34.6
    -8 -3 5 173 31.63
    -8 3 5 193.46 36.37
    -8 4 -3 26.46 14.82
    -8 -4 -3 32.16 15.83
    -8 -4 -2 286.23 39.13
    -8 4 -2 294.95 44.44
    -8 4 -1 82.22 19.55
    -8 4 0 530.99 41.05
    -8 -4 2 474.42 59.38
    -8 -4 2 366.08 41.8
    -8 -4 3 37.54 11.69
    -8 4 3 18.8 12.02
    -8 4 3 40.64 17.2
    -8 -4 3 47.7 15.33
    -8 -4 4 160.62 22.84
    -8 4 4 194.55 35.02
    -8 4 4 171.19 35.23
    -8 -4 4 139.71 25.28
    -8 -4 5 2.88 4.68
    -8 5 -3 27.16 17.69
    -8 -5 -3 21.53 13.3
    -8 5 -2 6.78 4.62
    -8 -5 -2 28.16 14.06
    -8 5 -1 5.87 5.72
    -8 5 0 78.76 16.2
    -8 5 2 349.16 58.11
    -8 -5 2 233.33 39.66
    -8 -5 2 240.42 33.9
    -8 5 3 47.03 19.89
    -8 -5 3 45.61 14.67
    -8 -5 3 41.71 12.03
    -8 5 3 28.58 14.99
    -8 -5 4 298.51 36.09
    -8 5 4 352.25 51.41
    -8 -5 4 288.91 31.67
    -8 5 4 278.78 42.15
    -8 -5 5 90.78 22.92
    -8 -6 -3 160.73 33.13
    -8 6 -3 216.33 46.31
    -8 6 -2 90.66 25.15
    -8 -6 -2 115.02 24.57
    -8 6 -1 353.26 42.41
    -8 -6 1 216.99 30.52
    -8 -6 2 18.13 7.58
    -8 -6 2 16.85 11.38
    -8 6 3 384.28 55.52
    -8 -6 3 323.47 33.31
    -8 6 3 290.49 54.31
    -8 -6 3 300.89 35.02
    -8 -6 4 40.85 12.52
    -8 6 4 32.46 16.13
    -8 -6 4 34.18 12.03
    -8 6 4 45.9 18.63
    -8 -6 5 45.46 15.86
    -8 -6 5 53.49 16.28
    -8 7 -3 20.89 17.5
    -8 7 -2 33.76 15.65
    -8 -7 1 255.84 34.09
    -8 -7 2 -3.51 5.62
    -8 -7 3 408.04 39.64
    -8 7 3 320.27 59.28
    -8 -7 3 394.42 37.37
    -8 7 4 28.46 13.55
    -8 -7 4 31.56 11.22
    -8 -7 4 29.49 11.51
    -8 7 4 11.15 9.26
    -8 -7 5 135.17 28.18
    -8 -7 5 180.52 29.93
    -8 8 -3 28.62 19.05
    -8 -8 1 196.61 30.9
    -8 -8 2 369.56 42.31
    -8 8 3 157.83 35.81
    -8 -8 3 128.66 21.57
    -8 8 3 72.92 26.94
    -8 -8 3 121.78 21.21
    -8 -8 4 106.15 21.03
    -8 -8 4 123 22.42
    -8 8 4 94.65 31.15
    -8 8 4 115.51 27.5
    -8 -8 5 9.06 7.22
    -8 -8 5 3.85 5.37
    -8 -9 1 0.2 3.38
    -8 9 2 511.84 67.49
    -8 -9 2 434.46 46.43
    -8 9 3 -0.71 12.35
    -8 9 3 5.57 8.16
    -8 -9 3 13.26 7.29
    -8 9 4 198.46 45.57
    -8 9 4 319.43 47.03
    -8 -9 4 252.77 32.47
    -8 -9 4 266.76 33.46
    -8 -9 5 1.68 5.26
    -8 -9 5 0.3 1.97
    -8 -10 1 110.22 24.95
    -8 -10 2 191.29 30.95
    -8 10 2 254.15 48.59
    -8 10 3 155.2 42.45
    -8 -10 3 197.93 27.67
    -8 10 3 233.71 44.16
    -8 -10 4 78.09 18.11
    -8 10 4 87.09 24.11
    -8 10 4 114.73 35.97
    -8 -10 5 47.45 16.62
    -8 -10 5 33.51 14.54
    -8 -11 1 147.62 28.98
    -8 11 2 0.7 2.86
    -8 -11 2 5.17 4.47
    -8 11 3 352.51 53.92
    -8 11 3 284.16 59.61
    -8 -11 3 295.65 34.33
    -8 11 4 25.92 14.44
    -8 -11 4 15.18 8.48
    -8 11 4 -5.59 12.11
    -8 -11 5 206.72 35.23
    -8 -12 1 268.41 41.39
    -8 -12 2 132.54 26.76
    -8 12 2 141.31 36.42
    -8 -12 3 185.96 27.81
    -8 12 3 204.96 41.83
    -8 12 3 199.1 49.05
    -8 -12 4 46.54 14.75
    -8 12 4 17.97 15.06
    -8 -13 1 -0.67 4.94
    -8 13 1 10.23 10.76
    -8 13 2 259.74 51.5
    -8 -13 2 239.73 35.91
    -8 -13 3 9.28 7.39
    -8 13 3 14.19 13.3
    -8 13 3 -5.7 13.94
    -8 13 4 283.04 46.61
    -8 -13 4 264.26 36.46
    -8 -14 1 69.66 21.09
    -8 14 1 101.19 31.53
    -8 14 2 341.3 57.41
    -8 -14 2 298.97 40.1
    -8 14 3 54.29 21.39
    -8 -14 3 47.98 15.21
    -8 14 3 23.11 15.35
    -8 -14 4 49.58 15.63
    -8 14 4 55.11 20.9
    -8 15 0 -19.33 13.95
    -8 -15 1 89.68 25.58
    -8 15 1 131.7 37.38
    -8 15 2 1.28 6.73
    -8 -15 2 0.43 0.94
    -8 15 3 178.96 39.88
    -8 -15 3 181.01 29.38
    -8 15 4 37.18 16.81
    -8 -15 4 47.35 16.48
    -8 16 0 47.64 21.49
    -8 16 1 429.31 67.35
    -8 -16 1 242.28 42.25
    -8 16 2 30.76 18.44
    -8 -16 2 33.68 14.29
    -8 16 3 165.43 38.56
    -8 -16 3 111.18 23.4
    -8 17 -1 -27.75 17.74
    -8 17 0 50.52 22.93
    -8 17 1 -3.04 9.91
    -8 -17 1 7.65 1.22
    -8 17 2 119.3 34.21
    -8 -17 2 98.92 24.77
    -8 -17 3 46.51 16
    -8 17 3 61.81 24.07
    -8 18 -1 -6.81 13.16
    -8 18 0 263.11 54.03
    -8 -18 1 -3.45 9.55
    -8 18 1 20.01 14.33
    -8 18 2 228.15 48.21
    -8 -18 2 244.47 39.11
    -8 -18 3 7.23 6.46
    -8 19 0 1.66 6.86
    -8 -19 1 79.05 25.6
    -8 19 1 120.85 36.36
    -8 -19 2 79.76 22.49
    -8 19 2 54.83 22.89
    -8 -20 1 194.52 41.01
    -7 0 -3 4.09 2.82
    -7 0 -2 236.79 36.14
    -7 0 2 77.93 22.47
    -7 0 2 88.2 16.86
    -7 0 3 2.57 3.03
    -7 0 3 8.7 6.96
    -7 0 4 40.56 10.33
    -7 0 4 35.9 12.67
    -7 0 4 50.38 14.52
    -7 0 5 -3.61 3.14
    -7 1 -4 51.62 23.52
    -7 -1 -3 89.31 26.52
    -7 1 -3 55.02 19.99
    -7 1 -2 252.93 37.94
    -7 -1 -2 288.73 39.35
    -7 1 -1 134.91 23.56
    -7 1 2 733.19 69.42
    -7 -1 2 711.27 47.83
    -7 -1 2 634.65 59.92
    -7 -1 3 346.28 28.81
    -7 -1 3 326.22 36.09
    -7 1 3 379.73 41.7
    -7 1 3 349.01 28.01
    -7 1 3 261.56 27.85
    -7 1 4 292.32 26.37
    -7 1 4 255.53 34.1
    -7 1 4 332.67 37.53
    -7 -1 4 297.61 35.58
    -7 -1 4 353.59 38.06
    -7 -1 4 292.14 27.78
    -7 -1 5 277.98 39.44
    -7 1 5 286.19 40.13
    -7 2 -4 -7.16 8.84
    -7 2 -3 207.2 41.54
    -7 -2 -3 211.73 39.92
    -7 -2 -2 27.45 12.79
    -7 2 -2 17.66 12.15
    -7 2 -1 143.46 23.99
    -7 -2 1 137.47 20.95
    -7 2 2 19.45 6.68
    -7 -2 2 39.49 11.15
    -7 2 2 18.34 13.02
    -7 -2 2 45.38 14.7
    -7 -2 3 13.93 6.42
    -7 2 3 21.72 11.56
    -7 -2 3 10.14 4.87
    -7 2 3 13.97 6.3
    -7 -2 4 0.8 1.3
    -7 2 4 0.24 2.27
    -7 2 4 -1.48 0.23
    -7 -2 4 4.43 4.7
    -7 -2 4 1.15 3.22
    -7 2 5 96.02 23.84
    -7 -2 5 83.99 19.13
    -7 -2 5 73 20.51
    -7 3 -4 13.57 12.31
    -7 -3 -3 109.48 28.25
    -7 3 -3 68.88 23.72
    -7 3 -2 112.8 26.48
    -7 -3 -2 98.77 23.08
    -7 3 -1 392.52 40.3
    -7 -3 1 921.66 55.93
    -7 3 2 198.4 22.52
    -7 -3 2 206.83 25.93
    -7 3 2 148.71 33.49
    -7 -3 2 211.05 31.2
    -7 -3 3 556.35 43.79
    -7 -3 3 538.82 37.61
    -7 3 3 580.94 34.81
    -7 3 3 716.31 62.54
    -7 3 3 604.1 57.3
    -7 3 4 153.37 26.03
    -7 -3 4 145.73 24.3
    -7 3 4 148.7 27.32
    -7 3 4 123.53 22.82
    -7 -3 4 165.69 22.07
    -7 3 5 366.51 46.62
    -7 -3 5 367.02 45.4
    -7 -3 5 380.88 41.44
    -7 4 -4 50.33 23.96
    -7 -4 -3 27.65 14.52
    -7 4 -3 -7.23 10.13
    -7 4 -2 195.74 35.45
    -7 -4 -2 271.16 36.92
    -7 4 -1 9.16 6.92
    -7 -4 1 59.36 15.04
    -7 -4 2 18.07 9.72
    -7 4 2 20.78 7.11
    -7 4 2 3.23 3.34
    -7 -4 2 20.9 9.09
    -7 -4 3 1.02 1.81
    -7 4 3 15.46 12.42
    -7 4 3 7.86 4.31
    -7 -4 3 14.37 6.97
    -7 4 3 16.63 11.16
    -7 4 4 7.39 4.66
    -7 4 4 5.71 5.12
    -7 -4 4 12.16 7.63
    -7 -4 4 12.29 7.06
    -7 4 4 13.32 9.98
    -7 4 5 6.48 6.07
    -7 -4 5 6.59 8.48
    -7 -4 5 5.43 6.88
    -7 5 -4 13.66 12.85
    -7 -5 -3 31.84 15.64
    -7 5 -3 9.46 9.52
    -7 5 -2 238.23 39.17
    -7 5 -1 75.3 18.78
    -7 5 0 765.61 47.01
    -7 -5 1 274.9 33.6
    -7 -5 2 991.66 57.17
    -7 -5 2 961.97 60.85
    -7 5 3 208.53 34.41
    -7 5 3 163.55 32.56
    -7 -5 3 146.25 20.47
    -7 -5 3 146.08 21.48
    -7 5 4 702.79 62.88
    -7 -5 4 637.33 50.84
    -7 5 4 666.3 55.97
    -7 -5 4 649.7 46.39
    -7 -5 5 113.7 25.4
    -7 5 5 131.31 28.17
    -7 -5 5 138.66 26.11
    -7 6 -4 -5.92 8.33
    -7 -6 -3 176.97 34.2
    -7 6 -3 64.25 24.61
    -7 6 -2 -0.42 7.83
    -7 6 -1 222.54 32.49
    -7 6 0 67.14 14.44
    -7 -6 1 17.14 8.02
    -7 -6 2 20.53 10
    -7 -6 2 27.65 10.07
    -7 6 2 5.5 1.5
    -7 -6 3 3.76 4.66
    -7 6 3 2.5 5.8
    -7 -6 3 8.79 6.38
    -7 6 3 1.16 2.1
    -7 6 4 12.99 10.92
    -7 -6 4 3.71 4.49
    -7 -6 4 5.42 5.56
    -7 6 4 2.8 4.11
    -7 6 4 13.09 7.83
    -7 6 5 28.01 12.42
    -7 -6 5 47.2 17.1
    -7 6 5 39.13 15.41
    -7 -6 5 54.6 16.55
    -7 7 -4 -1.13 3.68
    -7 7 -3 8.47 3.36
    -7 -7 -3 134.88 29.67
    -7 7 -2 11.54 4.21
    -7 7 -1 379.89 42.92
    -7 7 0 54.92 13.31
    -7 -7 1 538.28 51.2
    -7 7 1 953.79 42.21
    -7 -7 2 10.62 7.41
    -7 -7 2 8.67 6.05
    -7 7 2 -3.2 8.11
    -7 7 3 1073.91 92.07
    -7 -7 3 1072.08 56.92
    -7 -7 3 1130.09 59.53
    -7 7 4 74.27 19.2
    -7 7 4 84.15 23.82
    -7 -7 4 65.87 16.07
    -7 -7 4 59.7 15.64
    -7 7 5 335.98 47.94
    -7 -7 5 391.62 45.61
    -7 -7 5 367.14 46.12
    -7 -7 6 26.22 14.41
    -7 8 -4 -26.68 18
    -7 -8 -3 48.73 18.05
    -7 8 -3 -8.11 8.73
    -7 8 -2 -3.74 5.15
    -7 8 -1 11.46 5.66
    -7 8 0 85.97 16.97
    -7 -8 1 40.05 13.72
    -7 -8 2 4.34 4.36
    -7 8 2 -0.24 1.43
    -7 -8 2 0.85 5.07
    -7 -8 3 6.4 4.9
    -7 8 3 8.76 7.71
    -7 8 3 -0.76 8.61
    -7 -8 3 8.51 7.21
    -7 -8 4 11.12 8.64
    -7 -8 4 9.68 6.87
    -7 8 4 4.91 5.05
    -7 8 4 -0.29 4.63
    -7 8 5 30.48 16.46
    -7 8 5 -10.11 7.84
    -7 -8 5 17.21 11.24
    -7 -8 5 21.59 11.91
    -7 9 -4 -26.5 18.14
    -7 -9 -3 9.93 10.78
    -7 9 -3 -8.31 8.92
    -7 9 -2 63.5 21.5
    -7 9 -1 -18.38 9.79
    -7 9 0 181.31 24.98
    -7 -9 1 -7.58 9.08
    -7 -9 2 819.53 47.59
    -7 9 2 868.86 88.79
    -7 -9 2 889.4 56.75
    -7 -9 3 31.91 9.7
    -7 9 3 31.18 13.35
    -7 9 3 19.02 12.1
    -7 -9 3 22.95 8.65
    -7 9 4 864.38 80.83
    -7 9 4 833.02 66.36
    -7 -9 4 798.67 57.63
    -7 -9 4 799.46 56.74
    -7 -9 5 5.27 8.41
    -7 9 5 7.55 8.82
    -7 9 5 -7.38 6.87
    -7 10 -4 -21.98 16.71
    -7 -10 -3 95.03 25.15
    -7 10 -3 19.66 11.04
    -7 10 -2 38.49 15.92
    -7 10 -1 96.45 22.89
    -7 -10 1 9.16 1.32
    -7 10 2 18.87 11.86
    -7 -10 2 22.38 7.99
    -7 -10 2 23.8 9.84
    -7 10 2 24.19 13.99
    -7 10 3 6.3 7.53
    -7 10 3 7.51 2.36
    -7 -10 3 3.91 4.55
    -7 -10 3 3.81 4.85
    -7 -10 4 10.39 8.89
    -7 -10 4 6.76 7.17
    -7 10 4 6.44 9.62
    -7 10 4 6.74 7.65
    -7 10 5 8.53 7.54
    -7 10 5 22.4 12.05
    -7 -10 5 25.82 13.35
    -7 11 -4 -29.76 19.62
    -7 11 -3 16.55 12.99
    -7 -11 -3 124.48 29.28
    -7 11 -2 -8.91 8.28
    -7 -11 1 632.31 58.79
    -7 11 2 18.38 11.65
    -7 -11 2 19.39 9.51
    -7 11 3 813.46 94.42
    -7 -11 3 1006.29 60.6
    -7 -11 3 921.24 51.51
    -7 11 3 1107.09 82.17
    -7 11 4 14.53 10.74
    -7 -11 4 13.19 10.2
    -7 -11 4 4.81 5.5
    -7 11 4 -2.03 2.89
    -7 -11 5 335.92 45.07
    -7 11 5 259.55 39.79
    -7 12 -4 -22.98 17.53
    -7 12 -3 12.34 11.38
    -7 -12 -3 107.65 26.78
    -7 -12 0 102.88 22.69
    -7 -12 1 44.85 15.09
    -7 12 2 1.78 4.91
    -7 -12 2 9.68 7.77
    -7 12 3 5.81 3.81
    -7 -12 3 2.06 4.61
    -7 -12 3 6.08 6.5
    -7 12 4 0.32 21.46
    -7 12 4 6.15 8.34
    -7 -12 4 3.08 7.24
    -7 -12 5 56.87 18.63
    -7 12 5 32.28 13.77
    -7 12 5 4.33 5.66
    -7 -13 0 707.6 58.56
    -7 -13 1 74.99 19.95
    -7 13 1 88.38 26.51
    -7 -13 2 829.8 58.63
    -7 13 2 911.42 80.7
    -7 13 3 -6.05 15.86
    -7 -13 3 6.7 5.2
    -7 13 3 14.82 8.65
    -7 -13 4 477.72 47.91
    -7 13 4 404.44 66.76
    -7 13 4 506.58 55.95
    -7 13 5 -6.91 7.35
    -7 -13 5 31.35 13.74
    -7 13 5 36.44 15.68
    -7 -14 0 63.26 17.95
    -7 -14 1 19.75 9.16
    -7 14 1 30.99 15.32
    -7 -14 2 73.95 18.22
    -7 14 2 81.15 24.13
    -7 14 3 -5.1 8.37
    -7 -14 3 2.54 5.1
    -7 14 3 3.64 6.09
    -7 14 4 14.84 13.76
    -7 14 4 22.01 13.03
    -7 -14 4 35.13 13.61
    -7 14 5 9.95 8.07
    -7 14 5 -8.63 8.42
    -7 -15 0 57.05 17.15
    -7 15 0 99.04 28.92
    -7 -15 1 727.37 66.99
    -7 15 1 986.01 87.97
    -7 -15 2 95.44 20.83
    -7 15 2 83.16 24.8
    -7 -15 3 396.42 41.93
    -7 15 3 378.87 67.26
    -7 15 3 440.47 53.94
    -7 15 4 65.01 20.91
    -7 -15 4 81.12 20.25
    -7 15 4 35.63 19.86
    -7 15 5 207.88 38.08
    -7 15 5 40.19 17.07
    -7 16 0 7.8 12.09
    -7 -16 0 8.92 7.66
    -7 16 1 67.55 23.12
    -7 -16 1 69.46 20.49
    -7 -16 2 1.95 5.44
    -7 16 2 3.47 3.67
    -7 16 3 -3.58 4.31
    -7 16 3 -7.73 9.53
    -7 -16 3 9.36 7.81
    -7 16 4 10.35 9.09
    -7 16 4 -8.93 10.83
    -7 -16 4 1.37 5.87
    -7 16 5 21.53 12.39
    -7 17 -1 86.74 28.42
    -7 -17 0 445.67 50.11
    -7 17 0 419.55 59.93
    -7 17 1 166.81 36
    -7 -17 1 151.29 31.21
    -7 -17 2 600.84 53.79
    -7 17 2 579.32 64.95
    -7 17 3 132.35 40.33
    -7 -17 3 119.19 23.73
    -7 17 3 103.36 26.48
    -7 17 4 198.37 37.51
    -7 -17 4 207.14 33.87
    -7 18 -2 139.39 37.95
    -7 18 -1 1.88 0.51
    -7 -18 0 54.88 18.67
    -7 18 0 48.55 20.19
    -7 -18 1 -1.15 4.79
    -7 18 1 5.99 8.83
    -7 -18 2 52.68 17.23
    -7 18 2 27.46 13.58
    -7 18 3 2.21 5.45
    -7 -18 3 2.31 7
    -7 18 4 14.26 10.17
    -7 -18 4 37.12 14.9
    -7 19 -2 84.24 29.07
    -7 19 -1 162.78 39.42
    -7 -19 0 158.9 31.78
    -7 19 0 225.24 43.68
    -7 -19 1 366.56 50.41
    -7 19 1 439 59.04
    -7 -19 2 186.14 31.7
    -7 19 2 201.43 38.52
    -7 19 3 175.61 35.71
    -7 -19 3 172.5 30.49
    -7 19 4 105.52 28.92
    -7 20 -2 9.62 8.33
    -7 20 -1 85.2 28.72
    -7 20 0 10.38 8.63
    -7 -20 0 14.97 10.03
    -7 -20 1 43.18 18.07
    -7 20 1 37.17 17.79
    -7 -20 2 11.56 9.33
    -7 20 2 15.07 13.34
    -7 -20 3 4.33 6.25
    -7 20 3 4 5.4
    -7 21 -2 67.27 25.85
    -7 21 -1 96.14 29.96
    -7 -21 0 135.94 30.17
    -7 21 0 126.75 32.55
    -7 -21 1 120.12 29.52
    -7 21 1 132.97 32.44
    -7 21 2 144.98 34.16
    -7 -21 2 156.33 30.01
    -7 -21 3 272.26 39.66
    -7 21 3 212.2 41.38
    -7 22 -2 78.28 28.18
    -7 22 -1 -1.2 5.94
    -7 22 0 41.42 19.05
    -7 -22 0 51.27 20.56
    -7 22 1 2.02 6.95
    -7 -22 1 -3.71 11.61
    -7 -22 2 4.53 6.21
    -7 22 2 16.14 12.57
    -7 23 -1 82.81 27.59
    -7 -23 0 177.21 35.53
    -7 23 0 157.5 36.32
    -7 -23 1 71.77 22.52
    -7 23 1 70.02 24.22
    -7 24 0 7.9 9.54
    -6 0 -4 -2.99 13.37
    -6 0 -3 -18.66 11.36
    -6 0 -2 19.68 9.94
    -6 0 0 149.23 16.33
    -6 0 0 148.1 15.83
    -6 0 1 2.95 3.39
    -6 0 1 -0.91 1.85
    -6 0 1 -1.55 2.38
    -6 0 2 716.39 51.2
    -6 0 2 715.73 39.04
    -6 0 3 3.43 3.01
    -6 0 3 -2.03 1.86
    -6 0 3 -2.27 2.45
    -6 0 4 375.64 39.02
    -6 0 4 338.88 30.36
    -6 0 4 336.27 32.14
    -6 0 5 -0.34 2.5
    -6 0 5 1.43 2.81
    -6 -1 -4 35.39 17.61
    -6 1 -4 79.42 27.55
    -6 1 -3 45.35 17.07
    -6 -1 -3 94.27 24.97
    -6 -1 -2 471.25 48.17
    -6 1 -2 324.94 40.88
    -6 1 0 547.04 31.92
    -6 -1 0 540.15 30.74
    -6 -1 0 567.73 29.51
    -6 1 1 666.1 59.76
    -6 1 1 713.87 40.16
    -6 -1 1 570.49 53.11
    -6 -1 1 611.36 41.38
    -6 1 1 487.11 34.94
    -6 -1 1 696.79 31.21
    -6 1 2 1255.86 50.56
    -6 -1 2 1283.31 65.48
    -6 1 2 1253.96 71.38
    -6 -1 2 1248.09 52.28
    -6 1 3 182.02 18.6
    -6 1 3 205.63 26.47
    -6 1 3 121.91 18.78
    -6 -1 3 215.9 26.12
    -6 -1 3 206.68 20.58
    -6 1 4 106.31 20.5
    -6 -1 4 236.34 30.7
    -6 1 4 215.07 25.98
    -6 1 4 214.94 23.37
    -6 1 4 214.82 29.5
    -6 -1 4 64.43 15.24
    -6 -1 4 231.26 25.8
    -6 -1 4 217.8 25.33
    -6 1 5 60.17 15.52
    -6 1 5 61.38 18.21
    -6 1 5 15.14 8.06
    -6 -1 5 74.53 20.22
    -6 -1 5 29.19 10.57
    -6 -1 5 85.87 19.79
    -6 2 -4 -14.82 12.08
    -6 -2 -4 -40.61 19.29
    -6 -2 -3 5.1 7.27
    -6 2 -3 0.73 8.69
    -6 -2 -2 9.38 9.05
    -6 2 -2 -2.71 6.39
    -6 2 -1 88.33 18.73
    -6 -2 0 9.91 3.4
    -6 2 0 7.78 2.91
    -6 -2 0 5.23 1.99
    -6 -2 1 315.31 31.41
    -6 2 1 626.44 58.81
    -6 -2 1 324.17 39.19
    -6 2 1 197.35 24.81
    -6 -2 1 507.67 22.21
    -6 -2 2 0.03 2.15
    -6 2 2 7.4 7.92
    -6 2 2 6.5 3.67
    -6 -2 2 9.76 6.84
    -6 -2 2 11.66 5.76
    -6 2 3 252 30
    -6 2 3 325.43 34.77
    -6 -2 3 241.16 23.2
    -6 -2 3 255 27.93
    -6 2 3 258.81 21.56
    -6 2 4 15.44 8.64
    -6 2 4 8.7 4.87
    -6 2 4 12.26 5.26
    -6 -2 4 17.86 8.27
    -6 2 4 6.94 6.02
    -6 -2 4 9.16 4.05
    -6 -2 4 18.15 7.72
    -6 -2 4 9.69 3.42
    -6 -2 5 509.99 53.07
    -6 2 5 488.5 51.87
    -6 -2 5 556.32 51.61
    -6 2 6 2.09 3.59
    -6 -3 -4 -0.58 11
    -6 3 -4 37.53 18.25
    -6 3 -3 239.5 42.46
    -6 -3 -3 264.73 42.13
    -6 -3 -2 423.2 44.98
    -6 3 -2 42.66 14.41
    -6 3 -1 682.89 50.29
    -6 -3 0 239.54 20.99
    -6 -3 0 280.05 20.63
    -6 3 0 247.79 22.39
    -6 -3 1 604.37 45.01
    -6 -3 1 1217.59 28.19
    -6 -3 1 681.01 55.88
    -6 3 1 1375.71 88.34
    -6 3 2 337.42 41.2
    -6 -3 2 339.48 28.18
    -6 3 2 332.84 25.8
    -6 -3 2 334.56 30.44
    -6 3 3 365.67 24.89
    -6 3 3 383.73 38.13
    -6 -3 3 333.12 27.75
    -6 -3 3 335.3 31.54
    -6 -3 3 284.4 25.77
    -6 3 3 330.77 35.97
    -6 3 4 70.28 12.56
    -6 -3 4 75.89 17.36
    -6 -3 4 47.86 12.37
    -6 3 4 86.38 19.22
    -6 3 4 37.07 12.43
    -6 -3 4 65.85 13.1
    -6 3 4 62.25 14.57
    -6 -3 4 82.93 16.41
    -6 -3 5 185.85 32.46
    -6 3 5 75.03 20.02
    -6 3 5 173.66 30.62
    -6 -3 5 177.68 29.34
    -6 -3 6 36.98 16.33
    -6 3 6 3.7 4.84
    -6 -4 -4 -4.45 10.88
    -6 4 -4 16.02 10.9
    -6 -4 -3 4.95 6.16
    -6 4 -3 -2.3 9.12
    -6 4 -2 0.64 6.32
    -6 4 -1 3.62 2.07
    -6 -4 0 115.84 15.16
    -6 -4 0 127.4 13.59
    -6 -4 1 1.08 5.28
    -6 -4 1 -0.65 5.34
    -6 4 2 672.19 60.81
    -6 -4 2 664.07 41.3
    -6 4 2 538.47 33.24
    -6 4 2 692.25 45.77
    -6 -4 2 715.48 41.63
    -6 -4 2 604.21 24.25
    -6 4 3 324.64 36.64
    -6 -4 3 265.27 27.68
    -6 4 3 274.46 21.02
    -6 -4 3 238.66 24.1
    -6 -4 3 272.71 23.85
    -6 4 3 267.02 32.09
    -6 -4 4 513.19 41.69
    -6 -4 4 521.26 45.7
    -6 4 4 535.48 48.16
    -6 -4 4 522.14 40.23
    -6 -4 4 514.52 36.79
    -6 4 4 474.19 41.37
    -6 4 4 461.59 30.39
    -6 4 4 371.8 39.44
    -6 4 5 9.84 7.59
    -6 -4 5 11.97 7.08
    -6 4 5 9.36 7.86
    -6 4 6 125.9 28.78
    -6 -4 6 385.83 51.65
    -6 5 -4 181.15 44.31
    -6 -5 -4 101.35 30.07
    -6 -5 -3 86.76 24.3
    -6 5 -3 80.69 25.22
    -6 5 -2 356.27 44.99
    -6 5 -1 43.76 12.53
    -6 -5 0 1047.87 49.56
    -6 -5 0 994.69 35.02
    -6 -5 1 210.05 27.25
    -6 -5 1 217.82 29.06
    -6 -5 2 1197.18 55.35
    -6 -5 2 1091.48 51.46
    -6 5 2 842.92 39.97
    -6 5 2 1176.31 56.8
    -6 -5 2 1125.89 21.29
    -6 5 2 945.51 76.09
    -6 -5 3 128.33 14.83
    -6 5 3 108.87 12.79
    -6 -5 3 122.86 18.59
    -6 5 3 135.91 25.05
    -6 -5 3 102.11 16.43
    -6 5 3 104.79 20.49
    -6 -5 4 418.97 38.36
    -6 5 4 286.89 35.27
    -6 5 4 378.3 37.81
    -6 5 4 399.84 42.5
    -6 -5 5 10.08 7.8
    -6 5 5 16.79 10.4
    -6 5 5 31.54 12.78
    -6 5 6 15.71 10.16
    -6 -5 6 31.37 14.77
    -6 6 -4 9.51 9.53
    -6 -6 -4 -17.27 12.19
    -6 -6 -3 11.15 10.35
    -6 6 -3 10.07 8.15
    -6 6 -2 -0.17 4.16
    -6 6 -1 9.95 5.08
    -6 6 0 1.11 1.86
    -6 -6 1 145.03 22.89
    -6 -6 1 186.59 25.69
    -6 -6 2 38.98 9.26
    -6 6 2 39.75 15.2
    -6 -6 2 48.92 11.7
    -6 6 2 50.63 9.26
    -6 6 3 501.4 25.84
    -6 6 3 510.16 45.54
    -6 -6 3 549.03 27.59
    -6 -6 3 441.35 35.6
    -6 6 3 563.22 53.12
    -6 -6 3 464.84 35.51
    -6 6 4 109.49 20.78
    -6 6 4 91.32 20.25
    -6 -6 4 124.85 21.57
    -6 6 4 141.66 25.81
    -6 6 5 351.3 44.83
    -6 -6 5 418.07 47.84
    -6 -6 6 50.62 18.75
    -6 6 6 52.77 18.84
    -6 7 -4 0.66 2.62
    -6 -7 -4 -7.74 8.12
    -6 -7 -3 334.43 45.83
    -6 7 -3 393.77 56.41
    -6 7 -2 70.8 20.42
    -6 7 -1 1015.94 64.71
    -6 -7 0 186.28 24.77
    -6 7 0 54.73 11.49
    -6 -7 1 1102.44 60.09
    -6 -7 1 1069.8 61.8
    -6 -7 2 19.52 7.53
    -6 -7 2 23.83 7.24
    -6 7 2 6.15 5.81
    -6 -7 3 526.24 38.4
    -6 -7 3 579.43 40.42
    -6 7 3 611.51 49.98
    -6 7 3 645.11 28.1
    -6 7 3 627.11 58.17
    -6 -7 4 22.91 9.56
    -6 7 4 9.15 6.89
    -6 7 4 6.39 6.33
    -6 7 4 11.71 8.55
    -6 -7 5 314.57 41.57
    -6 7 5 288.24 40.79
    -6 7 5 202.22 33.69
    -6 -7 6 -5.16 7.75
    -6 7 6 5.29 4.17
    -6 -8 -4 11.91 8.7
    -6 8 -4 23.44 14.67
    -6 -8 -3 12.48 11.21
    -6 8 -3 1.87 6.08
    -6 8 -2 2.44 5.07
    -6 8 -1 23.39 10.43
    -6 8 0 72.16 13.94
    -6 -8 0 98.2 18.8
    -6 -8 1 33.75 11.88
    -6 8 1 6.89 2.57
    -6 -8 1 21.72 7.85
    -6 -8 2 464.05 36.72
    -6 -8 2 403.28 28.96
    -6 8 2 528.99 50.61
    -6 8 2 345.17 52.27
    -6 8 3 219.47 30.62
    -6 -8 3 230.59 26.26
    -6 8 3 241.64 37.95
    -6 -8 4 515.41 45.66
    -6 8 4 493.72 46.62
    -6 8 4 505.66 52.16
    -6 8 5 74.55 20.96
    -6 -8 5 141.12 27.85
    -6 8 5 117.11 23.81
    -6 8 5 126.47 27.84
    -6 8 6 78.59 23.72
    -6 -8 6 175.98 35.71
    -6 9 -4 207.37 48.1
    -6 -9 -4 169.24 38.08
    -6 9 -3 14.79 12.64
    -6 -9 -3 24 13.06
    -6 9 -2 750.09 69.57
    -6 9 -1 28.42 10.84
    -6 -9 0 1706.38 78.63
    -6 9 0 1867.96 70.62
    -6 -9 1 4.17 2.87
    -6 9 1 16.67 4.71
    -6 -9 1 15.69 7.74
    -6 -9 2 485.06 31.15
    -6 9 2 625.89 55.26
    -6 -9 2 565.97 41.27
    -6 -9 3 19.83 8.93
    -6 9 3 10.98 8.25
    -6 9 3 9.86 9.53
    -6 9 4 568.82 57.09
    -6 -9 4 551.34 47.95
    -6 9 4 502.55 47.8
    -6 -9 5 0.65 3.43
    -6 9 5 4.39 5.66
    -6 9 5 2.98 4.33
    -6 9 5 5.43 7.69
    -6 9 6 11.59 9.06
    -6 -9 6 7.52 8.93
    -6 10 -4 21.69 15.38
    -6 -10 -4 9.61 7.31
    -6 10 -3 10.39 9.54
    -6 -10 -3 17.83 13.23
    -6 10 -2 5.39 6.44
    -6 10 -1 68.87 17.74
    -6 10 0 51.39 11.87
    -6 -10 0 43.99 13
    -6 10 1 100.53 8.1
    -6 -10 1 103.43 20.49
    -6 -10 1 87.25 14.3
    -6 10 2 135.86 33.14
    -6 10 2 203.45 31.43
    -6 -10 2 166.42 18.03
    -6 -10 2 193.37 24.74
    -6 10 3 280.41 44.77
    -6 -10 3 295.17 31.56
    -6 10 3 274.64 35.11
    -6 10 4 266.24 41.48
    -6 10 4 245.22 34.3
    -6 -10 4 289.26 35.12
    -6 -10 5 220.12 35.88
    -6 10 5 180.41 34.36
    -6 10 5 164.4 29.61
    -6 10 5 140.37 29.46
    -6 10 6 92.22 25.73
    -6 11 -4 25.98 17.01
    -6 -11 -3 371.66 48.69
    -6 11 -3 425.57 61.41
    -6 11 -2 -3.27 4.93
    -6 11 -1 849.7 61.95
    -6 -11 0 -0.88 3.5
    -6 11 0 1.55 0.33
    -6 -11 1 920.2 43.98
    -6 -11 1 1055.97 64.14
    -6 11 2 28.93 11.82
    -6 -11 2 24.61 9.4
    -6 -11 2 19.91 6.18
    -6 11 2 11.92 8.38
    -6 11 3 622.67 54.14
    -6 -11 3 682.14 48.27
    -6 11 3 567.16 67.83
    -6 11 4 9.69 9.18
    -6 -11 4 9.08 7.47
    -6 11 4 1.71 2.39
    -6 11 5 144.03 28.6
    -6 11 5 114.66 26.8
    -6 11 5 151.36 33.13
    -6 -11 5 165.04 31.58
    -6 12 -4 14.65 13.52
    -6 12 -3 26.25 15.13
    -6 12 -2 10.58 9.44
    -6 12 -1 -7.26 5.62
    -6 -12 0 18.09 9.62
    -6 12 0 6.2 4.44
    -6 -12 1 218.24 20.06
    -6 12 1 249.97 37.24
    -6 -12 1 225.28 30.12
    -6 -12 2 154.43 17
    -6 12 2 205.16 31.8
    -6 -12 2 176.46 25.09
    -6 12 2 191.3 41.6
    -6 12 3 196.9 41.45
    -6 12 3 223.57 32.67
    -6 -12 3 214.93 27.78
    -6 12 4 203.04 32.16
    -6 -12 4 196.86 30.37
    -6 12 4 166.4 35.39
    -6 -12 5 309.5 43.88
    -6 12 5 205.42 36.91
    -6 12 5 279.75 40.46
    -6 12 5 306.9 48.2
    -6 13 -4 184.34 46.64
    -6 13 -3 27.91 16.54
    -6 13 -2 702.39 70.18
    -6 13 -1 89.06 20.28
    -6 -13 0 903.08 65.5
    -6 -13 1 41.11 13.47
    -6 13 1 46.82 16.08
    -6 13 2 866.38 88.57
    -6 -13 2 657.4 34.91
    -6 -13 2 755.84 52.36
    -6 13 2 776.97 62.76
    -6 -13 3 68.76 16.47
    -6 13 3 37.47 18.27
    -6 13 3 39.48 14.15
    -6 13 4 227.08 35.09
    -6 13 4 221.16 42.67
    -6 -13 4 260.42 35.77
    -6 -13 5 0.77 5.31
    -6 13 5 -6.21 7.9
    -6 13 5 12.19 12.6
    -6 13 5 -2.6 2.21
    -6 14 -4 25.14 17.46
    -6 14 -3 26.55 15.74
    -6 14 -2 2.43 5.35
    -6 14 -1 49.1 14.75
    -6 -14 0 87.72 21.27
    -6 14 1 21.09 10.41
    -6 -14 1 45.68 15.01
    -6 -14 2 243.28 30.41
    -6 14 2 243.7 35.72
    -6 14 3 116.23 24.24
    -6 -14 3 103.62 20.02
    -6 14 3 76.77 27.02
    -6 14 4 274.37 49.48
    -6 -14 4 296.16 38.39
    -6 14 4 281.72 40.03
    -6 14 5 37.34 14.83
    -6 14 5 33.75 14.16
    -6 -14 5 49.8 17.67
    -6 14 5 42.7 19.31
    -6 15 -4 19.4 15.87
    -6 15 -3 348.56 59.53
    -6 15 -2 89.01 25.93
    -6 -15 0 146.98 27.92
    -6 15 0 185.09 33.83
    -6 -15 1 802.99 59.39
    -6 15 1 827.75 67.92
    -6 -15 2 97.37 19.54
    -6 15 2 104.74 24.15
    -6 15 3 404.41 47.42
    -6 -15 3 458.38 43.51
    -6 15 4 9.6 8.16
    -6 -15 4 16.98 9.29
    -6 15 4 19.22 13.62
    -6 15 5 43.11 16.61
    -6 15 5 43.73 17.35
    -6 -15 5 62.42 20.42
    -6 16 -4 7.88 10.07
    -6 16 -3 0.94 3.04
    -6 16 -1 -0.12 2.92
    -6 16 0 2.36 2.97
    -6 -16 0 5.92 7.09
    -6 -16 1 389.18 41.96
    -6 16 1 305.88 41.37
    -6 16 2 33.9 13.44
    -6 -16 2 63.59 16.18
    -6 16 3 164.9 42.53
    -6 16 3 269.84 39.08
    -6 -16 3 219.1 30.94
    -6 -16 4 26.92 11.82
    -6 16 4 29.13 16.5
    -6 16 4 18.11 10.97
    -6 16 5 300.71 44.79
    -6 -16 5 396.11 51.58
    -6 17 -2 424.14 56.3
    -6 17 -1 211.85 37.94
    -6 -17 0 377.7 45.89
    -6 17 0 473.7 53.58
    -6 -17 1 191.15 30.25
    -6 17 1 142.42 28.66
    -6 -17 2 790.43 58.04
    -6 17 2 754.4 64.64
    -6 17 3 97.41 24.79
    -6 17 3 76.54 30.4
    -6 -17 3 132.89 24.43
    -6 17 4 97.35 25.32
    -6 17 4 58.98 25.06
    -6 -17 4 90.89 22.31
    -6 17 5 9.81 8.92
    -6 18 -2 0.63 6.36
    -6 18 -1 -5.41 3.66
    -6 18 0 86.48 22.33
    -6 -18 0 64.54 19.81
    -6 -18 1 22.79 12.06
    -6 18 1 5.54 6.38
    -6 -18 2 199.81 30.43
    -6 18 2 164.31 30.82
    -6 18 3 0.6 5.21
    -6 18 3 3.21 6.74
    -6 -18 3 8.31 7.58
    -6 -18 4 274.26 39.77
    -6 18 4 218.03 53.45
    -6 18 4 206.08 37.23
    -6 18 5 20.4 11.67
    -6 19 -2 185.11 36.41
    -6 19 -1 263.61 41.47
    -6 -19 0 217.53 36.38
    -6 19 0 261.75 39.71
    -6 19 1 317.07 43.1
    -6 -19 1 381.82 44.23
    -6 19 2 133.11 28.07
    -6 -19 2 173.24 28.12
    -6 -19 3 186.55 30.5
    -6 19 3 247.31 56.55
    -6 19 3 188.48 34.72
    -6 19 4 17.02 10.98
    -6 19 4 58.05 20.43
    -6 -19 4 74.47 20.6
    -6 19 5 54.42 20.12
    -6 20 -2 -6.45 6.62
    -6 20 -1 29.02 12.96
    -6 -20 0 -4.03 7.21
    -6 20 0 0.8 3.13
    -6 20 1 104.78 25.2
    -6 -20 1 124.21 25.83
    -6 -20 2 7.59 8
    -6 20 2 3.93 4.07
    -6 20 3 183.57 34.95
    -6 -20 3 207.97 32.75
    -6 -20 4 5.77 8.36
    -6 20 4 4.85 5.66
    -6 20 4 -10.58 18.11
    -6 21 -2 134.28 30.72
    -6 21 -1 244.89 39.84
    -6 21 0 129.91 28.68
    -6 -21 0 107.32 26.13
    -6 -21 1 330.42 42.18
    -6 21 1 291.35 42.01
    -6 -21 2 219.35 33.13
    -6 21 2 238.75 39.16
    -6 -21 3 134.08 27.77
    -6 21 3 130.88 30.18
    -6 21 4 65.22 21.74
    -6 22 -2 1.55 2.36
    -6 22 -1 3.87 1.63
    -6 -22 0 13.44 9.13
    -6 22 0 26.06 13.7
    -6 -22 1 6.57 7.41
    -6 22 1 1.79 4.46
    -6 22 2 143.77 30.95
    -6 -22 2 149.45 28.21
    -6 -22 3 23.46 12.01
    -6 22 3 10.45 9.06
    -6 23 -2 135.7 30.2
    -6 23 -1 94.26 24.58
    -6 23 0 230 38.1
    -6 -23 0 241.37 39.69
    -6 23 1 57.29 18.75
    -6 -23 1 84.46 22.42
    -6 23 2 103.4 27.11
    -6 -23 2 137.73 27.14
    -6 23 3 26.63 13.75
    -6 -23 3 45.39 17.35
    -6 24 -2 0.2 1.48
    -6 24 -1 15.22 10.76
    -6 -24 0 1.65 3.64
    -6 24 0 6.13 6.8
    -6 24 1 34.09 14.54
    -6 -24 1 54.22 18.67
    -6 -24 2 7.04 7.38
    -6 24 2 5.13 1.89
    -6 24 3 155.06 34.87
    -6 25 -2 19.71 11.81
    -6 25 -1 295.3 45.11
    -6 -25 0 49.6 19.4
    -6 25 0 58.31 19.04
    -6 -25 1 259.48 40.96
    -6 25 1 180.55 35.35
    -6 -25 2 19.1 11.1
    -6 25 2 9.85 8.56
    -6 26 -1 9.96 10.16
    -6 26 0 19.53 13.08
    -6 -26 0 41.19 16.82
    -6 26 1 3.35 6.05
    -6 -26 1 4.09 7.13
    -6 27 -1 36.68 17.39
    -6 27 0 199.38 37.86
    -5 0 -4 77.24 26.02
    -5 0 -3 6 8.67
    -5 0 -2 336.88 38.4
    -5 0 0 2141.88 58.43
    -5 0 0 1883.8 57.43
    -5 0 1 -0.83 1.25
    -5 0 1 -2.26 4.67
    -5 0 1 0.39 0.74
    -5 0 2 3447.34 75.56
    -5 0 2 3377.19 91.73
    -5 0 3 0.69 1.68
    -5 0 3 2.21 2.84
    -5 0 3 -0.48 3.28
    -5 0 3 1.58 2.42
    -5 0 4 426.61 39.84
    -5 0 4 442.22 36.86
    -5 0 4 450.79 42.24
    -5 0 4 406.54 32.32
    -5 0 5 -0.2 6.26
    -5 0 6 414.53 49.92
    -5 -1 -4 177.13 38.13
    -5 1 -4 160.63 36.53
    -5 1 -3 239.82 38.22
    -5 -1 -3 196.24 34.8
    -5 -1 -2 176.82 27.39
    -5 1 -2 406.37 42.2
    -5 1 0 141.58 15.75
    -5 1 0 171.31 17.43
    -5 -1 0 163.83 15.56
    -5 -1 0 161.24 16.67
    -5 -1 1 35.73 7.82
    -5 1 1 58.41 15.41
    -5 -1 1 41.87 11.81
    -5 -1 1 58.32 11.15
    -5 1 1 54.34 10.79
    -5 1 1 36.23 8.32
    -5 -1 2 189.48 20.93
    -5 1 2 189.67 22.51
    -5 1 2 196.32 17.9
    -5 -1 2 182.43 18.12
    -5 -1 3 2.96 2.33
    -5 -1 3 8.58 5.67
    -5 1 3 7.04 4.81
    -5 1 3 1.05 2.14
    -5 -1 3 5.6 4.17
    -5 1 3 5.05 3.24
    -5 1 3 2.22 3.59
    -5 1 4 2.49 2.82
    -5 1 4 0.95 3.3
    -5 -1 4 -0.75 3.14
    -5 -1 4 -0.64 1.94
    -5 1 4 1.11 1.91
    -5 1 4 1.3 2.82
    -5 -1 4 0.9 1.64
    -5 1 5 31.31 13.93
    -5 1 5 31.89 12.8
    -5 -1 5 14.91 9.33
    -5 1 6 17.18 9.51
    -5 1 6 46.34 18.82
    -5 -1 6 21.61 11.07
    -5 2 -4 1.95 9.77
    -5 -2 -4 -7.92 7.9
    -5 -2 -3 216.48 36.18
    -5 2 -3 250.11 39.37
    -5 -2 -2 -2.92 6.35
    -5 2 -2 6.14 4.95
    -5 2 -1 170.45 22.99
    -5 -2 0 21.02 5.64
    -5 2 0 31.65 8.23
    -5 2 0 20.88 5.86
    -5 -2 0 23.86 5.76
    -5 -2 1 2276.5 55.5
    -5 -2 1 2294.86 81.6
    -5 2 1 2298.13 66.7
    -5 2 1 2201.91 72.28
    -5 -2 1 2363.87 71.56
    -5 -2 2 4.54 3.25
    -5 2 2 3.96 4.6
    -5 -2 2 6.63 4.27
    -5 -2 2 1.81 2.13
    -5 2 2 4.31 3.27
    -5 2 2 0.4 0.89
    -5 -2 3 2256.41 75.03
    -5 2 3 2277.48 62.11
    -5 2 3 2458.96 85.86
    -5 2 3 2384.72 80.7
    -5 2 3 2509.35 81.84
    -5 -2 3 2532.67 83.93
    -5 -2 3 2260.31 70.45
    -5 2 4 48.95 11.91
    -5 2 4 63.48 13.26
    -5 2 4 69.59 15.96
    -5 2 4 50.37 14.09
    -5 -2 4 63.62 14.11
    -5 -2 4 63.33 15.12
    -5 -2 4 61.69 11.63
    -5 -2 5 450.44 46.18
    -5 2 5 626.28 58.13
    -5 2 5 623.36 55.97
    -5 2 6 3.1 7.11
    -5 2 6 10.09 7.75
    -5 -2 6 -0.75 2.04
    -5 3 -4 57.66 21.34
    -5 -3 -4 57.83 21.41
    -5 -3 -3 336.28 44.74
    -5 3 -3 489.98 55.04
    -5 -3 -2 111.28 22.04
    -5 3 -2 250.78 33.35
    -5 3 -1 390.06 34.4
    -5 3 0 113.72 14.8
    -5 -3 0 116.01 14.89
    -5 -3 0 103.26 11.68
    -5 -3 1 510.31 35.95
    -5 3 1 587.09 32.02
    -5 -3 1 541.95 33.99
    -5 -3 1 602.7 21.29
    -5 -3 2 52.5 10.51
    -5 3 2 40.7 9.71
    -5 3 2 56.85 8.75
    -5 -3 2 65.11 11.68
    -5 3 2 64.68 15.21
    -5 -3 2 43.9 7.74
    -5 3 3 16.21 5.58
    -5 -3 3 15.88 6.08
    -5 3 3 22.45 8.98
    -5 -3 3 20.56 7.39
    -5 3 3 14.31 6.58
    -5 3 4 0.2 2.85
    -5 3 4 0.21 4.27
    -5 -3 4 -1.06 4.76
    -5 -3 4 -2.4 3.14
    -5 3 4 0.81 2.3
    -5 -3 4 0.79 3.4
    -5 3 4 -1.74 1.19
    -5 3 5 17.68 8.63
    -5 3 5 14.84 8.42
    -5 -3 5 8.49 4.95
    -5 3 6 30.7 14.06
    -5 3 6 23.57 13.19
    -5 -3 6 0.55 1.73
    -5 4 -4 75.67 26.55
    -5 -4 -4 78.83 25.56
    -5 -4 -3 5.63 4.34
    -5 4 -3 30.58 15.03
    -5 4 -2 586.78 51.4
    -5 4 -1 97.4 17.15
    -5 -4 -1 131.67 8.31
    -5 -4 0 466.29 23.84
    -5 -4 0 1818.78 68.7
    -5 -4 0 834.05 43.61
    -5 4 0 1446.8 54.86
    -5 -4 1 119.83 16.32
    -5 -4 1 120.18 16.46
    -5 4 1 71.1 18.6
    -5 -4 2 2019.9 64.27
    -5 4 2 2224.07 51.75
    -5 4 2 2092.54 86.49
    -5 -4 2 1983.23 63.71
    -5 4 2 2031.28 66.36
    -5 4 3 356.38 32.38
    -5 4 3 354.24 33.76
    -5 -4 3 340.74 28.97
    -5 4 3 323.35 21.48
    -5 -4 4 920.44 57.63
    -5 4 4 835.21 56.54
    -5 4 4 875.89 46.12
    -5 4 4 882.29 53.38
    -5 4 4 910.41 60.06
    -5 -4 4 841.61 40.28
    -5 -4 5 24.01 10.52
    -5 4 5 87.02 20.34
    -5 4 5 94.48 22.4
    -5 4 6 383.33 49.27
    -5 4 6 472 56.01
    -5 5 -4 295.13 49.31
    -5 -5 -4 262.14 46.19
    -5 5 -3 45.91 17.4
    -5 -5 -3 14.13 7.98
    -5 5 -2 545.42 49.69
    -5 5 -1 199.76 24.77
    -5 -5 -1 207.08 13.13
    -5 -5 0 304.07 17.62
    -5 -5 0 500.62 36.9
    -5 -5 1 8.44 5.6
    -5 5 1 7.85 7.07
    -5 -5 1 9.42 4.95
    -5 -5 2 143.58 11.47
    -5 5 2 200.5 15.16
    -5 5 2 203.41 28.98
    -5 -5 2 170.41 19.34
    -5 -5 2 186.28 19.4
    -5 5 2 194.08 19.23
    -5 5 3 1.98 1.1
    -5 5 3 -0.6 1.57
    -5 -5 3 2.2 3.52
    -5 5 3 6.45 5.22
    -5 5 3 0.39 0.74
    -5 -5 4 -2.81 2.94
    -5 5 4 -0.01 1.82
    -5 -5 4 0.05 0.98
    -5 5 4 0.5 1.93
    -5 5 4 3.01 2.91
    -5 5 4 6.11 4.9
    -5 -5 4 1.45 2.59
    -5 -5 5 8.82 6.19
    -5 5 5 23.55 12.51
    -5 5 5 32.45 13.98
    -5 5 6 27.73 13.82
    -5 -5 6 9 6.97
    -5 5 6 28.83 15.94
    -5 6 -4 17.31 12.76
    -5 -6 -4 -1.72 2.65
    -5 6 -3 84.89 23.76
    -5 -6 -3 19.25 9.7
    -5 6 -2 70.53 17.81
    -5 6 -1 961.77 54.78
    -5 -6 -1 501.76 33.92
    -5 6 0 351.54 25.96
    -5 -6 0 409.15 34.47
    -5 -6 1 1575.12 61.55
    -5 -6 1 1513.81 50.9
    -5 6 1 1518.35 91.5
    -5 6 2 202.01 30.39
    -5 -6 2 209.84 11.6
    -5 -6 2 172.83 19.83
    -5 6 2 195.27 25.49
    -5 -6 2 174.38 18.26
    -5 6 2 188.52 17.05
    -5 6 2 183.54 14.49
    -5 6 3 1168.59 48.98
    -5 6 3 1075.78 59.04
    -5 6 3 1111.68 63.72
    -5 -6 3 1047.34 53.42
    -5 -6 3 1005.29 43.34
    -5 6 3 1017.5 34.99
    -5 -6 4 349.86 36.78
    -5 6 4 328.8 36.27
    -5 -6 4 228.5 26.39
    -5 6 4 302.77 25.09
    -5 6 4 359.83 37.51
    -5 6 4 348.65 35.48
    -5 6 5 697.61 60.43
    -5 6 5 606.15 55.17
    -5 6 5 685.28 52.96
    -5 6 6 77.53 21.9
    -5 7 -4 -1.74 5.47
    -5 -7 -4 -2.59 8.52
    -5 -7 -3 123.02 26.85
    -5 7 -3 422.98 51.68
    -5 7 -2 26.83 10.93
    -5 7 -1 570.7 42.44
    -5 7 0 58.7 10.71
    -5 -7 0 57.17 13.82
    -5 -7 1 685.84 41.33
    -5 -7 1 672.76 32.15
    -5 7 1 758.96 66.76
    -5 7 2 -0.63 1
    -5 7 2 -1.42 2.84
    -5 7 2 4.32 4.15
    -5 7 2 -0.22 1.43
    -5 -7 2 0.94 0.65
    -5 -7 2 5.58 4.76
    -5 -7 3 9.86 4.6
    -5 -7 3 3.91 4.94
    -5 7 3 -1 2.43
    -5 7 3 4.06 2.62
    -5 7 3 1.6 1.81
    -5 -7 4 4.87 5.38
    -5 7 4 -0.76 4.7
    -5 7 4 1.78 4.38
    -5 -7 4 1.54 2.2
    -5 7 4 0.97 4.08
    -5 7 4 1.41 1.64
    -5 7 5 9.63 7.3
    -5 -7 5 17.23 9.38
    -5 7 5 12.42 8.81
    -5 7 5 12.11 7.45
    -5 7 6 13.33 9.08
    -5 8 -4 123.64 32.62
    -5 -8 -4 75.53 23.81
    -5 8 -3 110.23 26.83
    -5 -8 -3 34.53 13.98
    -5 8 -2 359.88 41.29
    -5 8 -1 417.16 36.56
    -5 -8 0 951.85 57.28
    -5 8 0 1216.06 48.17
    -5 -8 1 503.79 36.14
    -5 -8 1 434.13 24.52
    -5 8 1 473.42 21.76
    -5 8 1 473.08 18.71
    -5 8 2 844.15 23.4
    -5 -8 2 788.36 44.33
    -5 8 2 734.59 50.4
    -5 -8 3 634.86 33.18
    -5 8 3 484.3 41.61
    -5 8 3 492.68 21.6
    -5 8 3 524.63 47.87
    -5 -8 3 523.82 39.64
    -5 8 4 943 62.28
    -5 -8 4 1086.68 56.25
    -5 8 4 940.99 64.35
    -5 -8 4 1053.23 66.14
    -5 -8 5 248.41 32.45
    -5 8 5 236.54 35.34
    -5 8 5 202.35 32.17
    -5 8 5 224.63 31.9
    -5 8 6 202 36.35
    -5 -9 -4 174.04 37.57
    -5 9 -4 424.74 61.59
    -5 -9 -3 -11.09 7.89
    -5 9 -3 -1.57 3.1
    -5 9 -2 411.96 44.51
    -5 9 -1 -0.2 8.12
    -5 9 0 673.21 35.23
    -5 -9 0 467.54 41.66
    -5 -9 1 16.8 4.39
    -5 -9 1 27.96 9.46
    -5 9 2 45.5 12.84
    -5 9 2 43.42 16.38
    -5 -9 2 54.47 12.07
    -5 9 3 6.22 4.58
    -5 9 3 7.97 8.49
    -5 -9 3 8.62 5.84
    -5 9 3 11.48 3.16
    -5 -9 3 14.91 5.51
    -5 9 4 -0.43 2.97
    -5 -9 4 4.99 4.51
    -5 9 4 5.04 6.38
    -5 -9 4 1.83 4.16
    -5 9 5 -0.92 4.79
    -5 -9 5 8.62 6.17
    -5 9 5 0.48 3.86
    -5 9 5 -1.56 2.4
    -5 9 6 20.7 11.97
    -5 -10 -4 3.14 6.87
    -5 10 -4 40.43 20.26
    -5 -10 -3 29.48 12.32
    -5 10 -3 73.24 22.42
    -5 10 -2 267.62 36.44
    -5 10 -1 782.09 50.55
    -5 10 0 857.01 38.69
    -5 -10 0 518.88 45.37
    -5 -10 1 801.59 30.72
    -5 -10 1 916.7 50.38
    -5 10 2 531.27 61.75
    -5 10 2 586.2 45.72
    -5 -10 2 608.96 40.99
    -5 -10 3 562.02 43.11
    -5 10 3 602.78 56.24
    -5 10 3 530.11 45.19
    -5 -10 3 653.06 36.14
    -5 -10 4 621.79 52.49
    -5 -10 4 720.3 46.07
    -5 10 4 562.38 50.49
    -5 10 4 570.14 52.83
    -5 -10 5 420.16 49.29
    -5 10 5 314.24 41
    -5 10 5 364.87 42.69
    -5 10 5 330.4 43.14
    -5 10 6 162.6 32.46
    -5 -11 -4 -13.31 10.13
    -5 11 -4 15.06 12.45
    -5 -11 -3 251.15 39.26
    -5 11 -3 381.19 51.01
    -5 11 -2 16.44 8.92
    -5 11 -1 576.57 43.56
    -5 11 0 -0.87 0.95
    -5 -11 0 -3.1 5.14
    -5 11 1 262.96 31.75
    -5 -11 1 331.38 31.05
    -5 -11 1 264.14 16.8
    -5 11 2 5.91 5.15
    -5 11 2 -1.58 4.92
    -5 -11 2 4.15 3.81
    -5 11 3 2.92 2.47
    -5 -11 3 8.66 6.34
    -5 -11 3 -2.42 4.02
    -5 11 3 6.5 8.43
    -5 -11 4 10.52 7.6
    -5 11 4 0.49 4.03
    -5 -11 4 7.29 4.94
    -5 11 5 4.42 5.52
    -5 11 5 6.51 4.27
    -5 11 5 11.53 9.57
    -5 -11 5 16.68 10.26
    -5 11 6 6.41 7.05
    -5 -12 -4 9.17 5.24
    -5 12 -4 54.92 22.9
    -5 12 -3 187.34 36.61
    -5 12 -2 140.05 26.73
    -5 12 -1 588.49 44.47
    -5 -12 0 202 29.48
    -5 12 0 449.47 27.74
    -5 -12 1 839.9 29.46
    -5 12 1 870.11 58.05
    -5 -12 1 973.1 54.29
    -5 12 2 314.23 34.8
    -5 -12 2 361.89 33.29
    -5 12 3 544.84 48.34
    -5 12 3 597.18 62.69
    -5 -12 3 578.13 45.77
    -5 -12 4 337.99 39.99
    -5 12 4 393.18 47.95
    -5 12 4 343.99 41.73
    -5 12 5 288.13 40.24
    -5 12 5 330.47 45.09
    -5 12 5 330.06 42.43
    -5 -12 5 360.68 46.55
    -5 -13 -4 86.72 25.79
    -5 13 -4 281.76 53.09
    -5 13 -3 7.9 6.52
    -5 13 -2 437.28 48.07
    -5 13 -1 37.45 11.27
    -5 -13 0 90.68 20.02
    -5 13 0 157.92 16.4
    -5 13 1 8.82 6.52
    -5 -13 1 12.05 3.35
    -5 -13 1 12.53 6.44
    -5 13 2 56.83 15.96
    -5 -13 2 54.7 13.69
    -5 13 2 33.29 16.13
    -5 13 3 50.36 14.74
    -5 -13 3 44.45 12.81
    -5 13 3 26.85 13.87
    -5 -13 4 -2.55 3.3
    -5 13 4 -4.42 5.79
    -5 13 4 6.03 8.69
    -5 13 5 13.12 9.33
    -5 13 5 24.56 14.15
    -5 -13 5 17 10.84
    -5 13 5 9.25 6.61
    -5 14 -4 56.66 23.71
    -5 -14 -4 2.5 6.52
    -5 14 -3 49.31 20.57
    -5 14 -2 348.77 43.57
    -5 14 -1 355.59 35.44
    -5 14 0 471.39 28.87
    -5 14 0 402.65 41.03
    -5 -14 1 225.67 27.5
    -5 14 1 227.49 30.32
    -5 14 2 1191.95 103.7
    -5 -14 2 1119.33 61.56
    -5 14 2 968.03 64.2
    -5 -14 3 339.94 36.38
    -5 14 3 287.14 49.16
    -5 14 3 310.53 38.79
    -5 -14 4 585.08 54.19
    -5 14 4 542.81 54.77
    -5 14 4 545.33 61.9
    -5 14 5 106.12 24.85
    -5 14 5 97.51 26.46
    -5 -14 5 128.68 28.19
    -5 14 5 109.52 25.32
    -5 15 -4 15.73 13.78
    -5 -15 -4 -1.72 8.95
    -5 15 -3 320.86 50.2
    -5 15 -2 37.93 13.5
    -5 15 -1 356.46 40.89
    -5 15 -1 326.74 34.51
    -5 15 0 126.51 14.73
    -5 15 0 139.76 24.57
    -5 15 1 146.32 24.91
    -5 -15 1 168.39 24.69
    -5 15 2 7.8 10.03
    -5 15 2 2.59 5.47
    -5 -15 2 6.06 5.64
    -5 15 3 71.82 19.15
    -5 15 3 66.64 24.84
    -5 -15 3 54.7 14.93
    -5 15 4 8.6 10.17
    -5 -15 4 -5.48 6.09
    -5 15 4 -2.92 3.09
    -5 -15 5 17.02 7.71
    -5 15 5 30.49 13.71
    -5 15 5 33.46 16.8
    -5 15 5 30.94 13.67
    -5 16 -4 9.02 11.28
    -5 -16 -4 -2.42 4.42
    -5 16 -3 140.5 33.37
    -5 16 -2 66.36 19.25
    -5 16 -1 471.72 42.4
    -5 16 -1 440.96 45.42
    -5 16 0 28.33 10.43
    -5 -16 0 12.98 4.24
    -5 -16 1 1473.32 72.47
    -5 16 1 1217.17 71.74
    -5 -16 2 188.7 25.95
    -5 16 2 224.08 47.29
    -5 16 2 138.52 25.13
    -5 -16 3 791.89 57.93
    -5 16 3 575.21 78.35
    -5 16 3 701.8 60.67
    -5 -16 4 51.59 16.48
    -5 16 4 66.68 19.68
    -5 16 4 78.74 26.6
    -5 16 5 346.31 54.45
    -5 16 5 288.28 43.64
    -5 16 5 265.6 40.44
    -5 -16 5 330.24 47.02
    -5 17 -4 124.6 36.73
    -5 17 -3 65.57 18.97
    -5 17 -3 88.92 26.31
    -5 17 -2 328.03 40.57
    -5 17 -2 359.09 46.06
    -5 17 -1 101.65 20.21
    -5 17 -1 94.23 20.82
    -5 -17 0 56.13 15.66
    -5 17 0 78.25 18.64
    -5 -17 1 34.9 11.72
    -5 17 1 29.77 10.62
    -5 -17 2 68.57 16.7
    -5 17 2 44.4 14.94
    -5 17 3 0.69 3.32
    -5 17 3 -8.99 16.09
    -5 -17 3 1.91 4.05
    -5 17 4 2.37 0.57
    -5 17 4 5.26 7.98
    -5 -17 4 3.87 4.86
    -5 17 5 14.93 10.28
    -5 17 5 8.88 9.45
    -5 -17 5 3.45 5.88
    -5 18 -4 58.62 26.48
    -5 18 -3 1.76 3.43
    -5 18 -3 4.2 3.92
    -5 18 -2 305.13 43.05
    -5 18 -2 256.05 35.61
    -5 18 -1 13.9 7.98
    -5 18 -1 16.08 7.93
    -5 18 0 354.54 39.78
    -5 -18 0 302.46 38.9
    -5 -18 1 27.87 10.28
    -5 18 1 15.3 8.69
    -5 -18 2 1041.29 64.36
    -5 18 2 915.16 68.11
    -5 18 3 33.06 16.44
    -5 -18 3 49.83 15.35
    -5 18 3 56.02 18.01
    -5 18 4 410.35 51.59
    -5 18 4 449.01 71.15
    -5 -18 4 445.45 50.82
    -5 -18 5 4.7 7.04
    -5 18 5 1.19 4.82
    -5 19 -4 40.65 19.1
    -5 19 -3 150.29 36.16
    -5 19 -2 88.45 23.8
    -5 19 -2 84.27 20.04
    -5 19 -1 142.95 25.94
    -5 19 0 100.53 21.44
    -5 -19 0 63.98 17.05
    -5 19 1 101.33 22.47
    -5 -19 1 115.07 21.75
    -5 -19 2 24.64 10.8
    -5 19 2 18.64 10.5
    -5 19 3 49.8 17.8
    -5 19 3 16.99 13.1
    -5 -19 3 48.75 15.36
    -5 19 4 0.68 11.18
    -5 -19 4 2.45 7.91
    -5 19 4 -3.2 4.62
    -5 19 5 15.92 9.58
    -5 20 -4 0.57 6.47
    -5 20 -3 76.13 26.41
    -5 20 -2 0.87 2.13
    -5 20 -1 342.58 40.33
    -5 20 0 3.71 3
    -5 -20 0 -10.32 10.94
    -5 -20 1 888.22 60.79
    -5 20 1 699.92 59.08
    -5 -20 2 26 11.14
    -5 20 2 2.31 3.79
    -5 20 3 698.56 66.22
    -5 -20 3 727.34 60.38
    -5 20 3 845.77 108.8
    -5 20 4 -18.91 16.29
    -5 -20 4 -0.76 4.3
    -5 20 4 4.38 11.37
    -5 20 5 268.28 43.95
    -5 21 -2 80.84 20.02
    -5 21 -1 93.75 21.28
    -5 21 0 47.73 15.57
    -5 -21 0 24.51 10.22
    -5 -21 1 115.53 22.54
    -5 21 1 81.22 20.49
    -5 -21 2 20.55 10.55
    -5 21 2 19.76 10.77
    -5 21 3 -1.56 2.53
    -5 -21 3 3.82 5.59
    -5 21 3 8.68 8.33
    -5 -21 4 -1.04 3.08
    -5 21 4 7.7 7.73
    -5 22 -2 164.33 28.93
    -5 22 -1 4.01 3.73
    -5 -22 0 422.41 50.06
    -5 22 0 559.88 53.49
    -5 22 1 3.15 2.99
    -5 -22 1 15.42 8.66
    -5 -22 2 580.28 52.43
    -5 22 2 451.74 52.56
    -5 22 3 13.25 9.83
    -5 -22 3 17.84 11.21
    -5 -22 4 476.81 55.51
    -5 22 4 359.05 51.82
    -5 22 4 368.46 77.63
    -5 23 -2 106.17 23.41
    -5 23 -1 71.03 18.87
    -5 -23 0 80.76 21.43
    -5 23 0 127.84 26.19
    -5 23 1 16.13 11.09
    -5 -23 1 31.17 12.94
    -5 23 2 38.52 15.83
    -5 -23 2 26.63 11.61
    -5 23 3 -1.15 3
    -5 -23 3 4.19 5.39
    -5 23 4 -6.77 7.53
    -5 23 4 11.19 9.78
    -5 24 -2 2.17 3.71
    -5 24 -1 204.49 33.18
    -5 -24 0 -2.38 11.06
    -5 24 0 15.47 8.4
    -5 -24 1 361.69 41.93
    -5 24 1 328.53 44.12
    -5 24 2 45.53 17.01
    -5 -24 2 43.84 15.36
    -5 24 3 365.35 52.15
    -5 -24 3 430.6 49.25
    -5 25 -2 13.47 7.94
    -5 25 -1 90.38 22.9
    -5 -25 0 0.06 9.42
    -5 25 0 19.99 10.52
    -5 -25 1 89.51 20.84
    -5 25 1 84.5 22.53
    -5 -25 2 12.17 9.99
    -5 25 2 3.23 5.34
    -5 25 3 -3.15 6.78
    -5 -25 3 6.41 9.59
    -5 26 -2 43.29 15.03
    -5 26 -1 10.17 8.15
    -5 -26 0 145 31.25
    -5 26 0 331.23 44.35
    -5 26 1 50.48 18.38
    -5 -26 1 44.19 15.13
    -5 -26 2 227.87 35.52
    -5 26 2 164.05 34.55
    -5 -26 3 78.81 22.02
    -5 26 3 65.44 22.58
    -5 27 -1 10.14 6.64
    -5 27 0 126.27 28.07
    -5 -27 0 78.13 22.5
    -5 -27 1 8.59 6.05
    -5 27 1 12.42 7.78
    -5 27 2 7.92 7.48
    -5 -27 2 22.37 11.81
    -5 28 -1 84.73 23.6
    -5 28 0 61.63 20.52
    -5 -28 0 29.8 12.87
    -5 28 1 206.73 37.9
    -5 -28 1 222.73 35.31
    -5 -28 2 82.93 21.7
    -5 29 -1 59.94 19.64
    -5 29 0 -0.36 1.03
    -5 -29 0 -2.21 7.22
    -5 29 1 27.29 13.59
    -5 -29 1 22.61 10.84
    -5 30 -1 38.17 15.68
    -4 0 -5 9.76 9.57
    -4 0 -4 460.83 55.18
    -4 0 -3 3.32 5.03
    -4 0 -2 2556.83 94.54
    -4 0 -1 -0.74 1.7
    -4 0 0 3696.63 79.17
    -4 0 0 4033.65 80.99
    -4 0 1 -1.38 4.17
    -4 0 1 0.7 1.64
    -4 0 2 3233.03 67.99
    -4 0 2 3151.58 86.31
    -4 0 2 3228.57 80.83
    -4 0 3 -1.15 3.1
    -4 0 3 -0.69 0.61
    -4 0 4 707.16 49.46
    -4 0 4 665.03 38.87
    -4 0 5 -0.44 6.14
    -4 0 6 72.19 20.46
    -4 -1 -5 47.64 21.23
    -4 1 -5 34.2 16.79
    -4 -1 -4 36.12 16.41
    -4 1 -4 22.78 12.86
    -4 1 -3 36.89 14.39
    -4 -1 -3 24.4 11.78
    -4 -1 -2 16.46 8.17
    -4 1 -2 22.73 9.85
    -4 -1 -1 1.67 2.04
    -4 -1 0 32.41 7.19
    -4 -1 0 27.97 6.33
    -4 1 0 34.6 8.19
    -4 1 0 24.51 6.48
    -4 -1 1 347.45 25.05
    -4 -1 1 373.4 34.41
    -4 -1 1 361.95 22.22
    -4 1 1 362.04 29.49
    -4 1 1 379.95 21.81
    -4 1 2 663.54 37.38
    -4 1 2 662.12 29.53
    -4 -1 2 662.94 35.97
    -4 -1 2 725.92 32.22
    -4 -1 2 672.39 32.01
    -4 1 2 644.19 37.31
    -4 -1 3 331.1 28.16
    -4 1 3 329.14 25.91
    -4 1 3 322.42 27.93
    -4 -1 3 310.88 23.7
    -4 1 4 851.41 45.21
    -4 -1 4 814.32 53.2
    -4 1 4 788.04 52.07
    -4 -1 4 819.02 40.83
    -4 -1 5 159.35 26.7
    -4 1 5 149.6 25.71
    -4 1 6 232.96 36.42
    -4 -1 6 229.89 36
    -4 2 -5 229.2 44.88
    -4 -2 -5 215.93 44.87
    -4 -2 -4 8.9 7.21
    -4 2 -4 21.55 12.3
    -4 -2 -3 1085.49 72.99
    -4 2 -3 1074.19 71.58
    -4 -2 -2 25.1 9.19
    -4 2 -2 27.96 9.8
    -4 2 -1 2694.43 80.82
    -4 -2 -1 1598.17 59.67
    -4 -2 0 120.28 14.8
    -4 2 0 120.75 14.15
    -4 -2 0 114.05 11.3
    -4 -2 0 164.74 18.76
    -4 2 0 173.11 19.13
    -4 2 1 2151.63 77.75
    -4 2 1 2239.9 53.84
    -4 -2 1 2198.11 58.41
    -4 -2 1 2274.79 57.33
    -4 2 2 60.63 8.6
    -4 2 2 53.42 10.35
    -4 -2 2 60.45 10.54
    -4 -2 2 59.66 9.8
    -4 -2 2 62.81 9.16
    -4 2 2 58.67 11.24
    -4 2 3 2488.05 78.37
    -4 -2 3 2548.74 64.4
    -4 2 3 2488.8 74.21
    -4 2 3 2433.3 82.19
    -4 -2 3 2737.7 80.96
    -4 2 4 4.99 4.9
    -4 -2 4 9.31 4.17
    -4 -2 4 9.93 5.39
    -4 2 4 11.4 5.94
    -4 -2 5 151.69 26.07
    -4 2 5 158.09 26.71
    -4 -2 6 10.78 8.62
    -4 2 6 -8.69 8.07
    -4 3 -5 43.74 19.5
    -4 -3 -5 48.43 20.48
    -4 -3 -4 46.39 18.8
    -4 3 -4 40.61 15.79
    -4 -3 -3 66.21 18.27
    -4 3 -3 69.44 18.82
    -4 3 -2 16.34 8.46
    -4 -3 -2 9.56 5.65
    -4 3 -1 3.28 4.3
    -4 -3 -1 10.18 4.69
    -4 3 0 37.77 7.61
    -4 3 0 80.99 14.22
    -4 -3 0 77.71 13.55
    -4 -3 0 31.38 5.52
    -4 -3 1 431.41 25.73
    -4 -3 1 399.18 23.48
    -4 -3 1 363.26 16.61
    -4 3 1 330.46 33.09
    -4 3 2 389.64 26.54
    -4 -3 2 437.47 24.23
    -4 -3 2 404.08 26.59
    -4 3 2 411.58 21.29
    -4 3 2 410.71 30.51
    -4 3 3 516.82 35.43
    -4 -3 3 484.91 27.6
    -4 3 3 492.25 34.05
    -4 -3 3 576.93 36.99
    -4 3 3 522.23 38
    -4 3 4 181.4 24.79
    -4 -3 4 203.15 26.3
    -4 -3 4 198.86 18.08
    -4 3 4 200.8 23.62
    -4 3 5 250.92 33.87
    -4 -3 5 236.7 32.17
    -4 -3 6 128.26 26.39
    -4 3 6 143.21 28.44
    -4 -4 -5 16.14 9.91
    -4 4 -5 21.03 12.89
    -4 4 -4 538.2 59.29
    -4 -4 -4 534.58 59.99
    -4 4 -3 191.94 30.49
    -4 -4 -3 185 29.86
    -4 4 -2 1329.27 67.53
    -4 4 -1 286.46 25.54
    -4 -4 -1 248.15 22.25
    -4 4 0 2970.73 92.91
    -4 -4 0 3107.35 51.8
    -4 -4 0 3111.43 86.77
    -4 4 1 160.26 14.82
    -4 4 1 152.03 24.1
    -4 -4 1 137.14 13.32
    -4 -4 1 136.71 15.13
    -4 4 2 2097.97 57.69
    -4 -4 2 2224.13 54.03
    -4 4 2 2128.64 72.73
    -4 -4 2 2125.85 62.94
    -4 4 2 2186.52 46.25
    -4 4 2 2120.49 69.38
    -4 4 3 33.32 9.52
    -4 4 3 30.7 8.8
    -4 -4 3 39.01 9.67
    -4 -4 4 569.59 43.75
    -4 4 4 614.23 42.59
    -4 4 4 581.24 46.83
    -4 4 4 501.39 41.48
    -4 -4 4 581.87 29.3
    -4 4 5 86.83 21.32
    -4 -4 5 66.52 17.05
    -4 4 5 78.36 18.81
    -4 4 6 92.6 24.42
    -4 4 6 78.25 21.29
    -4 -4 6 99.15 23.44
    -4 -5 -5 24.72 15.16
    -4 5 -5 16.69 12.86
    -4 5 -4 78.56 22.47
    -4 -5 -4 108.69 27.55
    -4 -5 -3 43.25 14.67
    -4 5 -3 61.41 16.92
    -4 5 -2 29.18 10.23
    -4 5 -1 19.24 6.74
    -4 -5 -1 16.37 5.73
    -4 -5 0 300.62 14.49
    -4 -5 0 228.79 24.78
    -4 5 0 194.34 19.03
    -4 5 0 291.42 20.08
    -4 -5 1 169.92 17.48
    -4 -5 1 142.03 13.24
    -4 5 1 169.78 14.26
    -4 5 1 123.29 23.43
    -4 5 2 245.54 24.25
    -4 5 2 271.35 27.39
    -4 5 2 234.91 17.62
    -4 5 2 248.91 14.57
    -4 -5 2 262 22.72
    -4 -5 3 85.75 14.78
    -4 -5 3 70.78 12.5
    -4 5 3 76.5 12.34
    -4 5 3 73.63 14.75
    -4 5 3 75.17 13.94
    -4 5 4 882.07 57.69
    -4 -5 4 719.33 48.52
    -4 5 4 839.38 53.34
    -4 5 4 901.65 53.39
    -4 -5 4 932.32 34.05
    -4 5 5 97.89 22.04
    -4 5 5 96.79 20.64
    -4 -5 5 76.05 18.42
    -4 5 5 89.49 17.12
    -4 5 6 256.92 38.23
    -4 -5 6 222.81 35.45
    -4 5 6 245.08 38.56
    -4 -6 -5 216.07 44.17
    -4 6 -5 191.56 41.81
    -4 -6 -4 99.06 26.4
    -4 6 -4 98.36 25.03
    -4 -6 -3 652.13 56.99
    -4 6 -3 664.87 57.29
    -4 6 -2 340.92 34.38
    -4 -6 -1 1754.4 56.7
    -4 6 -1 1666.02 61.61
    -4 -6 0 418.96 34.71
    -4 6 0 779.04 32.19
    -4 6 1 2317.14 45.15
    -4 -6 1 2342.38 51.69
    -4 -6 1 2470.56 68.28
    -4 6 2 418.97 20.84
    -4 -6 2 405.65 29.32
    -4 6 2 420.88 17.96
    -4 6 2 459.37 37.84
    -4 6 2 456.14 33.86
    -4 6 3 763.16 47.93
    -4 6 3 745.24 46.17
    -4 -6 3 788.93 46.57
    -4 6 3 746.55 36.31
    -4 -6 4 91.05 16.91
    -4 6 4 111.7 20.63
    -4 6 4 121.54 20.15
    -4 6 4 124.07 20.54
    -4 -6 5 228.26 31.54
    -4 6 5 293.02 36.62
    -4 6 5 321 33.65
    -4 6 5 354.25 41.76
    -4 6 6 31.04 13.88
    -4 -6 6 11.1 6.29
    -4 6 6 32.6 14.27
    -4 -7 -5 76.62 26.52
    -4 7 -5 64.09 24.41
    -4 7 -4 10.35 9.46
    -4 -7 -4 18.47 13.9
    -4 -7 -3 48.02 15.9
    -4 7 -3 56.15 17.11
    -4 7 -2 21.05 9.17
    -4 -7 -2 17.54 3.9
    -4 7 -1 95.84 15.25
    -4 -7 0 -1.88 5.44
    -4 7 0 0.68 1.08
    -4 -7 1 205.6 14.99
    -4 -7 1 248.02 22.3
    -4 7 1 189.19 31.54
    -4 7 1 218.41 10.93
    -4 7 2 39.04 5.6
    -4 -7 2 37.94 9.65
    -4 -7 2 48.18 7.52
    -4 7 2 38.99 10.26
    -4 7 2 45.82 5.25
    -4 7 2 57.2 14.44
    -4 7 3 568.55 41.54
    -4 7 3 590.68 31.1
    -4 -7 3 551.51 39.94
    -4 7 3 551.88 41.53
    -4 7 4 7.17 5.29
    -4 7 4 3.03 3.48
    -4 -7 4 -6.75 4.6
    -4 7 4 2.26 1.62
    -4 7 5 522.82 48.69
    -4 7 5 561.4 45.89
    -4 7 5 550.19 52.32
    -4 7 6 32.23 14.32
    -4 7 6 25.28 12.54
    -4 -7 6 14.43 8.14
    -4 -8 -5 55.82 22.31
    -4 8 -5 78.38 27.51
    -4 8 -4 370.94 50.49
    -4 -8 -4 455.53 55.85
    -4 8 -3 416.28 45.76
    -4 -8 -3 381.63 43.91
    -4 8 -2 477.64 41.69
    -4 -8 -2 655.48 27.07
    -4 8 -1 659.25 39.65
    -4 8 0 2291.06 53.7
    -4 -8 0 1724.7 71.89
    -4 -8 1 910.34 43.98
    -4 8 1 930.41 74.51
    -4 8 2 983.78 52.29
    -4 8 2 1073.54 21.89
    -4 -8 2 952.33 47.4
    -4 8 2 1116.59 25.4
    -4 8 2 1084.99 65.47
    -4 -8 3 226.31 22.12
    -4 8 3 247.45 28.53
    -4 8 3 268.71 29.48
    -4 8 3 277.48 20.72
    -4 -8 3 251.08 27.79
    -4 8 4 392.19 39.08
    -4 8 4 359.42 36.04
    -4 8 4 444.06 40.67
    -4 8 5 153.18 27.41
    -4 8 5 129.04 24.43
    -4 8 5 142.23 23.62
    -4 8 6 99.77 24.56
    -4 -8 6 50.46 17.52
    -4 8 6 111.21 25.19
    -4 -9 -5 3.72 8.52
    -4 9 -5 -1.99 2.83
    -4 9 -4 103.2 26.85
    -4 -9 -4 128.67 30.41
    -4 9 -3 26.29 11.84
    -4 -9 -3 11.01 6.51
    -4 -9 -2 16.72 4.83
    -4 9 -2 30.14 10.57
    -4 9 -1 2.78 1.54
    -4 9 0 205.71 15.71
    -4 -9 0 172.76 23
    -4 9 1 42.72 10.81
    -4 9 1 69.42 20.96
    -4 -9 1 64.8 12.25
    -4 -9 2 100.04 13.59
    -4 9 2 172.15 22.62
    -4 -9 2 178.8 21.13
    -4 -9 2 172.39 17.07
    -4 9 2 193.63 29.93
    -4 9 3 6.63 4.99
    -4 -9 3 4.48 3.84
    -4 -9 3 2.74 1.46
    -4 9 3 -2.52 5.24
    -4 -9 3 -0.55 2
    -4 9 4 685.11 52.48
    -4 9 4 613.69 47.77
    -4 9 4 743.78 54.45
    -4 9 5 3.31 3.44
    -4 9 5 8.17 6.41
    -4 9 5 0.23 2.59
    -4 -9 5 2.08 1.6
    -4 9 6 260.96 38.93
    -4 9 6 261.23 39.73
    -4 10 -5 80.94 27.17
    -4 -10 -5 89.34 28.67
    -4 10 -4 120.95 29.27
    -4 -10 -4 176.39 34.76
    -4 -10 -3 277.61 38.64
    -4 10 -3 409.6 46.72
    -4 -10 -2 679.65 33.4
    -4 10 -2 649.26 49.59
    -4 10 -1 729.54 42.19
    -4 -10 0 1602.75 69.23
    -4 10 0 1586.96 43.98
    -4 -10 1 1397.98 57.48
    -4 10 1 1265.1 59.51
    -4 10 2 609.74 43.69
    -4 10 2 590.89 56.33
    -4 -10 2 655.72 41.73
    -4 -10 2 637.04 31.65
    -4 -10 3 275.09 18.72
    -4 -10 3 293.78 31.4
    -4 10 3 307.58 33.32
    -4 10 3 326.48 36.38
    -4 10 4 337.45 37.89
    -4 10 4 307.1 35.59
    -4 -10 4 358.88 36.22
    -4 10 5 228.68 34.33
    -4 10 5 212.75 31.38
    -4 -10 5 208.04 33
    -4 10 5 226.55 31.27
    -4 10 6 35.54 14.15
    -4 10 6 63.34 19.87
    -4 -10 6 25.42 12.69
    -4 11 -5 78.27 27.64
    -4 11 -4 1.8 6.07
    -4 -11 -4 6.52 8.12
    -4 11 -3 38.97 15.71
    -4 -11 -2 6.59 3.52
    -4 11 -2 5 4.26
    -4 11 -1 7.3 5.9
    -4 11 0 48.96 7.83
    -4 -11 0 61.49 13.97
    -4 -11 1 214.02 22.97
    -4 11 1 183.27 23.33
    -4 11 2 39.38 11.34
    -4 11 2 41.74 16.31
    -4 -11 2 44.76 11.08
    -4 11 3 503.47 48
    -4 11 3 385.82 15.47
    -4 -11 3 522.74 42.34
    -4 -11 3 423.85 23.27
    -4 11 3 486.72 43.45
    -4 -11 4 16.08 8.66
    -4 11 4 18.97 8.21
    -4 11 4 19.26 8.88
    -4 11 5 466.27 46.37
    -4 11 5 464.77 49.32
    -4 11 5 411.87 43.76
    -4 -11 5 505.67 52.46
    -4 -11 6 2.08 3.86
    -4 11 6 -0.9 3.16
    -4 12 -5 128.76 36.55
    -4 -12 -4 170.5 35.01
    -4 12 -4 152.79 34.13
    -4 12 -3 465.47 51.66
    -4 12 -2 408.14 40.5
    -4 -12 -2 360.37 28.26
    -4 12 -1 957.03 50.08
    -4 12 0 1027.61 55.12
    -4 12 0 1024.05 37.3
    -4 -12 0 1042.51 57.46
    -4 12 1 1122.92 58.25
    -4 -12 1 1167 54.99
    -4 -12 2 445.69 36.03
    -4 12 2 435.67 55.92
    -4 12 2 443.24 39.42
    -4 12 3 594.48 55.42
    -4 -12 3 612.07 49.14
    -4 -12 3 577.83 45.63
    -4 12 3 473.07 14.33
    -4 12 3 588.41 48.88
    -4 -12 4 265.54 34.28
    -4 12 4 202.47 30.82
    -4 12 4 233.32 32.74
    -4 12 5 197.5 32.42
    -4 -12 5 183.71 33.24
    -4 12 5 131.43 25.41
    -4 12 5 189.14 30.13
    -4 12 6 44 16.14
    -4 13 -5 5.64 10.84
    -4 13 -4 75.04 24.76
    -4 -13 -4 65.07 21.55
    -4 13 -3 5.85 5.66
    -4 -13 -2 12.09 5.46
    -4 13 -2 14.93 8.14
    -4 13 -1 20.32 7.51
    -4 13 0 148 14.62
    -4 -13 0 152.09 22.7
    -4 13 0 129.72 20
    -4 13 1 28.41 9.61
    -4 -13 1 39.26 10.56
    -4 13 2 429.71 59.87
    -4 -13 2 532.43 39.93
    -4 13 2 519.37 43.49
    -4 13 3 19.63 9.78
    -4 -13 3 -0.85 5.73
    -4 13 3 13.69 10.2
    -4 -13 3 4.26 4.79
    -4 -13 4 415.63 46.08
    -4 -13 4 362.51 42.17
    -4 13 4 341.29 42.27
    -4 13 4 302.76 37.94
    -4 13 5 29.23 12.24
    -4 13 5 34.25 14.37
    -4 13 5 22.74 10.36
    -4 -13 5 33.8 14.42
    -4 14 -5 19 12.91
    -4 -14 -4 180.44 35.59
    -4 14 -4 240.96 44.07
    -4 14 -3 166.87 31.68
    -4 14 -2 906.4 62.54
    -4 -14 -2 694.7 44.94
    -4 14 -1 336.1 30.9
    -4 14 -1 341.3 33.38
    -4 14 0 1105.12 40.68
    -4 -14 0 1169.97 62.45
    -4 14 1 215.36 27.09
    -4 -14 1 267.06 27.47
    -4 -14 2 1037.04 57.01
    -4 14 2 1050.85 63.91
    -4 -14 3 174.79 26.28
    -4 14 3 232.84 39.24
    -4 14 3 203.06 30.49
    -4 -14 3 188.82 27.47
    -4 -14 4 447.9 47.43
    -4 -14 4 473.34 52.62
    -4 14 4 414.04 45.85
    -4 14 4 420.91 49.61
    -4 14 5 56.85 17.42
    -4 14 5 47.17 16.05
    -4 14 5 65.3 18.16
    -4 -14 5 70.32 22.68
    -4 -15 -4 3.9 3.49
    -4 15 -4 -12.6 10.03
    -4 15 -3 7.32 8.35
    -4 15 -2 1.08 3.11
    -4 15 -2 -1.84 6.12
    -4 -15 -2 0.4 3.05
    -4 15 -1 5.72 5.61
    -4 15 -1 5.84 4.74
    -4 -15 0 3.36 3.73
    -4 15 0 -2 2.68
    -4 15 0 0.12 1.27
    -4 15 1 129.46 21.58
    -4 -15 1 166.67 22.24
    -4 15 2 93.77 19.8
    -4 -15 2 106.47 19.01
    -4 15 2 114.73 32.38
    -4 -15 3 328.62 34.42
    -4 -15 3 344.81 37.93
    -4 15 3 365.51 53.56
    -4 15 3 370.09 42.28
    -4 15 4 6.16 8.51
    -4 -15 4 2.89 4.13
    -4 15 4 1.7 5.15
    -4 -15 4 7.27 4.43
    -4 15 5 135.12 27.21
    -4 15 5 196.71 32.8
    -4 -16 -4 17.12 10.39
    -4 16 -4 40.63 17.71
    -4 16 -3 433.78 52.79
    -4 16 -3 454.75 40.87
    -4 16 -2 158.41 27.17
    -4 -16 -2 100.55 18.84
    -4 16 -2 163.39 23.84
    -4 16 -1 1069.89 59.97
    -4 16 -1 1229.02 63.03
    -4 16 0 173.49 24.49
    -4 -16 0 178.38 25.13
    -4 -16 1 796.09 49.1
    -4 16 1 653 49.38
    -4 -16 2 180.75 24.57
    -4 16 2 152.72 25.97
    -4 -16 3 867.4 61.33
    -4 16 3 867.76 89.46
    -4 16 3 863.03 65.99
    -4 16 4 44.49 18.69
    -4 -16 4 25.26 11.57
    -4 16 4 47.1 15.59
    -4 -16 4 49.13 16.32
    -4 16 5 124.23 26.46
    -4 -16 5 159.06 31.8
    -4 16 5 148.24 32.87
    -4 16 5 128.59 27.02
    -4 17 -4 18.67 11.65
    -4 -17 -4 22.73 14.09
    -4 17 -3 6.44 4.89
    -4 17 -3 10.43 8.63
    -4 -17 -2 0.62 2.35
    -4 17 -2 -0.07 1.53
    -4 17 -2 6.04 6.82
    -4 17 -1 0.17 1.76
    -4 17 -1 -0.76 2.02
    -4 -17 0 103.24 19.91
    -4 17 0 80.44 17.06
    -4 17 1 3.25 4.12
    -4 -17 1 2.71 4.53
    -4 -17 2 395.83 37.54
    -4 17 2 359.12 40.42
    -4 17 3 59.44 25.12
    -4 17 3 73.94 19.3
    -4 -17 3 70.18 17.09
    -4 17 4 149.15 35.57
    -4 -17 4 146.44 28.42
    -4 17 4 170.51 31.16
    -4 17 5 102.32 29.5
    -4 17 5 89.96 22.83
    -4 17 5 83.62 21.49
    -4 -17 5 70.13 21.65
    -4 18 -4 190.47 41.57
    -4 -18 -4 188.04 37.99
    -4 18 -3 46.12 17.2
    -4 18 -3 51.25 13.64
    -4 18 -2 773.07 53.08
    -4 18 -2 947.19 68.71
    -4 18 -1 77.35 16.28
    -4 18 -1 82.91 17.27
    -4 -18 -1 111.88 23.7
    -4 -18 0 716.24 52.7
    -4 18 0 616.05 48.18
    -4 18 1 15.25 7.76
    -4 -18 1 26.87 10.01
    -4 -18 2 1193.31 66.94
    -4 18 2 1190.79 75.92
    -4 18 3 63.44 18.66
    -4 18 3 40.29 21.24
    -4 -18 3 64.46 16.66
    -4 -18 4 305.93 41.65
    -4 18 4 290.5 41.5
    -4 18 4 296 54.77
    -4 18 5 19.24 15.17
    -4 -18 5 8.43 5.19
    -4 18 5 -2.05 3.15
    -4 18 5 7.31 7.24
    -4 19 -4 6.79 7.76
    -4 -19 -4 -1.77 8.04
    -4 19 -3 -15.58 10.34
    -4 19 -2 13.24 7.02
    -4 -19 -2 4.37 5.39
    -4 19 -2 9.76 6.7
    -4 19 -1 2.87 4.11
    -4 19 -1 4.79 4.05
    -4 -19 0 7.99 0.96
    -4 19 0 14.22 7.42
    -4 19 1 93.06 20.28
    -4 -19 1 105.77 19.01
    -4 19 2 152.74 27.83
    -4 -19 2 140.37 23.39
    -4 19 3 139.15 43.88
    -4 -19 3 201.2 30.97
    -4 19 3 169.83 31.68
    -4 19 4 133.54 38.67
    -4 19 4 154.76 31.17
    -4 -19 4 141.51 28.66
    -4 19 5 109.43 26.37
    -4 19 5 100.35 25.34
    -4 -19 5 112.71 27.39
    -4 19 5 126.52 37.38
    -4 20 -4 -10.15 9.78
    -4 -20 -4 -4.3 10.31
    -4 20 -3 362.01 51.45
    -4 20 -2 4.27 4.59
    -4 20 -2 4.97 5.3
    -4 -20 -2 -2.05 4.51
    -4 20 -1 788.84 55.62
    -4 20 -1 921.38 61.91
    -4 20 0 4.79 5.3
    -4 -20 0 2.47 1.81
    -4 -20 1 1003.13 59.17
    -4 20 1 918.92 64.9
    -4 -20 2 0.01 3.91
    -4 20 2 3.22 3.48
    -4 20 3 553.62 90.6
    -4 20 3 489.81 54.72
    -4 -20 3 605.5 54.49
    -4 -20 4 -3.22 6.68
    -4 20 4 -2.34 2.48
    -4 20 4 -1.1 6.97
    -4 20 5 141.29 42.53
    -4 20 5 134.85 29.26
    -4 21 -4 16.28 12.23
    -4 21 -3 29.01 15.05
    -4 -21 -2 -0.03 4
    -4 21 -2 6.1 8.14
    -4 21 -2 -3.59 3.61
    -4 21 -1 9 6.52
    -4 -21 -1 27.87 13.15
    -4 21 -1 9.81 5.4
    -4 21 0 6.65 5.87
    -4 -21 0 5.84 6.39
    -4 -21 1 36.86 11.67
    -4 21 1 23.83 10.87
    -4 21 2 94.72 22.66
    -4 -21 2 138.53 23.99
    -4 21 3 235.29 63.14
    -4 -21 3 214.93 33.05
    -4 21 3 179.68 33.55
    -4 -21 4 127.09 27.95
    -4 21 4 72.93 33.97
    -4 21 4 105.91 26.07
    -4 21 5 121.6 41.49
    -4 21 5 101.31 27.27
    -4 22 -4 160.91 40.49
    -4 22 -3 7.6 7.61
    -4 22 -2 523.61 56.11
    -4 22 -2 384.36 39.97
    -4 -22 -1 10.12 7.11
    -4 22 -1 1.19 2.96
    -4 -22 0 932.03 64.77
    -4 22 0 932.58 65.65
    -4 22 1 70.15 19.59
    -4 -22 1 64.55 15.7
    -4 22 2 651.82 62.14
    -4 -22 2 724.02 55.34
    -4 22 3 28.18 19.28
    -4 22 3 -1.47 7.45
    -4 -22 3 12.16 9.49
    -4 -22 4 192.41 35
    -4 22 4 128.56 46.94
    -4 22 4 202.64 37.59
    -4 22 5 7.16 8.27
    -4 23 -4 15.54 11.12
    -4 23 -3 4.74 5.25
    -4 -23 -2 7.74 7.06
    -4 23 -2 16.41 8.19
    -4 23 -1 5.66 8.09
    -4 -23 -1 11.28 8.86
    -4 23 0 18.96 10.91
    -4 -23 0 5.27 3.43
    -4 23 1 84.81 21.63
    -4 -23 1 88.89 18.82
    -4 -23 2 65.92 17.1
    -4 23 2 59.06 18.32
    -4 -23 3 65.7 18.5
    -4 23 3 42 16.81
    -4 23 4 237.4 41
    -4 -23 4 254.97 40.44
    -4 23 4 253.74 70
    -4 -24 -2 30.84 13.98
    -4 24 -2 30.93 12.37
    -4 24 -1 379.82 42.89
    -4 -24 -1 511.25 53.08
    -4 24 0 10.11 9.2
    -4 -24 0 10.8 6.69
    -4 -24 1 818.29 56.66
    -4 24 1 842.72 69.27
    -4 24 2 39.41 15.43
    -4 -24 2 43.98 14.26
    -4 -24 3 231.47 35.44
    -4 24 3 238.59 40.9
    -4 24 4 24.59 14.85
    -4 24 4 50.99 37.86
    -4 -24 4 32.99 14.5
    -4 25 -2 -0.43 1.4
    -4 -25 -1 45.81 16.93
    -4 25 -1 32.28 12.82
    -4 25 0 5.79 11.58
    -4 -25 0 2.93 3.85
    -4 25 1 26.06 11.71
    -4 -25 1 46.66 13.66
    -4 25 2 14.23 9.85
    -4 -25 2 4.65 3.63
    -4 25 3 160.36 34.77
    -4 -25 3 149.02 28.43
    -4 25 4 111.9 47.65
    -4 25 4 109.96 29.33
    -4 26 -2 160.26 28.5
    -4 -26 -1 128.73 28
    -4 26 -1 73.52 19.44
    -4 26 0 463.23 51.71
    -4 -26 0 465.41 50.5
    -4 26 1 55.18 18.52
    -4 -26 1 51.92 15.01
    -4 -26 2 229.34 33.07
    -4 26 2 267.23 42.79
    -4 -26 3 56.65 17.37
    -4 26 3 53.89 20.64
    -4 -27 -1 11.33 9.5
    -4 27 -1 0.56 1.84
    -4 27 0 0.51 4.08
    -4 -27 0 -4.22 8.79
    -4 27 1 -1.05 5.62
    -4 -27 1 5 5.95
    -4 -27 2 80.67 20.16
    -4 27 2 83.39 24.14
    -4 27 3 -0.39 0.72
    -4 -27 3 4.36 6.16
    -4 28 -1 130.79 27.83
    -4 -28 -1 199.3 34.83
    -4 28 0 92.14 23.85
    -4 -28 0 48.93 15.87
    -4 -28 1 265.07 35.12
    -4 28 1 297.64 44.61
    -4 28 2 82.07 25.08
    -4 -28 2 79.43 20.57
    -4 29 -1 5.43 7.13
    -4 29 0 0.35 4.79
    -4 -29 0 -6.76 13.15
    -4 -29 1 59.65 17.07
    -4 29 1 54.34 19.78
    -4 -29 2 3.36 5.99
    -4 29 2 4.33 6.27
    -4 30 -1 92.44 24.11
    -4 30 0 119.84 28.75
    -4 -30 0 69.64 21.07
    -4 -30 1 106.49 23.11
    -4 30 1 114.59 29.28
    -4 -30 2 104.56 23.81
    -4 31 -1 -5.01 5.67
    -4 31 0 9.27 8.97
    -4 -31 0 -22.44 13.62
    -4 -31 1 5.25 5.84
    -4 32 -1 60.32 20.42
    -4 -32 0 59.48 19.59
    -3 0 -5 -0.1 6.85
    -3 0 -4 625.95 57.48
    -3 0 -3 0.34 2.19
    -3 0 -2 1614.3 65.45
    -3 0 -1 3.88 2.94
    -3 0 -1 -1.41 4.43
    -3 0 0 1983.81 55.89
    -3 0 0 1878.56 53.45
    -3 0 0 1974.65 90.51
    -3 0 1 0.81 2.9
    -3 0 1 -0.16 0.74
    -3 0 1 0.34 0.94
    -3 0 1 -0.51 0.44
    -3 0 2 203.56 20.08
    -3 0 2 197.37 16.49
    -3 0 3 -1.68 3.27
    -3 0 3 0.96 0.44
    -3 0 3 0.53 2.64
    -3 0 4 243.55 20.62
    -3 0 4 233.71 27.23
    -3 0 4 214.97 13.45
    -3 0 5 -3.09 4.29
    -3 0 6 30.61 12.14
    -3 -1 -5 27.71 14.37
    -3 1 -5 11.53 9.66
    -3 -1 -4 67.47 19.08
    -3 1 -4 43.91 15.5
    -3 1 -3 167.19 25.1
    -3 -1 -3 154.56 24.18
    -3 -1 -2 1013.44 52.15
    -3 1 -2 1033.3 52.27
    -3 1 -1 836.14 39.18
    -3 1 -1 398.37 28.56
    -3 1 -1 1217.11 70.63
    -3 -1 -1 302.53 32.88
    -3 -1 -1 794.65 38.06
    -3 -1 0 1211.45 45.51
    -3 -1 0 1355.01 49.46
    -3 -1 0 1215.51 36.91
    -3 1 0 1080.37 65.52
    -3 1 0 1458.69 53.16
    -3 -1 0 971.36 60.72
    -3 1 0 963.24 37.17
    -3 1 1 1094.57 59.1
    -3 -1 1 468.74 39.56
    -3 1 1 760.86 55.3
    -3 -1 1 685.75 28.39
    -3 1 1 748.59 32.23
    -3 1 1 680.92 31.14
    -3 -1 1 375.59 36.46
    -3 1 1 708.57 24.43
    -3 -1 1 752.06 28
    -3 1 2 1670.53 55.04
    -3 -1 2 1856.6 67.29
    -3 -1 2 1687.31 60.17
    -3 -1 2 1754.18 48.18
    -3 1 2 1717.62 49.58
    -3 -1 3 1457.83 45.6
    -3 1 3 1438.77 56.6
    -3 1 3 1596.15 60.22
    -3 1 3 1499.33 50.52
    -3 -1 3 1460.62 44.64
    -3 -1 3 1566.91 59.19
    -3 -1 4 1343.74 65.57
    -3 1 4 1272.15 63.71
    -3 -1 4 1249.89 33.83
    -3 1 4 1308.66 50.39
    -3 1 4 1155.7 30.96
    -3 -1 4 1325.86 44.9
    -3 -1 5 376.01 39.63
    -3 1 5 317.16 36.29
    -3 -1 6 218.58 34.13
    -3 1 6 191.07 31.64
    -3 -2 -5 398.41 53.5
    -3 2 -5 401.88 53.1
    -3 2 -4 13.11 7.45
    -3 -2 -4 17.13 9.9
    -3 -2 -3 913.3 58.86
    -3 2 -3 838.16 55.85
    -3 2 -2 165.9 20.67
    -3 -2 -2 210.29 23.97
    -3 -2 -1 2738.31 67.21
    -3 2 -1 2527.73 65.18
    -3 2 0 -0.45 3.52
    -3 -2 0 0.76 0.42
    -3 2 0 0.25 1.22
    -3 -2 0 0.01 1.26
    -3 2 1 647.56 21.62
    -3 -2 1 687.07 43.34
    -3 2 1 604.76 26.61
    -3 -2 1 632.98 26.65
    -3 2 1 623.9 42.34
    -3 2 1 618.8 32.13
    -3 -2 1 693.16 28.14
    -3 2 2 44.64 8.45
    -3 -2 2 39.92 9.64
    -3 2 2 39.53 8.54
    -3 -2 2 38.88 7.12
    -3 -2 2 50.03 9.64
    -3 2 2 34.17 7.45
    -3 2 2 18.64 6.71
    -3 2 3 140.67 17.55
    -3 2 3 155.33 17.08
    -3 2 3 133.61 20.87
    -3 -2 3 131.69 12.74
    -3 -2 3 153.97 18.48
    -3 -2 3 156.83 13.86
    -3 -2 4 21.75 8.3
    -3 2 4 19.33 6.92
    -3 2 4 13.27 7.37
    -3 -2 4 19.22 5.16
    -3 2 4 15.64 3.86
    -3 2 5 64.75 16.23
    -3 -2 5 62.78 16.34
    -3 -2 6 0.98 3.65
    -3 2 6 5.91 3.88
    -3 3 -5 19.81 10.75
    -3 -3 -5 40.55 17.16
    -3 3 -4 22.11 11.3
    -3 -3 -4 9.02 7.68
    -3 3 -3 253.26 31.16
    -3 -3 -3 253.76 31.44
    -3 3 -2 316.04 28.61
    -3 -3 -2 373.07 32.86
    -3 -3 -1 1450.44 47.74
    -3 3 -1 1334.48 57.83
    -3 3 -1 1286.34 45.98
    -3 -3 0 225.39 11.98
    -3 3 0 202.37 21.31
    -3 -3 0 134.47 16.7
    -3 3 0 195.84 15.99
    -3 -3 0 240.91 24.55
    -3 3 0 112.26 17.25
    -3 3 1 2610.57 50.33
    -3 -3 1 2805.4 34.31
    -3 -3 1 2987.59 80.81
    -3 3 1 2725.77 73.1
    -3 -3 1 2887.22 59.96
    -3 3 1 2827.07 41.8
    -3 3 1 2782.6 76.26
    -3 -3 2 1485.86 44.18
    -3 -3 2 1367.73 47.57
    -3 3 2 1330.96 47.9
    -3 3 2 1461.04 59.68
    -3 3 2 1272.55 42.32
    -3 3 2 1308.9 50.32
    -3 -3 3 2097.81 68.46
    -3 3 3 1832.15 64.75
    -3 -3 3 1909.92 46.24
    -3 3 3 2109.15 90.58
    -3 -3 3 1866.39 50.13
    -3 3 3 1944.63 62.68
    -3 3 4 488.42 26.02
    -3 -3 4 514.43 40.34
    -3 3 4 465.32 33.06
    -3 -3 4 496.68 22.6
    -3 3 4 445.94 37.73
    -3 3 5 538.98 47.58
    -3 -3 5 510.89 46.08
    -3 -3 6 137.09 26.9
    -3 3 6 94.97 22.18
    -3 -4 -5 31.3 15.1
    -3 4 -5 32.25 15.69
    -3 -4 -4 673.84 59.15
    -3 4 -4 618.46 57.1
    -3 -4 -3 140.84 23.01
    -3 4 -3 147.18 24.13
    -3 4 -2 736.61 44.04
    -3 -4 -1 2.62 1.23
    -3 4 -1 4.94 2.62
    -3 4 0 755.82 46.03
    -3 -4 0 1350.25 25.82
    -3 -4 0 929.75 44.67
    -3 -4 0 1370.51 55.52
    -3 4 0 1169.18 47.88
    -3 4 0 1341.09 42.62
    -3 4 1 20.49 3.93
    -3 4 1 12.18 4.46
    -3 4 1 26.09 8.33
    -3 4 1 6.66 3.56
    -3 -4 1 20.49 6.23
    -3 4 1 24.42 3.86
    -3 -4 1 32.61 7
    -3 -4 2 300 19.77
    -3 4 2 249.32 17.4
    -3 4 2 276.57 22.79
    -3 4 2 268.23 22.6
    -3 -4 2 248.14 20.76
    -3 -4 2 264.69 20.49
    -3 4 2 245.47 22.01
    -3 -4 3 1.72 1.16
    -3 -4 3 0.06 1.51
    -3 4 3 -1.54 3.73
    -3 4 3 1.12 0.25
    -3 -4 3 2.54 3.59
    -3 4 3 0.67 2.41
    -3 4 4 34.22 9.64
    -3 -4 4 21.76 9.08
    -3 -4 4 32.5 4.69
    -3 4 4 29.69 10.29
    -3 -4 5 10.63 8.04
    -3 4 5 7.79 6.39
    -3 4 5 17.8 7.02
    -3 4 6 25.36 12.19
    -3 -4 6 25.13 11.94
    -3 5 -5 0.02 2.06
    -3 -5 -5 2.26 7.82
    -3 -5 -4 136.83 27.25
    -3 5 -4 122.29 26.42
    -3 5 -3 119.3 21.69
    -3 -5 -3 166.83 25.59
    -3 5 -2 970.68 51.23
    -3 -5 -2 1055.33 34.39
    -3 5 -1 105.61 13.11
    -3 -5 -1 125.94 13.56
    -3 -5 0 2591.37 72.8
    -3 5 0 2620.21 46.63
    -3 -5 1 345.49 22.55
    -3 -5 1 335.92 24.79
    -3 5 1 272.38 14.77
    -3 5 1 314.21 23.52
    -3 5 1 270.43 26.11
    -3 5 1 321.32 31.33
    -3 5 1 319.61 13.13
    -3 -5 2 1690.71 46.01
    -3 5 2 1668.33 59.06
    -3 5 2 1621.73 52.79
    -3 5 2 1715.83 59.1
    -3 -5 2 1673.64 55.99
    -3 -5 2 1631.33 51.65
    -3 5 2 1560.59 40.63
    -3 -5 3 550.53 34.82
    -3 -5 3 531.68 29.07
    -3 5 3 519.61 33.07
    -3 5 3 523.62 37.3
    -3 5 3 578.47 36.97
    -3 -5 3 541.08 21.31
    -3 -5 4 1432.9 67.19
    -3 5 4 1354.84 60.12
    -3 5 4 1291.4 63.86
    -3 -5 5 181.99 27.44
    -3 5 5 164.2 26.08
    -3 5 5 180.2 23.18
    -3 -5 6 385.04 45.95
    -3 5 6 326.39 41.3
    -3 -6 -5 318.95 47.46
    -3 6 -5 278.29 45.11
    -3 -6 -4 125.43 25.76
    -3 6 -4 96.4 22.42
    -3 6 -3 1250.32 70.29
    -3 -6 -3 1451.85 76
    -3 6 -2 696.72 43.98
    -3 -6 -2 947.31 35.37
    -3 6 -1 929.51 40.16
    -3 -6 0 55.31 10.45
    -3 6 0 42.86 11.26
    -3 6 0 50.31 6.32
    -3 6 1 1205.87 67.12
    -3 -6 1 1355.01 46.33
    -3 6 2 45.34 10.04
    -3 -6 2 41.25 8.41
    -3 6 2 39.04 6.02
    -3 6 2 39.89 8.36
    -3 -6 2 29.66 6.15
    -3 6 2 35.75 9.14
    -3 -6 2 37.68 8.73
    -3 6 3 101.93 13.14
    -3 -6 3 77.89 12.95
    -3 6 3 112.53 17.47
    -3 6 3 90.4 12.62
    -3 -6 3 100.52 13.37
    -3 6 3 118.2 17.56
    -3 -6 3 105.68 8.75
    -3 6 4 14.22 6.29
    -3 -6 4 16.73 7.59
    -3 6 4 11.65 5.65
    -3 6 4 23.36 10
    -3 6 5 22.48 10.03
    -3 -6 5 26.16 11.12
    -3 6 5 15.16 7.74
    -3 -6 6 -0.91 1.61
    -3 6 6 -4.49 5.78
    -3 -7 -5 22.16 13.83
    -3 7 -5 12.36 10.97
    -3 7 -4 0.42 3.12
    -3 -7 -4 5.93 8.18
    -3 7 -3 180.69 27.57
    -3 -7 -3 239.11 31.88
    -3 7 -2 72.76 14.16
    -3 -7 -2 90.78 11.95
    -3 7 -1 1214.35 46.79
    -3 7 0 69.23 7.52
    -3 -7 0 94.29 13.53
    -3 7 1 5501.29 104.17
    -3 -7 1 5601.65 96.96
    -3 -7 2 291.94 25.05
    -3 7 2 314 27.03
    -3 7 2 300.04 27.34
    -3 7 2 305.47 15.41
    -3 -7 3 1142.02 51.05
    -3 -7 3 1227.32 25.91
    -3 7 3 1225.1 58.27
    -3 7 3 1258.06 44.87
    -3 7 3 1305.35 59.52
    -3 -7 3 1322.94 28.45
    -3 7 4 61.77 14.05
    -3 7 4 73.76 15.98
    -3 7 4 61.37 13.41
    -3 -7 4 71.91 15.17
    -3 -7 5 968.15 65.07
    -3 7 5 1028.23 69.05
    -3 7 5 954.43 56.89
    -3 7 5 866.56 61.04
    -3 7 6 28.32 13
    -3 -7 6 45.34 16.82
    -3 7 6 17.35 9.24
    -3 -8 -5 124.24 29.58
    -3 8 -5 98.39 27.25
    -3 8 -4 428.82 49.29
    -3 -8 -4 465.68 50.6
    -3 8 -3 297.93 35.37
    -3 -8 -3 344.92 37.63
    -3 8 -2 359.45 32.74
    -3 -8 -2 379.54 25.35
    -3 8 -1 393.97 26.97
    -3 8 0 978.1 28.95
    -3 -8 0 1193.33 48.84
    -3 -8 1 585.91 32.33
    -3 8 1 550.87 34.28
    -3 -8 1 515.81 27.06
    -3 -8 2 274.58 17.21
    -3 8 2 309.27 27.7
    -3 8 2 305.76 30.16
    -3 -8 2 289.79 25.86
    -3 -8 3 16.71 2.91
    -3 8 3 20.19 7.54
    -3 8 3 13.85 5.98
    -3 -8 3 11.56 2.25
    -3 -8 3 11.17 4.92
    -3 8 3 18.63 5.59
    -3 8 4 6.99 5.21
    -3 8 4 10.14 6.32
    -3 -8 4 6.13 4.43
    -3 8 4 5.98 5.79
    -3 8 5 7.74 6.56
    -3 -8 5 7.21 8.23
    -3 8 5 0.74 1.82
    -3 8 5 1.67 4.11
    -3 8 6 20.13 10.13
    -3 8 6 11.1 8.55
    -3 -8 6 14.76 11.05
    -3 -9 -5 7.32 5.94
    -3 9 -5 -0.39 3.64
    -3 -9 -4 102 23.68
    -3 9 -4 89.22 23.19
    -3 -9 -3 39.59 10.45
    -3 -9 -3 43.46 14.34
    -3 9 -3 39.84 13.78
    -3 -9 -2 200.04 19.27
    -3 9 -2 254.2 27.89
    -3 9 -1 0.12 0.95
    -3 9 0 2632.74 49.57
    -3 -9 0 3115.38 80.31
    -3 -9 1 63.55 9.88
    -3 9 1 62.83 19.52
    -3 -9 1 79.22 12.37
    -3 9 1 70.13 12.64
    -3 9 2 1996.21 82.23
    -3 -9 2 1922.09 68.07
    -3 -9 2 1864.25 46.27
    -3 9 2 2022.63 73.49
    -3 9 3 1.44 2.27
    -3 -9 3 -0.65 3.25
    -3 9 4 961.84 57.23
    -3 9 4 1085.04 60.77
    -3 9 4 1138.63 64.88
    -3 9 5 18.49 8.12
    -3 9 5 25.43 11.3
    -3 9 5 26.48 10.16
    -3 -9 5 30.21 12.88
    -3 9 6 421.71 47.58
    -3 -9 6 500.53 57.82
    -3 9 6 448.16 50.88
    -3 10 -5 81.17 25.85
    -3 -10 -5 77.01 23.41
    -3 -10 -4 280.44 39.48
    -3 10 -4 238.55 38.16
    -3 -10 -3 852.31 47.98
    -3 -10 -3 731 56.56
    -3 10 -2 494.91 39.92
    -3 -10 -2 184.33 19.45
    -3 10 -1 538.19 33.13
    -3 10 0 639.63 36.95
    -3 -10 0 701.01 38.88
    -3 10 0 654.58 25.81
    -3 -10 1 619.89 35.09
    -3 -10 1 573.15 30.93
    -3 10 1 584.9 37.78
    -3 10 2 98.26 19.77
    -3 -10 2 102.74 19.82
    -3 -10 2 93.46 15.59
    -3 -10 2 80.35 9.85
    -3 10 2 80.76 15.37
    -3 -10 3 22.9 9.06
    -3 -10 3 21.19 3.28
    -3 10 3 13.81 7.6
    -3 10 3 10.66 5.5
    -3 10 4 2.86 2.51
    -3 10 4 2.75 4.35
    -3 10 4 0.6 3.61
    -3 -10 4 -0.65 2.31
    -3 10 5 6.76 7.27
    -3 10 5 9.11 7.08
    -3 10 5 3.1 3.84
    -3 -10 5 11.71 9.77
    -3 10 6 14.31 9.49
    -3 -10 6 35.06 15.48
    -3 10 6 20.28 11.41
    -3 -11 -5 15.41 10.94
    -3 11 -5 11.12 10.46
    -3 11 -4 -0.86 3.95
    -3 -11 -4 -1.29 4.29
    -3 -11 -3 264.73 27.24
    -3 11 -3 179.4 28.72
    -3 -11 -3 242.44 33.05
    -3 -11 -2 5.91 3.33
    -3 11 -2 15.13 6.35
    -3 11 -1 961.89 45.35
    -3 -11 0 35.39 9.07
    -3 11 0 30.54 8.29
    -3 11 0 27.12 5.48
    -3 11 1 3000.87 88.85
    -3 -11 1 3173.81 81.28
    -3 11 2 46.78 15
    -3 -11 2 55.96 11.85
    -3 -11 2 34.9 11.13
    -3 -11 2 47.68 7.76
    -3 11 2 56.63 13.25
    -3 -11 3 1611.58 32.08
    -3 11 3 1442.63 72.44
    -3 11 3 1554.23 73.57
    -3 11 4 1.27 3.26
    -3 -11 4 -0.01 2.27
    -3 11 4 -1.25 3.04
    -3 11 5 832.01 60.18
    -3 11 5 858.97 59.2
    -3 11 5 902.51 66.11
    -3 11 6 -0.66 1.56
    -3 -11 6 -0.35 3.79
    -3 11 6 3.76 6.1
    -3 12 -5 175.55 38.37
    -3 -12 -5 202.58 38.29
    -3 12 -4 175.9 33.18
    -3 -12 -4 194.72 33.29
    -3 12 -3 448.16 46.13
    -3 -12 -3 570.18 41.36
    -3 12 -2 356.03 35.05
    -3 -12 -2 230.95 24.19
    -3 12 -1 823.21 43.24
    -3 -12 -1 1261.43 68.6
    -3 12 0 341.86 20.5
    -3 -12 0 369.2 29.43
    -3 12 0 323.25 28
    -3 -12 1 578.69 35.73
    -3 12 1 545.68 38.86
    -3 -12 2 320.22 29.81
    -3 -12 2 276.65 19.71
    -3 -12 2 328.82 32.53
    -3 12 2 288.83 30.82
    -3 12 2 284.3 40.92
    -3 12 3 42.79 12.84
    -3 -12 3 44.49 15.28
    -3 12 3 46.55 14.17
    -3 -12 3 37.17 4.95
    -3 -12 4 1.44 4
    -3 12 4 -2.27 0.96
    -3 12 4 3.18 4.23
    -3 12 5 -0.18 1.86
    -3 12 5 4.11 4.8
    -3 -12 5 3.21 8.02
    -3 12 5 10.67 8.24
    -3 -12 6 -1.31 6.28
    -3 12 6 12.21 10.63
    -3 12 6 4.61 7.2
    -3 13 -5 -1.48 7.26
    -3 -13 -5 -3.73 6.8
    -3 13 -4 56.17 19.6
    -3 -13 -4 48.01 17.32
    -3 13 -3 10.9 7.3
    -3 -13 -3 18.01 7.85
    -3 13 -2 390.89 37.34
    -3 -13 -2 327.36 30.37
    -3 13 -1 62.9 12.06
    -3 13 -1 77.09 13.57
    -3 -13 0 1134.48 39.87
    -3 13 0 1300.92 41.45
    -3 13 0 1237.88 56.67
    -3 -13 1 74.14 13.1
    -3 13 1 71.08 14.33
    -3 -13 2 1948.75 75.51
    -3 13 2 1937.04 82.14
    -3 -13 2 1803.67 54.21
    -3 -13 3 149.21 30.09
    -3 13 3 138.07 22.98
    -3 13 3 193.25 19.09
    -3 13 3 143.33 26.21
    -3 -13 3 139.95 10.46
    -3 13 4 949.8 62.92
    -3 -13 4 1134.13 84.2
    -3 13 4 1024.06 67.54
    -3 13 5 9.4 5.48
    -3 -13 5 6.18 7.81
    -3 13 5 13.19 7.51
    -3 13 5 14.86 7.73
    -3 -13 6 138.17 36.51
    -3 13 6 337.44 46.22
    -3 -14 -5 16.53 12.68
    -3 14 -5 7.89 8.14
    -3 14 -4 327.4 47.3
    -3 -14 -4 349.51 44.96
    -3 14 -3 154 27.92
    -3 -14 -3 167.38 23.98
    -3 14 -2 583.79 46.67
    -3 14 -2 624.39 39.71
    -3 -14 -2 522.48 39.85
    -3 14 -1 221.21 23.78
    -3 14 -1 209.28 22.9
    -3 14 0 1098.06 54.82
    -3 -14 0 1027.08 40.71
    -3 -14 0 1171.48 54.06
    -3 -14 1 92.88 15.07
    -3 14 1 95.88 17.38
    -3 14 2 51.04 19.88
    -3 14 2 80.97 17.13
    -3 -14 2 79.57 11.88
    -3 -14 2 116.68 18.77
    -3 -14 3 4.78 4.54
    -3 14 3 4.36 6.15
    -3 -14 3 0.54 8.82
    -3 14 3 12.59 9.23
    -3 14 4 22.59 10.73
    -3 -14 4 16.53 10.61
    -3 14 4 9.93 8.3
    -3 14 5 3.62 5.71
    -3 14 5 3.48 3.37
    -3 14 5 -0.14 2.65
    -3 -14 5 -1.59 9.87
    -3 -14 6 31.29 17.66
    -3 14 6 26.36 12.99
    -3 15 -5 13.38 10.73
    -3 -15 -5 9.61 9.27
    -3 15 -4 4.3 5.26
    -3 -15 -4 0.79 4.36
    -3 15 -3 160.84 28.9
    -3 15 -3 143.57 19.52
    -3 -15 -3 160.38 24.24
    -3 -15 -2 64.73 14.58
    -3 15 -2 66.3 13
    -3 15 -2 58.79 14.91
    -3 15 -1 845.64 48.16
    -3 15 -1 808.61 46.37
    -3 -15 0 151.7 19.92
    -3 15 0 135.1 19.75
    -3 -15 0 115.29 14.29
    -3 15 1 1183.32 63.13
    -3 -15 1 1261.1 56.15
    -3 15 2 307.62 55.62
    -3 -15 2 394.86 35.45
    -3 15 2 351.43 37.03
    -3 -15 2 341.05 25.92
    -3 -15 3 1635.27 104.07
    -3 -15 3 1733.56 83.76
    -3 15 3 1782.92 109.12
    -3 15 3 1591.99 82.82
    -3 15 4 70.3 17.67
    -3 -15 4 93 28.01
    -3 15 4 74.81 20.67
    -3 -15 5 443.71 66.94
    -3 15 5 320.7 39.33
    -3 15 5 320.32 43.63
    -3 15 5 312.07 38.82
    -3 -15 6 43.44 25.85
    -3 -16 -5 217.02 40.38
    -3 16 -5 150.83 37.56
    -3 16 -4 33.52 16.13
    -3 -16 -4 24.93 12.15
    -3 16 -3 402.16 47.08
    -3 16 -3 387.17 32.21
    -3 -16 -3 431.35 41.05
    -3 16 -2 122.02 18.02
    -3 16 -2 125.21 22.42
    -3 -16 -2 105.17 19.49
    -3 16 -1 1029.18 54.92
    -3 16 -1 960.15 52.11
    -3 -16 0 49.49 9.58
    -3 -16 0 60.81 13.29
    -3 16 0 40.49 11.06
    -3 -16 1 97.95 15.98
    -3 16 1 79.36 16.87
    -3 16 2 -5.67 10.89
    -3 -16 2 3.73 4.89
    -3 16 2 0.09 0.96
    -3 16 3 62.9 17.05
    -3 16 3 100.48 28.17
    -3 -16 3 87.68 23.34
    -3 -16 3 69.06 17.03
    -3 16 4 8.86 6.3
    -3 16 4 12.56 10.71
    -3 -16 4 5.06 10.98
    -3 16 5 3.45 6.74
    -3 -16 5 3.34 4.65
    -3 16 5 5.11 5.71
    -3 16 5 13.07 10
    -3 -16 6 -2.96 9.74
    -3 17 -5 -1.7 8.55
    -3 17 -4 28.45 13.96
    -3 -17 -4 35.54 15.36
    -3 -17 -3 34.43 12.42
    -3 17 -3 38.16 10.16
    -3 17 -3 46.06 16.19
    -3 17 -2 448.13 35.89
    -3 17 -2 485.53 45.15
    -3 -17 -2 486.57 42.93
    -3 17 -1 192.69 24.51
    -3 17 -1 140.03 20.78
    -3 -17 0 628.64 35.81
    -3 -17 0 732.37 45.16
    -3 17 0 631.72 46.19
    -3 -17 1 185.02 22.18
    -3 17 1 178.39 25.97
    -3 17 2 906.58 63.28
    -3 -17 2 940.91 56.69
    -3 -17 3 338.24 38.44
    -3 17 3 315.89 38.75
    -3 17 3 363.25 59.67
    -3 -17 3 382.09 45.73
    -3 17 4 506.9 50.54
    -3 -17 4 399.23 62.49
    -3 -17 5 101.49 35.83
    -3 17 5 108.77 24.2
    -3 17 5 125.91 25.61
    -3 17 5 131.24 31.23
    -3 -18 -4 297.07 42.86
    -3 18 -4 295.08 47.15
    -3 -18 -3 16.26 9.42
    -3 18 -3 10.28 8.7
    -3 18 -3 7.77 4.33
    -3 18 -2 690.56 55.08
    -3 18 -2 626.83 43.53
    -3 -18 -2 628.2 49.99
    -3 18 -1 46.55 12.03
    -3 -18 -1 81.36 20.4
    -3 18 -1 59.86 14.25
    -3 -18 0 433.05 30.55
    -3 -18 0 581.32 41.28
    -3 18 0 546.4 43.82
    -3 18 1 8.59 6.91
    -3 -18 1 4.31 4.17
    -3 -18 2 156.51 23.5
    -3 18 2 137.66 24.87
    -3 18 3 29.58 13.18
    -3 -18 3 44.33 14.35
    -3 18 3 21.49 18.15
    -3 18 4 21.45 10.18
    -3 -18 4 4.99 6.59
    -3 18 4 29.55 17.14
    -3 18 5 -2.34 3.95
    -3 -18 5 -14.7 13.85
    -3 18 5 1.55 4.83
    -3 18 5 11.87 11.52
    -3 -19 -4 23.07 12.98
    -3 19 -4 18.91 12.13
    -3 19 -3 63.36 18.49
    -3 -19 -3 50.41 15.86
    -3 19 -2 38.54 11.11
    -3 -19 -2 34.12 12.05
    -3 19 -2 37.9 13.88
    -3 19 -1 511.23 42.52
    -3 19 -1 501.36 41.6
    -3 -19 0 337.73 27.4
    -3 -19 0 426.21 36.35
    -3 19 0 369.71 37.41
    -3 -19 1 664.6 44.03
    -3 19 1 675.5 54.15
    -3 -19 2 542.81 44.5
    -3 19 2 515.84 49.85
    -3 -19 3 857.1 62.6
    -3 19 3 789.46 64.74
    -3 19 3 849.83 112.31
    -3 -19 4 370.59 55.23
    -3 19 4 295.28 55.71
    -3 19 4 281.04 38.88
    -3 -19 4 288.8 40.12
    -3 19 5 162.01 40.12
    -3 19 5 137.37 28.09
    -3 -19 5 83.84 33.28
    -3 19 5 101.15 23.47
    -3 -20 -4 4 5.44
    -3 20 -4 -3.18 3.45
    -3 20 -3 303.67 43.45
    -3 -20 -3 310.74 40.04
    -3 -20 -2 -0.24 2.57
    -3 20 -2 -0.31 2.3
    -3 20 -2 3.13 1.63
    -3 -20 -1 722.25 62.06
    -3 20 -1 584.03 46.22
    -3 20 0 4.69 2.89
    -3 -20 0 11.41 6.68
    -3 -20 1 207.63 25.24
    -3 20 1 231.28 32.64
    -3 -20 2 110.33 20.57
    -3 20 2 150.44 27.98
    -3 20 3 48.07 16.31
    -3 -20 3 63.41 17.08
    -3 20 3 31.57 20.87
    -3 20 4 13.76 9.68
    -3 -20 4 15.72 13.31
    -3 20 4 -12.01 12.35
    -3 -20 4 5.45 0.3
    -3 20 5 5.15 5.22
    -3 20 5 2.62 12.66
    -3 20 5 10.38 9.25
    -3 -21 -4 25.31 12.67
    -3 21 -4 42.1 21.6
    -3 21 -3 104.67 26.1
    -3 -21 -3 76.01 20.91
    -3 21 -2 189.15 26.17
    -3 21 -2 208.08 32.56
    -3 -21 -2 193.59 30.31
    -3 -21 -1 305.94 40.65
    -3 21 -1 236.39 30.26
    -3 -21 0 235.11 27.92
    -3 21 0 230.14 31.34
    -3 -21 1 233.17 26.85
    -3 21 1 253.8 34.86
    -3 -21 2 305.96 34.53
    -3 21 2 338.16 42.17
    -3 -21 3 458.96 47.16
    -3 21 3 405.97 48.67
    -3 -21 4 217.51 35.45
    -3 21 4 196.05 56.56
    -3 21 4 172.73 31.7
    -3 21 5 224.9 57.3
    -3 21 5 196.26 35.4
    -3 22 -4 199.64 41.38
    -3 -22 -4 199.28 36.27
    -3 -22 -3 11.96 9.53
    -3 22 -3 0.02 0.36
    -3 22 -2 318.68 41.43
    -3 22 -2 305.33 34.42
    -3 -22 -2 273.96 36.98
    -3 22 -1 2.02 1.82
    -3 -22 -1 7.66 7.31
    -3 -22 0 163.08 23.86
    -3 22 0 172.76 27.99
    -3 22 1 3.06 3.21
    -3 -22 1 11.47 6.77
    -3 -22 2 241.74 30.89
    -3 22 2 272.19 38.6
    -3 22 3 3.98 5.05
    -3 -22 3 5.99 6.1
    -3 22 3 8.01 11.08
    -3 22 4 -18.35 23.61
    -3 22 4 3.92 2.44
    -3 -22 4 -0.94 16.1
    -3 22 5 3.06 8.62
    -3 22 5 -16.23 16.53
    -3 23 -4 31.13 16.66
    -3 -23 -4 35.72 16.79
    -3 23 -3 28.09 14.68
    -3 -23 -2 71.59 19.79
    -3 23 -2 82.31 21.29
    -3 23 -2 88.49 18.99
    -3 23 -1 84.6 19.51
    -3 -23 -1 140.56 28.3
    -3 -23 0 545.52 44.75
    -3 23 0 523.82 50.36
    -3 -23 1 303.1 32.07
    -3 23 1 277.98 38.5
    -3 23 2 407.03 48.63
    -3 -23 2 390.25 39.69
    -3 -23 3 169.14 28.93
    -3 23 3 151.95 31.18
    -3 23 4 261.84 76.66
    -3 23 4 290.04 43.13
    -3 -23 4 306.39 42.65
    -3 23 5 110.38 49.77
    -3 23 5 78.79 23.39
    -3 -24 -4 3.22 5.59
    -3 24 -4 10.77 6.95
    -3 24 -3 207.55 39.04
    -3 24 -2 59.26 19.5
    -3 -24 -2 46.07 16.07
    -3 24 -2 30.55 12.08
    -3 -24 -1 280.89 40.5
    -3 24 -1 217.7 32.03
    -3 24 0 9.17 7.05
    -3 -24 0 6.21 3.72
    -3 -24 1 359.49 35.74
    -3 24 1 384.84 46.67
    -3 24 2 13.89 8.12
    -3 -24 2 10.68 7.37
    -3 24 3 27.23 13.5
    -3 -24 3 20.39 10.82
    -3 -24 4 -5.14 6.16
    -3 24 4 4.63 5.77
    -3 25 -4 3.18 5.43
    -3 25 -3 41.94 17.71
    -3 -25 -2 23.61 11.54
    -3 25 -2 17.07 9.1
    -3 -25 -1 307.54 42.4
    -3 25 -1 220.78 33.55
    -3 25 0 56.18 17.2
    -3 -25 0 74.81 17.16
    -3 -25 1 446.54 40.41
    -3 25 1 482.14 53.03
    -3 25 2 96.94 24.35
    -3 -25 2 79.24 18.22
    -3 25 3 282.34 43.55
    -3 -25 3 313.26 40.47
    -3 25 4 74.7 45.79
    -3 25 4 58.49 20.23
    -3 -25 4 46.56 16.22
    -3 26 -4 119.71 34.01
    -3 26 -3 28.12 14.54
    -3 -26 -2 117.89 27.28
    -3 26 -2 134.89 25.49
    -3 -26 -1 93.74 24.24
    -3 26 -1 69.87 19.76
    -3 26 0 105.31 24.58
    -3 -26 0 128.97 23.56
    -3 26 1 16.05 10.62
    -3 -26 1 12.83 7.56
    -3 26 2 89.11 24.72
    -3 -26 2 92.47 19.9
    -3 26 3 7.71 7.97
    -3 -26 3 0.82 1.7
    -3 26 4 -11.31 18.14
    -3 26 4 0.6 5.32
    -3 -27 -2 96.77 24.63
    -3 27 -1 13.66 8.8
    -3 -27 -1 7.22 8.21
    -3 -27 0 362.98 41.18
    -3 27 0 348.27 45.46
    -3 27 1 67.18 20.81
    -3 -27 1 60.48 15.08
    -3 27 2 366.48 49.67
    -3 -27 2 330.26 37.87
    -3 27 3 5.84 4.14
    -3 -27 3 2.32 3.86
    -3 -28 -2 55.75 19.33
    -3 28 -1 80.85 20.75
    -3 -28 -1 88.68 23.25
    -3 28 0 46.29 17.11
    -3 -28 0 61.36 17.35
    -3 28 1 110.9 26.83
    -3 -28 1 91.81 19.06
    -3 28 2 2.19 4.11
    -3 -28 2 4.71 5.04
    -3 -28 3 -1.24 1.55
    -3 28 3 1.03 2.41
    -3 -29 -2 7.17 7.21
    -3 -29 -1 230.69 38.72
    -3 29 -1 174.59 32.24
    -3 29 0 19.46 12.21
    -3 -29 0 1.72 2.35
    -3 29 1 296.55 45.08
    -3 -29 1 284.63 34.14
    -3 29 2 -1.5 5.21
    -3 -29 2 -3.06 5.74
    -3 -29 3 257.6 37.51
    -3 -30 -2 51.6 19.43
    -3 30 -1 85.83 22.92
    -3 -30 -1 115.2 27.9
    -3 30 0 73.44 22.48
    -3 -30 0 69.56 19.54
    -3 30 1 37.13 15.57
    -3 -30 1 38.97 13.12
    -3 30 2 35.08 16.37
    -3 -30 2 23.76 11.31
    -3 -31 -2 47.91 19.57
    -3 31 -1 -3.82 1.6
    -3 -31 -1 3.92 9.14
    -3 31 0 130.1 29.35
    -3 -31 0 132.06 29.14
    -3 31 1 0.38 5.47
    -3 -31 1 3.88 3.5
    -3 -31 2 280.23 37.22
    -3 -32 -2 65.67 23.14
    -3 32 -1 46.69 17.78
    -3 -32 0 53.46 17.37
    -3 32 0 89.18 24.78
    -3 32 1 16.07 11.67
    -3 -32 1 8.08 6.53
    -3 -32 2 9.09 7.32
    -3 33 -1 93.9 25.2
    -3 33 0 9.21 8.7
    -3 -33 0 -29.81 14.58
    -3 -33 1 103.33 22.58
    -3 -34 0 -22.74 13.32
    -2 0 -6 94.06 27.6
    -2 0 -5 0.43 5.38
    -2 0 -4 161.04 26.78
    -2 0 -3 -1.11 2.62
    -2 0 -3 2.63 3.38
    -2 0 -2 31.19 7.69
    -2 0 -2 10.54 4.53
    -2 0 -1 2.2 1.94
    -2 0 -1 0.53 1.23
    -2 0 0 835.5 34.38
    -2 0 0 786.77 52.46
    -2 0 0 765.18 32.19
    -2 0 0 674.01 30.02
    -2 0 1 -0.92 2.93
    -2 0 1 -1.67 2.4
    -2 0 1 0.22 0.84
    -2 0 1 0.52 1.1
    -2 0 2 628.5 32.94
    -2 0 2 658.48 25.36
    -2 0 2 674.73 29.93
    -2 0 3 0.54 0.67
    -2 0 3 1.18 1.74
    -2 0 3 0.03 2.23
    -2 0 4 538.75 40.02
    -2 0 4 563.08 29.28
    -2 0 5 -5.33 5.93
    -2 0 6 267.78 36.61
    -2 1 -6 66.1 23.12
    -2 -1 -6 61.32 21.17
    -2 -1 -5 195.56 34.15
    -2 1 -5 200.4 34.92
    -2 1 -4 347.91 39.56
    -2 -1 -4 343.63 38.88
    -2 1 -3 521.32 40.38
    -2 -1 -3 481.7 38.31
    -2 -1 -3 476.91 24.89
    -2 1 -3 580.92 32.13
    -2 -1 -2 1728.59 59.76
    -2 1 -2 1705.65 59.07
    -2 -1 -1 1964.45 49.35
    -2 1 -1 1856.52 52.5
    -2 -1 -1 1907.84 63.94
    -2 1 0 2566.4 70.74
    -2 1 0 2227.73 45.73
    -2 -1 0 2694.41 63.95
    -2 1 0 2485.24 79
    -2 -1 0 2410.37 76
    -2 1 1 602.93 24.97
    -2 1 1 726.73 40.75
    -2 1 1 592.39 23.74
    -2 -1 1 587.26 27.18
    -2 1 1 610.38 20.11
    -2 -1 1 719.19 37.1
    -2 -1 1 610.05 23.11
    -2 -1 2 1271.11 40.59
    -2 1 2 1189.36 40.58
    -2 -1 2 1250.24 48.91
    -2 -1 2 1297.52 36.07
    -2 1 2 1161.4 42.43
    -2 1 2 1270.38 37.4
    -2 -1 2 1265.74 33.2
    -2 -1 3 1242.46 51.27
    -2 1 3 1228.93 51.61
    -2 1 3 1210.59 30.21
    -2 -1 3 1212.04 35.12
    -2 1 3 1190.33 40.53
    -2 -1 3 1250.61 28.02
    -2 -1 4 774.01 48.15
    -2 -1 4 870.41 32.67
    -2 1 4 821.54 37.21
    -2 -1 5 285.6 33.48
    -2 1 5 274.95 32.98
    -2 1 6 49.08 14.96
    -2 -1 6 47.74 15.57
    -2 -2 -6 -0.32 7.57
    -2 2 -5 186.76 33.83
    -2 -2 -5 210.4 35.23
    -2 2 -4 -0.39 0.82
    -2 -2 -4 0.78 2.7
    -2 2 -3 95.01 17.7
    -2 -2 -3 99.99 17.64
    -2 2 -3 118.82 16.84
    -2 -2 -3 83.06 10.54
    -2 2 -2 266.51 23.76
    -2 -2 -2 292.91 24.75
    -2 -2 -2 295.2 20.62
    -2 -2 -1 392.81 24.8
    -2 2 -1 404.22 30.13
    -2 2 -1 412.96 26.54
    -2 -2 -1 397.21 21.85
    -2 2 -1 345.1 20.5
    -2 -2 0 111.36 12.78
    -2 2 0 106.84 14.51
    -2 -2 0 130.66 7.03
    -2 -2 0 147.37 15.48
    -2 2 0 120.28 13.18
    -2 2 0 124.83 10.1
    -2 2 1 34.56 5.15
    -2 2 1 15.78 6
    -2 -2 1 39.95 6.28
    -2 2 1 35.06 6.27
    -2 2 1 39.88 6.92
    -2 2 1 38.04 4.64
    -2 -2 1 36.08 4.2
    -2 -2 1 42.75 7.63
    -2 -2 1 30.47 6.26
    -2 2 2 1.96 2.18
    -2 2 2 1.7 1.27
    -2 -2 2 1.74 1.23
    -2 -2 2 0.5 0.22
    -2 -2 2 1.29 2.03
    -2 2 2 0.28 0.95
    -2 -2 2 0.17 0.97
    -2 -2 3 688.96 38.24
    -2 2 3 650.73 37.46
    -2 -2 3 638.38 23.24
    -2 2 3 660.41 31.82
    -2 -2 3 714.27 22.61
    -2 2 4 24.05 6.92
    -2 -2 4 26.75 5.05
    -2 2 4 26.96 9.03
    -2 -2 4 26.6 9.07
    -2 -2 5 394.16 39.26
    -2 2 5 385.14 39.32
    -2 -2 6 5.83 6.49
    -2 2 6 -1.74 3.8
    -2 -3 -6 30.59 15.4
    -2 -3 -5 250.79 38.89
    -2 3 -5 242.37 38.79
    -2 3 -4 191.32 29.41
    -2 -3 -4 224.26 31.18
    -2 3 -3 940.9 55.54
    -2 -3 -3 975.42 54.37
    -2 -3 -3 838.75 34.09
    -2 3 -2 1314.39 53.43
    -2 -3 -2 1390.92 54.34
    -2 -3 -2 1311.93 42.25
    -2 -3 -1 5014.77 47.54
    -2 -3 -1 5039.19 75.92
    -2 3 -1 4490.7 82.29
    -2 3 -1 4542.31 75.12
    -2 -3 -1 4790.02 81.39
    -2 3 0 1975.41 41.65
    -2 3 0 1803.48 58.87
    -2 -3 0 1926.16 23.84
    -2 3 0 1693.67 44.02
    -2 -3 0 1885.13 49.88
    -2 -3 0 2010.34 50.95
    -2 -3 0 1586.53 42.28
    -2 3 1 1866.38 43.99
    -2 -3 1 1967.42 47.02
    -2 -3 1 2075 32.08
    -2 3 1 1956.21 49.1
    -2 -3 1 1957.18 55.8
    -2 3 1 1876.78 65.42
    -2 3 1 2068.08 35.45
    -2 3 1 2003.04 29.63
    -2 -3 1 2083.3 46.94
    -2 -3 2 562.2 18.78
    -2 -3 2 559.95 26.91
    -2 3 2 498.52 23.49
    -2 3 2 513.76 25.31
    -2 -3 2 536.92 34.77
    -2 -3 2 518.9 22.24
    -2 3 2 534.74 27.2
    -2 3 3 1398.59 48.63
    -2 -3 3 1482.09 56.09
    -2 -3 3 1408.05 29.66
    -2 3 3 1346.22 54.1
    -2 -3 4 461.78 37.04
    -2 3 4 423.35 35.93
    -2 3 4 421.14 29.45
    -2 -3 5 437.03 41.17
    -2 3 5 470.87 43.25
    -2 3 5 537.35 36.13
    -2 -3 6 31.13 11.09
    -2 3 6 27.58 10.83
    -2 -4 -6 82.09 24.91
    -2 -4 -5 12.62 10.72
    -2 4 -5 8.62 9.79
    -2 -4 -4 193.57 28.97
    -2 4 -4 169.24 28.13
    -2 -4 -3 2.33 4.27
    -2 4 -3 -0.6 1.67
    -2 -4 -3 4.17 2.11
    -2 -4 -2 197.21 19.95
    -2 4 -2 164.91 18.75
    -2 -4 -2 173.34 19.83
    -2 4 -2 159.65 19.14
    -2 -4 -2 161.79 14.93
    -2 4 -1 1.3 1.01
    -2 -4 -1 0.89 1.91
    -2 -4 -1 1.32 1.68
    -2 4 -1 -0.52 2.92
    -2 -4 -1 2.6 1.93
    -2 4 -1 0.91 1.31
    -2 4 0 43.39 9.29
    -2 4 0 44.11 6.85
    -2 4 0 34.13 4.18
    -2 -4 0 43.29 7.39
    -2 -4 0 50.83 8
    -2 4 1 19.78 6.17
    -2 -4 1 22.87 3.44
    -2 -4 1 24.09 6.38
    -2 4 1 18.07 2.63
    -2 4 1 24.05 2.78
    -2 -4 1 23.63 5.22
    -2 4 1 24.73 5.94
    -2 4 1 25.47 5.61
    -2 -4 1 19.82 5.11
    -2 4 2 820.84 37.77
    -2 4 2 753.11 28.64
    -2 -4 2 887.81 34.01
    -2 4 2 782.62 34.79
    -2 -4 2 801.06 29.36
    -2 4 2 755.97 27
    -2 -4 3 3.94 1.13
    -2 4 3 5.88 3.18
    -2 4 3 3.38 3.19
    -2 4 3 6.19 3.11
    -2 -4 3 4.03 2.92
    -2 4 4 488.05 15.29
    -2 -4 4 521.44 39.49
    -2 4 4 474.52 38.42
    -2 4 4 466.03 31.9
    -2 4 4 481.06 15.44
    -2 -4 5 167.93 25.49
    -2 4 5 158.3 25.03
    -2 4 5 175.65 22.17
    -2 -4 6 359.36 42.7
    -2 4 6 327.53 40.89
    -2 -5 -5 52.51 18.12
    -2 5 -5 50.15 17.14
    -2 -5 -4 641.51 52.34
    -2 5 -4 551.86 51.39
    -2 -5 -3 187.15 24.05
    -2 -5 -3 167.84 16.71
    -2 5 -3 235.28 33.03
    -2 5 -3 186.45 25.2
    -2 5 -2 2300.62 62.14
    -2 5 -2 2193.19 72.15
    -2 -5 -2 2228.73 58.1
    -2 5 -1 353.22 30.24
    -2 5 -1 351.43 21.18
    -2 -5 -1 368.74 23.16
    -2 5 -1 371.24 22.87
    -2 -5 -1 375.98 23.14
    -2 5 0 3953.75 93.54
    -2 -5 0 3376.04 59.79
    -2 5 0 3504.72 42.47
    -2 -5 0 3962.51 69.16
    -2 -5 0 3562.43 68.99
    -2 -5 1 529.73 25.8
    -2 -5 1 537.59 32.2
    -2 5 1 568.64 32.55
    -2 -5 1 569.01 26.98
    -2 5 1 632.43 33.89
    -2 5 1 565.18 28.44
    -2 5 2 4051.06 85.86
    -2 -5 2 4158.53 73.62
    -2 5 2 4127.68 83.22
    -2 5 2 3957.33 63
    -2 -5 2 4282.42 72.44
    -2 5 3 327.29 18.22
    -2 -5 3 382.64 28.57
    -2 5 3 346.78 27.99
    -2 5 3 345.83 26.13
    -2 -5 4 718.16 46.25
    -2 5 4 636.33 44.72
    -2 5 4 661.84 39.39
    -2 5 5 103.61 17.73
    -2 -5 5 104.05 20.05
    -2 5 5 86.68 18.59
    -2 5 6 94.6 21.62
    -2 -5 6 97.53 21.92
    -2 -6 -5 156.17 30.59
    -2 6 -5 108.09 26.56
    -2 -6 -4 8.89 6.74
    -2 6 -4 4.23 4.06
    -2 6 -3 246.74 28.28
    -2 6 -3 251.93 29.83
    -2 -6 -3 251.54 28.18
    -2 6 -2 304.1 21.54
    -2 -6 -2 319.21 23.12
    -2 6 -2 307.42 27.47
    -2 -6 -2 339.07 26.03
    -2 -6 -1 10.03 4.06
    -2 6 -1 13.87 6.79
    -2 6 -1 5.68 3
    -2 -6 -1 8.7 3.37
    -2 -6 0 104.44 11.07
    -2 6 0 90.04 7.55
    -2 -6 0 130.08 12.87
    -2 -6 0 111.96 12.78
    -2 -6 1 184.08 16.13
    -2 -6 1 167.19 11.75
    -2 6 1 195.53 18.67
    -2 6 1 195.14 22.06
    -2 -6 1 163.77 15.08
    -2 -6 1 169.72 18.96
    -2 6 1 189.98 17.5
    -2 6 2 125.43 15.48
    -2 -6 2 148.96 14.5
    -2 6 2 119.16 14.75
    -2 6 2 118.84 10.53
    -2 -6 2 136.58 7.93
    -2 -6 2 127.51 13.25
    -2 -6 3 392.75 29.41
    -2 6 3 358.65 29.31
    -2 6 3 361.54 27.82
    -2 6 4 192.01 17.3
    -2 -6 4 202.64 24.94
    -2 6 4 153.33 22.18
    -2 6 4 174.56 20.9
    -2 -6 5 431.46 42.14
    -2 6 5 409.62 40.85
    -2 6 5 434.3 37.38
    -2 -6 6 37.24 13.58
    -2 6 6 17.41 8.82
    -2 -7 -5 266.62 40.43
    -2 7 -5 255.64 41.39
    -2 -7 -4 62.37 16.28
    -2 7 -4 68.08 18.6
    -2 -7 -3 1592.26 70.62
    -2 7 -3 1545.78 60.93
    -2 7 -3 1377.84 71.12
    -2 -7 -3 1526.52 74.24
    -2 7 -2 554.38 29.6
    -2 7 -2 502.72 35.87
    -2 -7 -1 1872.52 56.64
    -2 7 -1 1759.99 52.52
    -2 7 0 403.5 16.66
    -2 -7 0 433.41 26.44
    -2 -7 0 436.35 24.4
    -2 -7 0 483.29 25.28
    -2 -7 1 5861.42 116.72
    -2 -7 1 6149.77 99.29
    -2 7 1 6302.86 107.68
    -2 -7 1 6184.23 77.62
    -2 7 1 5869.48 137.95
    -2 -7 1 6302.93 97.51
    -2 7 1 6350.87 105.64
    -2 7 2 225.47 21.19
    -2 -7 2 225.62 19.86
    -2 7 2 235.74 21.78
    -2 -7 2 233.48 11.04
    -2 7 3 956.91 47.06
    -2 7 3 1008.38 50.8
    -2 7 4 50.18 12.63
    -2 7 4 54.54 12.02
    -2 -7 4 48.76 12.07
    -2 7 5 432.22 38.29
    -2 -7 5 399.42 41.45
    -2 7 5 358.06 38.42
    -2 7 6 15.76 10.27
    -2 -7 6 9.56 8.71
    -2 -8 -5 43.63 15.58
    -2 8 -5 39.13 16.34
    -2 8 -4 131.71 26.09
    -2 -8 -4 156.4 26.07
    -2 8 -3 24.58 10.03
    -2 -8 -3 47.25 13.59
    -2 -8 -3 37.16 11.17
    -2 8 -2 136.04 19.19
    -2 -8 -2 89.27 13.33
    -2 8 -1 45.04 8.47
    -2 8 0 197.33 12.72
    -2 -8 0 219.51 18.12
    -2 8 0 218.7 18.58
    -2 -8 0 215.05 17.64
    -2 -8 0 207.51 19.19
    -2 -8 1 66.23 10.72
    -2 -8 1 61.06 8.17
    -2 8 1 52.82 14.66
    -2 -8 1 59.8 10.2
    -2 8 1 62.64 10.93
    -2 8 2 565.72 35.42
    -2 -8 2 523.15 17.63
    -2 8 2 542.3 34.22
    -2 8 3 80.12 14.4
    -2 -8 3 92.6 15.82
    -2 8 3 67.19 12.85
    -2 8 4 389.14 36.52
    -2 -8 4 428 38.7
    -2 8 4 330.38 32.7
    -2 8 4 403.66 33.83
    -2 -8 5 194.66 30.02
    -2 8 5 138.08 23.82
    -2 8 5 148.26 22.99
    -2 8 6 282.03 39.3
    -2 -8 6 316.19 44.08
    -2 8 6 288.66 38.65
    -2 9 -5 12.43 11.44
    -2 -9 -5 4.65 5.46
    -2 9 -4 680.46 59.92
    -2 -9 -4 697.65 55.13
    -2 9 -3 44.93 12.88
    -2 -9 -3 45.39 11.94
    -2 -9 -3 48.26 13.46
    -2 -9 -2 1925.54 64.26
    -2 9 -2 2038.56 75.7
    -2 9 -1 -0.84 1.82
    -2 9 0 3845.03 58.72
    -2 -9 0 3936.69 80.59
    -2 -9 0 4118.06 77.98
    -2 9 0 3988.32 83.14
    -2 -9 1 319.62 23.38
    -2 9 1 315.27 25.57
    -2 -9 1 321.35 19.44
    -2 9 1 296.61 41.53
    -2 9 2 4494.18 102.39
    -2 -9 2 4284.7 122.03
    -2 9 2 4561 108.4
    -2 -9 2 4518.51 56.68
    -2 9 3 12.96 5.85
    -2 9 3 10.49 4.92
    -2 -9 3 20.23 8.41
    -2 -9 4 548.72 45.64
    -2 9 4 428.49 37.59
    -2 9 4 438.27 36.18
    -2 9 4 509.75 42.22
    -2 9 5 11.05 7
    -2 9 5 8.27 8.94
    -2 9 5 12.99 8.48
    -2 -9 5 12.42 8.62
    -2 -9 6 251.03 40.31
    -2 9 6 194.12 32.05
    -2 9 6 141.01 28.11
    -2 10 -5 40.91 17.35
    -2 -10 -5 37.71 15.21
    -2 10 -4 93.36 22.41
    -2 -10 -4 72.72 18.28
    -2 -10 -4 91.89 20.21
    -2 -10 -3 129.06 20.98
    -2 10 -3 92.31 19.48
    -2 10 -2 9.06 6.02
    -2 -10 -2 14.84 6.14
    -2 10 -1 12.37 4.8
    -2 -10 -1 25.92 9.42
    -2 10 -1 12.49 5.1
    -2 10 0 40.8 6.35
    -2 10 0 46.71 9.18
    -2 -10 0 62.98 10.14
    -2 -10 0 46.77 8.99
    -2 -10 1 253.84 21.48
    -2 10 1 254.57 23.79
    -2 -10 1 232.78 17.17
    -2 10 1 229.24 39.45
    -2 10 2 407.57 35.6
    -2 -10 2 379.08 18.52
    -2 10 2 370.08 30.78
    -2 -10 3 193.23 26.69
    -2 10 3 225.28 25.52
    -2 10 3 224.85 25.03
    -2 10 4 264.1 30.88
    -2 10 4 225.1 27.64
    -2 -10 4 260.16 33.41
    -2 10 4 264.95 28.75
    -2 10 5 233.79 32.7
    -2 -10 5 282.12 39.21
    -2 10 5 218.6 30.41
    -2 10 5 256.02 31.44
    -2 10 6 137.78 27.12
    -2 -10 6 155.62 32.9
    -2 10 6 104.87 24.59
    -2 11 -5 283.6 45.18
    -2 -11 -5 275.84 39.98
    -2 -11 -4 -4.16 8.61
    -2 -11 -4 6.4 6.31
    -2 11 -4 5.98 5.63
    -2 -11 -3 1715.49 80.66
    -2 -11 -3 1536.75 73.19
    -2 -11 -2 3.38 3.4
    -2 11 -2 -0.18 1.86
    -2 11 -1 1611.32 57.58
    -2 11 -1 1625.11 53.56
    -2 -11 0 64.96 10.38
    -2 11 0 38.65 8.86
    -2 -11 1 4594.36 94.32
    -2 11 1 4762.3 107.18
    -2 11 2 3.09 4.87
    -2 -11 2 -0.71 5.77
    -2 -11 2 1.2 0.76
    -2 11 2 -2.64 3.06
    -2 11 2 -7.71 3.21
    -2 11 3 1019 54.84
    -2 11 3 1136.94 59.34
    -2 11 4 28.89 9.92
    -2 11 4 31.77 10.24
    -2 -11 4 23.32 10.41
    -2 11 4 31.67 10.23
    -2 -11 5 346.69 45.46
    -2 11 5 234.32 32.12
    -2 11 5 305.51 38.19
    -2 11 5 285.77 34.06
    -2 -11 6 16.86 12.48
    -2 11 6 8.13 8.27
    -2 11 6 10.92 8.19
    -2 12 -5 53.21 19.49
    -2 -12 -5 63.36 19.28
    -2 -12 -4 22.34 10.71
    -2 12 -4 34.64 14.06
    -2 -12 -4 43.43 14.22
    -2 12 -3 107.41 22
    -2 -12 -3 106.24 20.1
    -2 -12 -3 114.14 21.37
    -2 12 -2 64.31 14.3
    -2 -12 -2 67.42 13.27
    -2 12 -2 67.92 10.96
    -2 12 -1 49.58 10.29
    -2 12 -1 46.81 9.45
    -2 -12 -1 62.38 14.94
    -2 12 0 48.81 10.6
    -2 -12 0 59.21 10.77
    -2 -12 1 64.25 9.76
    -2 -12 1 70.56 11.8
    -2 12 1 71.87 13.9
    -2 12 2 67.04 18.04
    -2 -12 2 90.4 24.58
    -2 12 2 61.32 13.25
    -2 12 2 62.55 6.95
    -2 -12 2 52.08 7.89
    -2 -12 3 325.77 43.69
    -2 12 3 429.02 38.22
    -2 12 3 366.51 33.89
    -2 -12 4 171.58 30.82
    -2 12 4 236.18 30.08
    -2 12 4 216.07 27.87
    -2 12 4 211.25 27.11
    -2 12 5 200.59 31.51
    -2 12 5 148.36 24.86
    -2 -12 5 154.94 32.44
    -2 12 5 153.03 25.86
    -2 12 6 84.87 22.31
    -2 12 6 75.18 20.22
    -2 -12 6 85.46 26.34
    -2 13 -5 -3.32 6.69
    -2 -13 -5 6.27 4.1
    -2 -13 -4 428.18 47.97
    -2 -13 -4 352.82 40
    -2 13 -4 362.17 46.64
    -2 -13 -3 35.35 12.55
    -2 13 -3 26.5 11.05
    -2 13 -3 16.15 5.85
    -2 13 -2 1574.54 71.79
    -2 13 -2 1623.84 55.99
    -2 13 -1 292.33 24.81
    -2 13 -1 283.45 25.84
    -2 -13 0 3274.03 78.13
    -2 13 0 3328.65 89.08
    -2 13 1 98.74 16.52
    -2 -13 1 105.65 14.56
    -2 -13 1 91.52 12.56
    -2 13 2 1673.26 32.74
    -2 -13 2 1699.56 69.6
    -2 13 2 1652.63 71.28
    -2 -13 2 1724.02 47.89
    -2 13 3 58.84 13.96
    -2 13 3 29.92 9
    -2 13 3 64.62 16.31
    -2 13 4 665.97 52.67
    -2 13 4 593.59 46.24
    -2 13 4 573.48 45.62
    -2 13 5 -1.18 4.76
    -2 13 5 6.78 5.89
    -2 -13 5 6.05 6.36
    -2 13 5 3.25 5.53
    -2 -13 6 99.63 31.43
    -2 13 6 109.33 26.12
    -2 14 -5 0.91 3.99
    -2 -14 -5 4.16 7.56
    -2 -14 -4 226.81 32.55
    -2 -14 -4 296.26 39.94
    -2 14 -4 199.65 34.81
    -2 14 -3 11.47 4.73
    -2 14 -3 15.41 8.99
    -2 -14 -3 5.28 5.21
    -2 -14 -2 6.96 5.49
    -2 14 -2 3.85 3.3
    -2 14 -2 13.04 6.95
    -2 14 -1 4.42 3.82
    -2 14 -1 2.97 3.42
    -2 -14 -1 15.32 12.19
    -2 14 0 -0.1 1.36
    -2 -14 0 8.95 7.68
    -2 -14 0 6.22 4.89
    -2 14 1 58.54 12.75
    -2 -14 1 64.31 12.13
    -2 -14 2 485.77 37.85
    -2 14 2 542.83 65.47
    -2 14 2 463.2 17.36
    -2 14 2 464.99 38.88
    -2 -14 2 511.69 27.17
    -2 -14 3 71.06 26.08
    -2 14 3 65.1 15.42
    -2 14 3 30.14 9.14
    -2 14 3 95.85 21.77
    -2 -14 4 208.78 41.12
    -2 14 4 311.87 37.44
    -2 14 4 296.36 33.57
    -2 14 5 80.76 20.97
    -2 14 5 84.12 19.54
    -2 14 5 72.54 18.11
    -2 -14 5 61.34 22.76
    -2 14 6 156.61 31.49
    -2 -14 6 155.7 42.38
    -2 -15 -5 178.57 32.43
    -2 15 -5 217.76 41.56
    -2 -15 -4 116.27 25.76
    -2 15 -4 93.93 24.2
    -2 -15 -4 91.98 20.96
    -2 15 -3 644.61 55.67
    -2 15 -3 630.7 36.48
    -2 15 -2 168.64 24.88
    -2 15 -2 207.28 21.61
    -2 -15 -2 237.02 27.2
    -2 15 -1 2590.44 83.21
    -2 15 -1 2601.8 80.9
    -2 -15 0 450.95 30.18
    -2 15 0 407.86 33.77
    -2 -15 1 1629.31 60.46
    -2 15 1 1627.46 71.35
    -2 -15 2 193.13 17.53
    -2 15 2 223.1 46.66
    -2 -15 2 181.48 23.43
    -2 15 2 167.36 24.16
    -2 15 2 170.75 10.95
    -2 -15 3 836.95 95.89
    -2 15 3 1326 87.02
    -2 15 3 991.51 60.21
    -2 15 3 1303.33 55.43
    -2 -15 4 55.43 22.72
    -2 15 4 85.21 18.07
    -2 15 4 102.38 22.85
    -2 15 5 249.14 37.61
    -2 15 5 211.71 31.36
    -2 15 5 182.62 29.6
    -2 -15 6 14.74 9.49
    -2 15 6 5.53 6.51
    -2 -16 -5 74.61 21.3
    -2 16 -5 64.9 23.41
    -2 16 -4 6.22 5.45
    -2 -16 -4 2.3 3.22
    -2 -16 -4 13.67 8.52
    -2 -16 -3 26.14 9.9
    -2 16 -3 59.07 11.5
    -2 16 -3 56.03 17.18
    -2 -16 -2 37.96 11.44
    -2 16 -2 25.68 9.74
    -2 16 -2 31.51 8.6
    -2 16 -1 14.95 6.49
    -2 16 -1 22.17 7.6
    -2 -16 -1 30.08 13.55
    -2 16 0 0.22 1.3
    -2 -16 0 -5.06 4.95
    -2 16 1 80.75 16.88
    -2 -16 1 72.97 13.27
    -2 16 2 37.38 17.2
    -2 16 2 51.66 13.85
    -2 -16 2 55.57 13.1
    -2 16 2 56.19 6.64
    -2 -16 2 60.87 10.34
    -2 -16 3 881.07 94.64
    -2 16 3 922.15 81.41
    -2 -16 4 54.27 25.72
    -2 16 4 53.57 15.02
    -2 16 4 77.59 21.59
    -2 16 5 170.16 27.94
    -2 16 5 199.49 35.36
    -2 -16 5 111.01 36.86
    -2 16 5 185.09 29.83
    -2 16 6 3.16 4.27
    -2 -16 6 -35.8 23.01
    -2 17 -5 47.63 19.17
    -2 -17 -5 31.48 13.74
    -2 -17 -4 240.99 36.93
    -2 -17 -4 172.2 28.24
    -2 17 -4 147.11 30.58
    -2 17 -3 203.27 32.27
    -2 17 -3 213.57 22.44
    -2 17 -2 779.12 55.46
    -2 17 -2 826.62 46.44
    -2 -17 -1 476.11 24.07
    -2 17 -1 459.27 37.05
    -2 17 -1 482.24 37.21
    -2 17 0 1891.9 77.6
    -2 -17 0 1936.44 102.27
    -2 -17 0 1830.58 64.13
    -2 -17 1 480.3 34.04
    -2 17 1 498.04 41.99
    -2 17 2 742.18 25.14
    -2 -17 2 925.42 54.57
    -2 17 2 833.81 56.75
    -2 -17 2 868.2 40.86
    -2 -17 3 499.66 68.41
    -2 17 3 320.45 36.33
    -2 17 3 460.89 64.69
    -2 -17 4 357.78 70.06
    -2 17 4 448.73 44.26
    -2 17 5 29.07 10.39
    -2 17 5 30.47 12.3
    -2 -17 5 33.67 20.33
    -2 17 5 41.44 16.86
    -2 -17 6 -1.61 5.32
    -2 17 6 39.99 17.16
    -2 18 -5 -3.63 5.39
    -2 -18 -5 5.47 5.62
    -2 -18 -4 149.78 26.92
    -2 18 -4 121.68 28.64
    -2 18 -3 1.5 2.65
    -2 18 -3 -0.17 2.36
    -2 -18 -2 39.27 12.61
    -2 18 -2 24.05 8.14
    -2 18 -2 22.04 9.19
    -2 -18 -1 1.34 2.12
    -2 18 -1 -0.36 3.97
    -2 18 -1 2.25 3.91
    -2 -18 -1 2.08 6.26
    -2 -18 0 -2.74 3.83
    -2 18 0 3.53 5.89
    -2 -18 0 9.19 6.61
    -2 18 1 34.78 11.76
    -2 -18 1 47.05 11.2
    -2 18 2 240.47 31.53
    -2 -18 2 214.87 27.06
    -2 18 2 194.68 13.15
    -2 -18 3 30.72 17.09
    -2 18 3 35.42 12.16
    -2 18 3 29.87 15.7
    -2 18 4 413.61 59.22
    -2 -18 4 249.29 58.29
    -2 18 4 304.05 37.39
    -2 18 5 1.35 5.47
    -2 -18 5 -2.92 12.83
    -2 18 5 4.4 4.71
    -2 18 6 115.4 27.04
    -2 -18 6 47.56 33.32
    -2 19 -5 97.23 28.88
    -2 -19 -5 117.28 26.69
    -2 19 -4 140.11 31.3
    -2 -19 -4 145.66 26.93
    -2 -19 -3 127.67 25.57
    -2 19 -3 245.58 36.51
    -2 19 -2 411.75 42.19
    -2 19 -2 441.55 36.59
    -2 -19 -2 488.76 43.36
    -2 -19 -1 1167.24 41.28
    -2 19 -1 1259.57 64.07
    -2 -19 0 600.63 38.31
    -2 19 0 627.13 47.37
    -2 -19 1 511.46 36.34
    -2 19 1 546 46.4
    -2 -19 2 283.22 30.78
    -2 19 2 265.31 33.43
    -2 -19 3 514.78 47.15
    -2 19 3 488.23 46.64
    -2 19 4 154.15 39.79
    -2 -19 4 146.61 43.46
    -2 19 4 114.34 23.41
    -2 19 5 88.07 21.68
    -2 19 5 63.36 18.82
    -2 -19 5 58.76 31.31
    -2 19 6 47.48 17.57
    -2 -19 6 8.51 13.54
    -2 -20 -5 66.47 20.68
    -2 -20 -4 -0.7 4.19
    -2 20 -4 -1.72 0.86
    -2 -20 -3 39.89 14.64
    -2 20 -3 49.96 16.61
    -2 -20 -2 -1.32 3.42
    -2 20 -2 3.5 4.65
    -2 20 -2 8.16 6.13
    -2 -20 -1 3.38 2.63
    -2 20 -1 3.62 4.38
    -2 -20 -1 7.26 6.61
    -2 20 0 27.86 12.6
    -2 -20 0 39.51 10.71
    -2 -20 1 117.36 17.65
    -2 20 1 105.18 21.04
    -2 20 2 105.7 21.57
    -2 -20 2 118.47 20.07
    -2 20 3 127.1 45.62
    -2 20 3 120.29 23.69
    -2 -20 3 156.79 25.96
    -2 20 4 -0.31 1.43
    -2 -20 4 -2.71 6.45
    -2 20 4 -0.81 3.21
    -2 20 5 153.64 29.7
    -2 -20 5 157.61 50.68
    -2 20 5 131.66 26.81
    -2 -21 -5 48.42 16.6
    -2 21 -4 97.59 26.56
    -2 -21 -4 120.36 24.32
    -2 21 -3 321.71 43.27
    -2 -21 -3 240.93 37.08
    -2 -21 -2 315.93 36.89
    -2 21 -2 353.11 34.94
    -2 21 -2 338.7 40.09
    -2 21 -1 484.61 42.45
    -2 -21 -1 556.58 55.95
    -2 21 0 595.24 49.13
    -2 -21 0 634.64 41.59
    -2 -21 1 486.88 36.56
    -2 21 1 498.35 46.45
    -2 -21 2 486.34 42.12
    -2 21 2 456.81 46.03
    -2 -21 3 409.98 43.03
    -2 21 3 405.7 44.17
    -2 -21 4 314.99 60.36
    -2 21 4 196.74 56.42
    -2 21 4 166.43 29.17
    -2 21 5 77.23 21.63
    -2 21 5 108.52 39.8
    -2 21 5 86.4 22.35
    -2 -21 5 88.61 37.87
    -2 22 -4 34.44 16.12
    -2 -22 -4 45.91 15.58
    -2 -22 -3 0.98 3.19
    -2 22 -3 27 13.55
    -2 -22 -2 43.63 14.42
    -2 22 -2 43.49 15
    -2 22 -2 45.74 13.09
    -2 22 -1 6.9 4.97
    -2 -22 -1 2.59 1.84
    -2 22 0 84.07 18.52
    -2 -22 0 69.59 14.78
    -2 22 1 55.14 16.23
    -2 -22 1 47.75 11.76
    -2 22 2 59.44 16.87
    -2 -22 2 50.7 13.68
    -2 22 3 4.32 5.66
    -2 -22 3 -0.28 3.42
    -2 22 4 225.12 68.06
    -2 22 4 182.15 31.56
    -2 22 5 5.55 6.45
    -2 22 5 11.36 14.16
    -2 -22 5 11.46 13.07
    -2 -23 -4 176.65 30.4
    -2 23 -4 157.96 35.12
    -2 -23 -3 89.89 23.9
    -2 23 -3 107.29 25.87
    -2 23 -2 447.3 41.23
    -2 -23 -2 443.43 46.29
    -2 -23 -1 222.95 36.66
    -2 23 -1 158.73 25.61
    -2 -23 0 650.16 45.2
    -2 23 0 671.14 54.86
    -2 -23 1 199.77 24.29
    -2 23 1 206.71 31.39
    -2 -23 2 476.88 42.46
    -2 23 2 504.84 50.5
    -2 23 3 118.54 24.98
    -2 -23 3 105.78 22.27
    -2 23 4 124.59 27.63
    -2 23 4 131.82 56.77
    -2 -23 4 151.69 29.3
    -2 -23 5 45.16 25.11
    -2 23 5 80.25 41.08
    -2 23 5 33.07 13.97
    -2 -24 -4 0.02 4.23
    -2 24 -4 -5.83 6.76
    -2 24 -3 46.28 17.95
    -2 -24 -3 39.6 16.51
    -2 -24 -2 1.2 4.56
    -2 24 -2 10.59 7.03
    -2 24 -1 11.95 9.46
    -2 -24 -1 6.27 7.99
    -2 24 0 0.55 1.14
    -2 -24 0 5.04 4.12
    -2 24 1 107.55 23.67
    -2 -24 1 68.91 15.26
    -2 24 2 -2.41 4.51
    -2 -24 2 1.01 3.65
    -2 24 3 9.66 6.89
    -2 -24 3 23.67 10.51
    -2 24 4 16.73 8.21
    -2 -24 4 40.1 15.12
    -2 24 4 51.5 36.12
    -2 24 5 166.22 68.67
    -2 25 -4 47.67 19.69
    -2 -25 -4 36.68 13.92
    -2 25 -3 333.36 47.65
    -2 -25 -3 238.35 40.91
    -2 -25 -2 102.28 23
    -2 25 -2 80.72 18.25
    -2 -25 -1 490.25 55.32
    -2 25 -1 372.21 41.33
    -2 25 0 88.48 20.73
    -2 -25 0 84.14 16.82
    -2 -25 1 558.09 42.37
    -2 25 1 613.55 57.24
    -2 25 2 158.06 29.52
    -2 -25 2 165.33 25.44
    -2 25 3 227.61 36.46
    -2 -25 3 282.29 36.5
    -2 25 4 15.72 9.1
    -2 25 4 -11.56 18.91
    -2 -25 4 8.64 6.41
    -2 25 5 -4.58 12.78
    -2 -26 -4 26.13 12.18
    -2 26 -4 39.66 18.37
    -2 -26 -3 8.47 8.98
    -2 26 -3 7.56 8.93
    -2 -26 -2 25.48 11.13
    -2 26 -2 21.48 10.34
    -2 26 -1 2.87 3.31
    -2 -26 -1 14.18 10.67
    -2 26 0 30.75 12.99
    -2 -26 0 33.02 11.75
    -2 26 1 4.69 7.58
    -2 -26 1 5.99 6.29
    -2 26 2 45.59 15.84
    -2 -26 2 31.74 11.53
    -2 26 3 22.72 10.92
    -2 -26 3 33.55 12.66
    -2 26 4 95.37 60.32
    -2 26 4 79.97 22.78
    -2 -26 4 72 20.37
    -2 27 -4 158.89 37.56
    -2 -27 -4 151.84 29.17
    -2 -27 -3 41.36 17.57
    -2 -27 -2 345.05 44.71
    -2 27 -1 1.23 4.51
    -2 -27 -1 2.65 3.41
    -2 -27 0 599.82 48.71
    -2 27 0 561.25 54.75
    -2 27 1 109.46 24.84
    -2 -27 1 81.78 16.8
    -2 27 2 452.24 52.04
    -2 -27 2 451.2 43.17
    -2 27 3 6.74 5.85
    -2 -27 3 7.73 6.11
    -2 -28 -3 12.25 7.11
    -2 -28 -2 9.49 6.37
    -2 28 -1 2.9 5.78
    -2 -28 -1 16.37 13.99
    -2 28 0 -1.77 2.96
    -2 -28 0 3.31 4.91
    -2 28 1 18.8 11.51
    -2 -28 1 35.39 12.45
    -2 -28 2 34.14 12.5
    -2 28 2 39.8 16.4
    -2 28 3 56.38 19.49
    -2 -28 3 41.06 14.04
    -2 -29 -3 146.7 34.11
    -2 -29 -2 12.48 9.71
    -2 -29 -1 639.44 66.6
    -2 29 -1 454.58 49.7
    -2 29 0 1.47 5.98
    -2 -29 0 3.81 3.31
    -2 -29 1 407.5 39.68
    -2 29 1 398.94 49.51
    -2 29 2 15.26 10.33
    -2 -29 2 10.41 6.75
    -2 29 3 175.22 34.72
    -2 -29 3 193.98 31.35
    -2 -30 -3 27.64 16.18
    -2 -30 -2 23.27 12.86
    -2 30 -1 7.88 7.34
    -2 -30 -1 -3.41 6.21
    -2 30 0 4.73 4.47
    -2 -30 0 3.73 5.1
    -2 -30 1 4.38 6.06
    -2 30 1 1.46 6.25
    -2 30 2 22.29 11.66
    -2 -30 2 20.8 9.32
    -2 -30 3 43.78 14.78
    -2 -31 -3 5.26 7.31
    -2 -31 -2 205.84 38.89
    -2 31 -1 -9.33 7.17
    -2 -31 -1 -15.44 10.51
    -2 -31 0 381.36 45.88
    -2 31 0 340.85 46.08
    -2 31 1 9.65 8.92
    -2 -31 1 0.05 2.49
    -2 31 2 170.59 34.66
    -2 -31 2 167.64 27.87
    -2 -32 -2 4.2 3.16
    -2 32 -1 12.99 10.52
    -2 32 0 2.49 5.02
    -2 -32 0 -2.63 5.44
    -2 32 1 6.13 5.45
    -2 -32 1 16.51 8.72
    -2 -32 2 29.39 12.08
    -2 33 -1 239.6 38.32
    -2 33 0 -2.79 2.78
    -2 -33 0 -5.45 8.81
    -2 33 1 166.03 33.56
    -2 -33 1 193.05 30.02
    -2 -33 2 13.54 7.95
    -2 34 0 -0.54 3.68
    -2 -34 1 12.28 9.13
    -2 -35 1 40.58 14.7
    -1 0 -6 11.97 11.69
    -1 0 -5 -2.33 2.04
    -1 0 -4 59.03 15.44
    -1 0 -3 0.54 1.1
    -1 0 -3 3.49 3.88
    -1 0 -3 -1.34 1.62
    -1 0 -2 912 40.34
    -1 0 -2 975.97 27.4
    -1 0 -2 890.09 31.51
    -1 0 -1 0.5 0.87
    -1 0 -1 -0.41 1.33
    -1 0 -1 -0.69 1.15
    -1 0 0 5035.02 102.31
    -1 0 0 4860.35 61.21
    -1 0 1 -1.47 1.04
    -1 0 1 -0.34 2.02
    -1 0 1 -0.47 0.65
    -1 0 1 0 0.69
    -1 0 1 0.08 0.45
    -1 0 2 1687.92 47.3
    -1 0 2 1693.5 52.31
    -1 0 2 1737.89 35.81
    -1 0 3 0.53 0.93
    -1 0 3 -0.87 2.51
    -1 0 4 2113.32 78.7
    -1 0 5 -0.7 3.1
    -1 0 6 468.45 47.13
    -1 -1 -6 128.3 31.07
    -1 1 -6 150.09 33.11
    -1 -1 -5 277.65 39.07
    -1 1 -5 276.43 39.35
    -1 1 -4 713.47 54.05
    -1 -1 -4 782.14 55.55
    -1 -1 -3 570.15 39.97
    -1 1 -3 623.07 42.88
    -1 -1 -3 616.45 32.61
    -1 1 -3 584.03 19.02
    -1 1 -3 633.37 30.92
    -1 -1 -3 634.56 22.1
    -1 -1 -2 860.73 38.41
    -1 -1 -2 909.6 33.64
    -1 1 -2 885.17 40.9
    -1 -1 -2 838.66 24.12
    -1 1 -2 817.55 28.35
    -1 1 -1 2994.48 76.07
    -1 1 -1 3409.5 57.6
    -1 -1 -1 3231.41 53.4
    -1 -1 -1 3186.18 52.99
    -1 1 -1 3057.63 53.56
    -1 -1 -1 2973.05 46.35
    -1 -1 -1 3212.17 49.21
    -1 1 0 1225.84 36.04
    -1 1 0 1139.25 28
    -1 1 0 1241.73 21.61
    -1 -1 0 1185.78 30.43
    -1 -1 0 1282.41 29.94
    -1 -1 1 1176.86 35.56
    -1 -1 1 1104.07 25.68
    -1 1 1 1100.94 28.6
    -1 1 1 1164.79 25.14
    -1 -1 1 1110.98 23.06
    -1 1 1 1131.22 25.76
    -1 1 2 324.96 39.68
    -1 -1 2 302.03 20.01
    -1 1 2 314.99 20.73
    -1 -1 2 311.97 23.37
    -1 1 2 275.86 19.76
    -1 1 2 310.12 16.73
    -1 -1 2 291.69 12.63
    -1 1 3 9.68 3.82
    -1 -1 3 8.37 4.28
    -1 1 3 8.3 4.79
    -1 -1 3 13.62 3.57
    -1 -1 4 71.14 14.47
    -1 1 4 64.51 10.09
    -1 1 4 68.75 13.92
    -1 -1 5 8.28 5.02
    -1 1 5 14.18 8.02
    -1 -1 6 5.11 4.59
    -1 1 6 14.86 8.59
    -1 2 -6 -5.92 5.64
    -1 -2 -6 5.13 7.67
    -1 -2 -5 4.35 3.79
    -1 2 -5 0.82 1.09
    -1 2 -4 10.37 7.07
    -1 -2 -4 15.04 7.84
    -1 2 -3 118.54 19.12
    -1 2 -3 124.21 13.17
    -1 2 -3 125.79 9.91
    -1 -2 -3 124.68 18.28
    -1 -2 -2 -0.37 0.28
    -1 2 -2 1.74 3.42
    -1 -2 -2 -0.63 0.96
    -1 -2 -2 0.07 1.07
    -1 2 -2 -0.5 2.18
    -1 2 -1 5145.07 72.33
    -1 -2 -1 5097.52 66.76
    -1 -2 -1 5216.08 67.29
    -1 -2 -1 5015.84 59.37
    -1 -2 0 133.06 8.84
    -1 -2 0 105.75 8.1
    -1 2 0 115.86 6.97
    -1 -2 1 2316 52.95
    -1 -2 1 2271.33 36.32
    -1 2 1 2172.78 36.51
    -1 -2 1 2273.42 33.79
    -1 2 1 2254.48 39.83
    -1 2 2 74.66 16.35
    -1 2 2 41.53 7.33
    -1 -2 2 52.77 8.46
    -1 2 2 51.4 8.32
    -1 2 2 47.18 4.34
    -1 -2 2 43.3 8.99
    -1 -2 2 46.97 4.19
    -1 2 2 48.01 7.2
    -1 -2 3 2806.84 76.59
    -1 2 3 2582.59 75.33
    -1 -2 3 2727.05 41.54
    -1 2 3 2679.02 60.49
    -1 2 4 33.96 9.33
    -1 -2 4 35.77 10.04
    -1 2 4 42.39 8.86
    -1 -2 5 795.28 54.41
    -1 2 5 846.09 57.41
    -1 -2 6 16.03 8.54
    -1 2 6 23.18 10.41
    -1 -3 -6 70.28 22.35
    -1 3 -6 61.93 21.98
    -1 -3 -5 389.78 45.66
    -1 3 -5 385.06 47.12
    -1 -3 -4 495.75 44.18
    -1 3 -4 533.04 48.03
    -1 3 -3 921.9 53.57
    -1 -3 -3 945.21 50.35
    -1 3 -3 960.48 35.2
    -1 3 -2 662.26 36.94
    -1 -3 -2 591.51 43.13
    -1 -3 -2 654.22 32.64
    -1 -3 -2 633.75 30.55
    -1 -3 -2 653.63 24.7
    -1 -3 -1 6068.29 74.64
    -1 3 -1 6165.56 84.24
    -1 -3 -1 6596.84 82.55
    -1 -3 -1 6575.52 68
    -1 -3 -1 6411.63 73.01
    -1 -3 0 406.08 15.34
    -1 -3 0 419.78 17.57
    -1 -3 0 473.21 16.94
    -1 -3 1 1906.25 50.74
    -1 -3 1 1860.58 33.08
    -1 3 1 1834.17 41.32
    -1 3 1 1813.97 29.39
    -1 -3 1 1888.76 34.6
    -1 3 1 1850.12 39.31
    -1 -3 2 16.28 4.5
    -1 3 2 24.55 8.92
    -1 3 2 24.08 5.64
    -1 -3 2 18.66 6.1
    -1 3 2 17.67 5.02
    -1 3 2 22.99 5.39
    -1 -3 3 175.5 19.15
    -1 3 3 189.11 20.73
    -1 3 3 189.01 16.99
    -1 3 3 241.89 11.15
    -1 3 3 218.55 9.11
    -1 -3 4 69.6 13.88
    -1 3 4 76.34 15.72
    -1 3 4 81.72 13.1
    -1 -3 5 5.07 5.41
    -1 3 5 1.97 2.87
    -1 -3 6 3.93 2.55
    -1 3 6 6.06 6.03
    -1 4 -6 0.91 5.9
    -1 -4 -6 3.02 9.05
    -1 -4 -5 0.09 2.03
    -1 4 -5 4.79 8.21
    -1 -4 -4 69.12 16.57
    -1 4 -4 81.31 19.11
    -1 4 -3 27.35 5.58
    -1 4 -3 31.38 10.25
    -1 -4 -3 31.2 8.67
    -1 4 -2 455.4 31.61
    -1 4 -2 465.2 20.37
    -1 -4 -2 483.58 28.44
    -1 -4 -2 491.47 28.01
    -1 -4 -2 490.58 23.01
    -1 4 -1 434.82 23.31
    -1 -4 -1 450.64 22.98
    -1 -4 -1 451.28 18.61
    -1 -4 -1 454.81 20.94
    -1 4 0 3243.78 35.82
    -1 -4 0 3264.33 49.11
    -1 -4 0 3203.43 46.49
    -1 -4 0 3250.02 53.19
    -1 -4 1 874.97 25.97
    -1 4 1 845.74 29.68
    -1 -4 1 870.2 35.98
    -1 -4 1 894.93 16.97
    -1 4 1 811.56 28.21
    -1 4 1 919.41 33.54
    -1 -4 2 2926.28 61.8
    -1 -4 2 2848.17 78.76
    -1 4 2 2652.71 54.29
    -1 4 2 2730.5 61.6
    -1 -4 3 295.23 24.53
    -1 4 3 261.65 24.45
    -1 4 3 275.36 21.57
    -1 -4 4 1349.34 61.57
    -1 4 4 1346.07 64.25
    -1 4 4 1391.97 56.41
    -1 -4 5 164.13 24.6
    -1 4 5 127.08 22.14
    -1 4 5 173.73 20.64
    -1 -4 6 495.77 48.93
    -1 4 6 432.77 46.52
    -1 -5 -6 243.65 41.63
    -1 5 -6 212.22 40.8
    -1 -5 -5 68.13 18.84
    -1 5 -5 66.86 19.9
    -1 -5 -4 812.69 55.35
    -1 5 -4 767.16 58.85
    -1 -5 -3 330.48 29.32
    -1 5 -3 316.43 18.4
    -1 5 -3 334.34 33.38
    -1 5 -2 1827.22 39.7
    -1 5 -2 1940.21 66.72
    -1 -5 -2 1948.27 57.42
    -1 -5 -2 1994.45 58.24
    -1 5 -1 261.94 22.96
    -1 5 -1 206.76 16.74
    -1 -5 -1 218.75 16.72
    -1 -5 -1 253.04 14.88
    -1 -5 -1 223.51 15.95
    -1 5 0 1763.15 31.03
    -1 -5 0 1825.09 39.25
    -1 -5 0 1853.48 37.57
    -1 -5 0 1799.3 43.35
    -1 5 1 259.92 17.68
    -1 -5 1 277.74 19.94
    -1 5 1 249.86 17.32
    -1 -5 1 222.86 19.12
    -1 -5 1 228.87 9.44
    -1 5 1 227.31 16.03
    -1 -5 2 1988.17 53.17
    -1 5 2 2095.31 66.94
    -1 5 2 1806.97 44.06
    -1 5 2 1868.92 53.36
    -1 5 3 11.05 4.65
    -1 -5 3 11.86 5.31
    -1 5 3 6.54 4.19
    -1 5 4 33.75 8.78
    -1 5 4 39.86 11.6
    -1 -5 4 41.85 10.94
    -1 5 5 10.45 5.56
    -1 5 5 2.53 5.5
    -1 -5 5 6 4.21
    -1 -5 6 21.78 12.08
    -1 5 6 7.03 6.9
    -1 6 -6 -0.09 4.6
    -1 -6 -6 2.05 4.93
    -1 6 -5 7.01 5.86
    -1 -6 -5 10.24 8.47
    -1 6 -4 46.2 14.89
    -1 -6 -4 31.15 10.4
    -1 -6 -3 292.53 38.22
    -1 6 -3 275.26 31
    -1 6 -3 344.7 22.4
    -1 -6 -3 316.83 28.49
    -1 6 -3 288.67 16.84
    -1 6 -2 82.27 14.28
    -1 -6 -2 85.57 12.43
    -1 -6 -2 82.42 13.99
    -1 -6 -1 1026.66 37.34
    -1 6 -1 1013.69 38.98
    -1 -6 -1 1119.77 32.5
    -1 6 0 439.92 16.74
    -1 -6 0 409.07 19.49
    -1 -6 0 451.99 19.63
    -1 6 0 439.17 21.54
    -1 -6 1 3894.11 83.15
    -1 6 1 3869.32 78.5
    -1 -6 1 3676.64 43.39
    -1 6 1 3724.82 69.13
    -1 6 1 3743.08 69.11
    -1 6 2 501.25 28.89
    -1 -6 2 575.56 30.27
    -1 6 2 544.74 30.24
    -1 6 3 2054.15 69.96
    -1 6 3 2024.67 63.55
    -1 -6 4 273.61 28.64
    -1 6 4 254.45 28.54
    -1 6 4 221.33 10.65
    -1 6 4 261.78 25.83
    -1 6 4 254.76 12.15
    -1 -6 5 513.37 45.57
    -1 6 5 526.6 46.73
    -1 6 5 622.08 43.76
    -1 6 6 98.22 22.17
    -1 -6 6 86.19 21.11
    -1 7 -6 21.63 14.26
    -1 -7 -6 8.79 7.69
    -1 -7 -5 361.11 43.85
    -1 7 -5 401.74 49.87
    -1 7 -4 54.02 16.26
    -1 -7 -4 56.89 14.51
    -1 7 -3 1691.43 45.33
    -1 7 -3 1747.95 79.59
    -1 -7 -3 1759.19 67.31
    -1 7 -2 155.59 20.03
    -1 -7 -2 182.27 20.28
    -1 -7 -1 2033.63 54.71
    -1 7 -1 2041.98 57.68
    -1 7 0 163.64 11.36
    -1 -7 0 168.19 13.18
    -1 -7 0 188.75 13.27
    -1 7 0 177.4 14.4
    -1 -7 1 737.13 60.27
    -1 -7 1 984.69 43.76
    -1 7 1 1139.62 28.72
    -1 -7 1 923.42 24.87
    -1 7 1 858.68 35.37
    -1 7 1 911.91 34.79
    -1 7 1 1052.92 47.83
    -1 7 2 11.96 5.33
    -1 7 2 4.69 3.31
    -1 -7 2 6.28 3.79
    -1 -7 3 360.99 29.21
    -1 7 3 322.22 28.54
    -1 7 3 343.77 26.96
    -1 -7 4 5.74 5.7
    -1 7 4 1.35 3.14
    -1 7 4 3.4 1.88
    -1 7 4 -0.75 1.63
    -1 7 5 11.33 5.48
    -1 7 5 20.92 10.22
    -1 -7 5 15.6 9.66
    -1 7 6 -4.13 7.03
    -1 -7 6 29.18 14.32
    -1 8 -6 0.17 3.77
    -1 -8 -6 0.25 4.76
    -1 8 -5 -2.39 4.98
    -1 -8 -5 3.61 6.86
    -1 8 -4 76.62 19.64
    -1 -8 -4 69.43 16.14
    -1 8 -3 136.96 13.22
    -1 -8 -3 146.33 19.33
    -1 8 -3 137.07 23.19
    -1 8 -2 527.17 37.58
    -1 -8 -2 592.79 36.55
    -1 8 -1 253.03 20.87
    -1 8 -1 265.38 17.11
    -1 -8 -1 259.52 20.28
    -1 -8 0 1031.93 34.65
    -1 8 0 1095.41 38.07
    -1 -8 0 1122.88 33.83
    -1 8 1 1544.44 27.23
    -1 -8 1 1471.45 55.89
    -1 -8 1 1444.77 35.21
    -1 8 1 1406.28 47.63
    -1 8 2 2526.64 69.26
    -1 8 2 2451.63 69.67
    -1 -8 3 949.97 50.84
    -1 8 3 821.91 46.03
    -1 8 3 808.43 43.1
    -1 -8 4 669.46 48.11
    -1 8 4 616.82 45.26
    -1 8 4 640.04 42.71
    -1 8 4 717 30.79
    -1 -8 5 334.3 38.61
    -1 8 5 268.09 33.91
    -1 8 5 345.55 35.07
    -1 -8 6 338.33 44.77
    -1 8 6 297.89 39.53
    -1 -9 -6 201.01 37.35
    -1 9 -5 3 4.97
    -1 -9 -5 3.05 5.07
    -1 9 -4 832.71 65.93
    -1 -9 -4 832.33 55.72
    -1 -9 -3 71.16 17.68
    -1 -9 -3 59.38 12.46
    -1 9 -3 47.63 13.51
    -1 9 -2 2715.23 87.62
    -1 -9 -2 3123.06 83.93
    -1 9 -1 14.76 4.34
    -1 9 -1 14.47 5.11
    -1 -9 0 665.9 29.38
    -1 -9 0 717.99 28.2
    -1 9 0 723.16 32.3
    -1 9 1 0.16 0.5
    -1 9 1 0.78 2.03
    -1 -9 1 -0.43 0.88
    -1 -9 1 3.24 3.86
    -1 -9 1 1.24 4.08
    -1 9 1 -0.03 0.15
    -1 -9 2 1443.52 73.43
    -1 9 2 1635.93 58.57
    -1 9 2 1484.04 56.27
    -1 9 3 42.65 10.18
    -1 9 3 39.99 10.32
    -1 -9 3 63.64 14.03
    -1 9 4 12.44 8.11
    -1 9 4 10.45 6.39
    -1 -9 4 12.4 8.19
    -1 9 4 15.82 5.24
    -1 9 5 1.73 6.49
    -1 9 5 -0.3 3.28
    -1 -9 5 0.72 4.12
    -1 9 6 -3.52 6.84
    -1 -9 6 16.02 12.27
    -1 -10 -6 3.59 8.68
    -1 -10 -5 13.52 10.6
    -1 10 -5 0.6 3.67
    -1 -10 -4 25.95 12.91
    -1 -10 -4 54.9 14.1
    -1 10 -4 45.25 15.63
    -1 10 -3 280.22 33.73
    -1 -10 -3 265.39 26.41
    -1 -10 -3 182.08 28.71
    -1 10 -2 406.61 22.23
    -1 10 -2 396.97 33.77
    -1 10 -1 690.79 37.46
    -1 10 -1 705.68 31.49
    -1 -10 0 702.87 28.98
    -1 -10 0 672.08 31.38
    -1 10 0 686.36 33.44
    -1 -10 1 2173.02 59.7
    -1 10 1 2109.91 34.22
    -1 -10 1 2171.19 50.16
    -1 10 1 2220.05 65.71
    -1 10 2 1767.35 60.46
    -1 10 2 1820.59 66.84
    -1 10 3 928.18 49.95
    -1 10 3 822.68 46.15
    -1 10 4 477.11 41.42
    -1 -10 4 518.53 46.7
    -1 10 4 365.77 35.64
    -1 10 4 435.96 36.88
    -1 10 4 481.36 29.8
    -1 10 5 364.66 40.97
    -1 -10 5 343.45 42.2
    -1 10 5 310.98 37.06
    -1 10 5 380.9 38.76
    -1 10 6 140 27.88
    -1 -10 6 169.76 34.58
    -1 10 6 135.53 26.98
    -1 -11 -6 3.95 7.66
    -1 11 -5 539.16 61.04
    -1 -11 -5 529.77 52.17
    -1 -11 -4 17.11 9.03
    -1 11 -4 21.57 10.39
    -1 -11 -4 26.23 10.28
    -1 11 -3 1436.38 76.99
    -1 -11 -3 1471.29 62.46
    -1 11 -3 1480.52 42.67
    -1 11 -2 4.82 3.77
    -1 -11 -2 9.35 5.09
    -1 11 -2 5.72 2.81
    -1 -11 -1 1101.8 32.36
    -1 -11 -1 1190.03 61.22
    -1 11 -1 1110.02 48.94
    -1 11 -1 1102.34 41.08
    -1 -11 0 383.23 22.32
    -1 -11 0 337.38 23.78
    -1 11 0 391.48 26.22
    -1 11 1 1093.97 27.12
    -1 -11 1 1129.63 44.59
    -1 11 1 1184.47 50.17
    -1 -11 1 1176.91 39.11
    -1 11 1 1176.74 97.02
    -1 11 2 4.88 4.65
    -1 -11 2 2.4 1.46
    -1 -11 2 4.01 4.1
    -1 11 2 5.37 5.68
    -1 -11 3 129.1 24.52
    -1 11 3 137.82 19.72
    -1 11 3 120.83 18.08
    -1 11 4 7.52 5.36
    -1 11 4 10.82 6.13
    -1 -11 4 18.86 11.65
    -1 11 4 8.63 4.65
    -1 11 4 7.68 3.6
    -1 11 5 -0.34 1.24
    -1 -11 5 5.38 9.37
    -1 11 5 11.62 7.79
    -1 11 5 13.36 9.31
    -1 11 6 3.11 5.27
    -1 -11 6 6.28 6.73
    -1 11 6 11.83 9.77
    -1 -12 -6 5.95 7.18
    -1 12 -5 12.7 8.85
    -1 -12 -5 11.04 8
    -1 -12 -4 111.96 28.09
    -1 12 -4 117.21 25.55
    -1 -12 -4 93.51 18.48
    -1 -12 -3 93.68 20.36
    -1 12 -3 123.57 22.81
    -1 -12 -3 137.09 19.13
    -1 12 -3 149.86 14.04
    -1 12 -2 259.93 28.47
    -1 12 -2 289.62 20.65
    -1 -12 -2 319.78 28.22
    -1 12 -1 866.25 44.56
    -1 -12 -1 835.63 29.64
    -1 12 -1 852.12 37.78
    -1 -12 0 664.62 30.36
    -1 12 0 613.92 34.63
    -1 -12 1 1384.18 50.52
    -1 12 1 1337.52 32.03
    -1 12 1 1376 55.88
    -1 -12 1 1359.74 44.38
    -1 12 1 1302.63 108.88
    -1 -12 2 740.92 89.92
    -1 12 2 903.12 48.53
    -1 12 2 1223.49 52.93
    -1 12 2 1213.31 68.7
    -1 -12 2 912.78 28.29
    -1 -12 3 1243.05 87.1
    -1 12 3 1330.7 64.51
    -1 12 3 1187.66 58.44
    -1 12 4 349.59 36.34
    -1 -12 4 340.13 43.99
    -1 12 4 285.28 32.43
    -1 12 4 281.8 30.96
    -1 12 4 312.36 25.96
    -1 12 5 415.79 44.84
    -1 12 5 364.53 40.08
    -1 -12 5 453.91 55.43
    -1 12 5 335.8 39.16
    -1 12 6 121.73 27.09
    -1 12 6 127.18 27.04
    -1 -12 6 116.73 30.83
    -1 -13 -6 181.46 34.79
    -1 13 -5 6.21 2.42
    -1 -13 -5 14.44 8.64
    -1 13 -4 617.1 59.1
    -1 -13 -4 551.36 45.66
    -1 -13 -3 63 15.72
    -1 13 -3 80.29 18.36
    -1 -13 -3 63.33 13.17
    -1 13 -3 79.75 10.57
    -1 13 -2 1260.23 44.81
    -1 -13 -2 1325.81 59.07
    -1 13 -1 2.56 2.3
    -1 -13 -1 3.92 1.98
    -1 13 -1 2.51 2.75
    -1 -13 -1 7.51 4.44
    -1 -13 0 1633.8 49.3
    -1 13 0 1606.13 58.4
    -1 13 1 87.23 8.84
    -1 -13 1 95.28 13.52
    -1 13 1 91.59 15.29
    -1 -13 1 88.6 12.1
    -1 -13 2 492.48 74.16
    -1 13 2 290.62 28.2
    -1 13 2 444.39 47.75
    -1 13 2 395.14 25.27
    -1 -13 2 292.2 17.05
    -1 13 3 4.62 4
    -1 13 3 6.64 4.25
    -1 -13 4 2.97 2.19
    -1 13 4 7.05 5.75
    -1 13 4 5.38 4.6
    -1 13 4 6.94 7.4
    -1 13 4 0.98 1.31
    -1 13 5 0.2 1.61
    -1 13 5 5.36 8.28
    -1 -13 5 3.54 6.37
    -1 13 5 10.09 7.89
    -1 13 6 9.33 7.88
    -1 -13 6 7.05 7.31
    -1 -14 -6 6.21 6.94
    -1 14 -5 4.46 2.84
    -1 -14 -5 2.8 4.77
    -1 -14 -4 44.17 19.12
    -1 14 -4 33.6 13.92
    -1 -14 -4 39.5 12.32
    -1 -14 -3 36.89 12.39
    -1 14 -3 55.74 15.54
    -1 -14 -3 48.9 12.06
    -1 14 -3 49.66 8.57
    -1 14 -2 577.61 44.25
    -1 14 -2 615.74 32.91
    -1 14 -1 193.88 22.17
    -1 -14 -1 186.96 15.48
    -1 -14 -1 228.43 30.51
    -1 14 -1 187.55 19.16
    -1 -14 0 1097.68 41.96
    -1 14 0 1087.02 49.96
    -1 14 1 572.04 23.79
    -1 -14 1 592.58 34.32
    -1 14 1 600.28 39.56
    -1 -14 1 587.61 32.05
    -1 14 2 1386.77 98.44
    -1 14 2 1353.99 43.14
    -1 14 2 1151.83 57.94
    -1 -14 2 1170.46 36.65
    -1 14 3 350.71 38.81
    -1 14 3 299.16 31
    -1 -14 4 801.7 82.82
    -1 14 4 891.86 62.15
    -1 14 4 811.85 55.43
    -1 14 4 739.43 52.85
    -1 14 4 796.53 45.34
    -1 14 5 176.09 30.59
    -1 14 5 133.89 25.27
    -1 -14 5 186.08 41.23
    -1 14 5 150.4 26.39
    -1 14 6 208.33 37.16
    -1 -14 6 160.5 40.78
    -1 -15 -5 443.51 47.22
    -1 15 -5 399.82 54.95
    -1 15 -4 83.26 22.12
    -1 -15 -4 104.67 26.52
    -1 -15 -4 80.98 17.8
    -1 15 -3 671.18 55.81
    -1 15 -3 710.18 33.5
    -1 -15 -3 705.9 57.45
    -1 15 -2 102.71 19.1
    -1 15 -2 110.51 14.35
    -1 -15 -2 135.98 19.46
    -1 -15 -1 1295.56 43.52
    -1 15 -1 1342.68 59.96
    -1 15 -1 1330.2 53.21
    -1 -15 0 474.69 28.16
    -1 15 0 460.3 33.37
    -1 -15 1 859.19 42.01
    -1 15 1 811.87 30.05
    -1 15 1 936.21 51.06
    -1 15 2 0.37 1.95
    -1 -15 2 3.1 1.85
    -1 15 2 5 7.23
    -1 15 2 2.01 1.44
    -1 15 3 83.55 16.77
    -1 15 3 123.3 25.54
    -1 -15 4 -3 13.63
    -1 15 4 8.93 6.43
    -1 15 4 2.92 4.65
    -1 15 4 10.19 8.13
    -1 15 4 6.1 4.92
    -1 15 5 5.19 6.14
    -1 15 5 5.01 2.15
    -1 -15 5 -12.25 18.99
    -1 15 5 -1.24 4.54
    -1 15 6 2.57 3.57
    -1 -15 6 0.56 7.99
    -1 16 -5 4.93 1.84
    -1 -16 -5 7.45 5.69
    -1 -16 -4 38.58 16.33
    -1 16 -4 26.48 12.51
    -1 -16 -4 22.61 9.39
    -1 -16 -3 43.14 13.9
    -1 16 -3 45.24 8.79
    -1 16 -3 36.49 13.29
    -1 -16 -2 44.12 11.6
    -1 16 -2 31.55 7.56
    -1 16 -2 42.73 12.55
    -1 -16 -1 965.51 39.26
    -1 -16 -1 1034.81 68.55
    -1 16 -1 1030.02 48.76
    -1 -16 0 223.31 42.86
    -1 -16 0 183.56 18.63
    -1 16 0 163.31 20.74
    -1 -16 1 1001.46 46.55
    -1 16 1 955.98 53.09
    -1 16 2 44.33 11.9
    -1 16 2 49.1 7.74
    -1 -16 2 49.08 8.47
    -1 -16 3 948.6 118.06
    -1 16 3 1166.35 64.63
    -1 16 4 139.77 23.9
    -1 16 4 159.2 29.29
    -1 16 4 110.57 21.15
    -1 16 4 139.9 20.42
    -1 -16 5 418.28 73.53
    -1 16 5 449.25 53.45
    -1 16 5 402.76 44.36
    -1 16 5 405.18 45.09
    -1 16 6 36.51 17.34
    -1 -16 6 3.5 12.39
    -1 17 -5 58.45 21.47
    -1 -17 -5 73.15 19.19
    -1 17 -4 362.82 47.69
    -1 -17 -4 363.82 50.71
    -1 -17 -4 319.82 34.83
    -1 17 -3 356.5 41.47
    -1 -17 -3 358.77 41.7
    -1 17 -3 369.87 26.13
    -1 17 -2 437.9 41.22
    -1 17 -2 451.28 31.42
    -1 -17 -2 498.26 39.85
    -1 -17 -1 124.91 24.34
    -1 -17 -1 142.67 15.7
    -1 17 -1 159.15 19.76
    -1 -17 0 1429.76 51.92
    -1 17 0 1393.6 62.84
    -1 -17 1 115.5 16.08
    -1 17 1 139.14 20.72
    -1 17 2 119.73 38.84
    -1 17 2 162.18 23.61
    -1 17 2 166.62 14.6
    -1 -17 2 158.19 16.19
    -1 17 3 61.13 15.21
    -1 17 3 96.9 28.73
    -1 -17 3 81.39 34.85
    -1 17 4 22.53 10.27
    -1 17 4 32.69 13.88
    -1 17 4 52.55 20.06
    -1 17 4 31.49 10.14
    -1 17 5 2.83 4.96
    -1 17 5 -0.03 2.2
    -1 17 5 -5.94 8.27
    -1 17 6 0.02 4.41
    -1 17 6 -5.45 5.25
    -1 18 -5 2.33 4.96
    -1 -18 -5 2.39 3.4
    -1 -18 -4 19.13 13.12
    -1 18 -4 11.65 7.4
    -1 -18 -4 36.68 12.11
    -1 18 -3 3.92 3.92
    -1 -18 -3 13.92 8.07
    -1 18 -2 479.88 44
    -1 18 -2 412.6 31.26
    -1 -18 -2 454.55 38.8
    -1 18 -1 25.92 8.4
    -1 -18 -1 20.67 8.89
    -1 -18 0 1238.91 49.6
    -1 18 0 1170.84 58.76
    -1 18 1 9.02 6.89
    -1 -18 1 5.81 4.23
    -1 18 2 691.42 30.77
    -1 18 2 719.56 50.51
    -1 -18 2 767.78 49.08
    -1 18 3 240.74 51.09
    -1 18 3 176.02 25.99
    -1 18 4 798.4 59.54
    -1 18 4 777.15 51.43
    -1 18 5 20.81 10.62
    -1 18 5 28.9 15.75
    -1 18 5 18.04 10.35
    -1 18 6 130.78 27.55
    -1 18 6 180.33 41.5
    -1 19 -5 164.78 36.48
    -1 -19 -5 133.75 26.46
    -1 -19 -4 88.53 25.54
    -1 -19 -4 130.78 22.2
    -1 19 -4 142 30.39
    -1 19 -3 298.7 39.66
    -1 -19 -3 382.81 44.55
    -1 19 -2 428.37 42.62
    -1 19 -2 410.28 32.13
    -1 -19 -2 479.26 40.63
    -1 -19 -1 607.27 57.18
    -1 19 -1 709.03 44.49
    -1 19 0 211.38 25.78
    -1 -19 0 236.57 22.47
    -1 -19 1 314.91 27.91
    -1 19 1 325.93 33.86
    -1 19 2 3.79 2.15
    -1 -19 2 3.23 2.7
    -1 19 2 1.88 13.43
    -1 19 3 45.52 13.92
    -1 19 3 78.38 32.92
    -1 19 4 18.07 9.54
    -1 19 4 12.42 11.72
    -1 19 4 2.23 1.63
    -1 19 5 2.9 2.1
    -1 19 5 8.74 7.76
    -1 19 5 22.93 17.52
    -1 19 6 9.85 7.41
    -1 20 -5 10.12 10.61
    -1 -20 -5 9.88 8.15
    -1 20 -4 -1.91 5.87
    -1 -20 -4 -0.56 2.7
    -1 -20 -3 108.46 24.26
    -1 20 -3 79.82 21.53
    -1 -20 -2 3.37 5.33
    -1 20 -2 -0.19 1.68
    -1 20 -2 1.61 1.63
    -1 -20 -1 528.98 54.9
    -1 20 -1 630.64 43.52
    -1 20 0 2.12 2.78
    -1 -20 0 7.22 5.01
    -1 -20 1 1082.28 51.76
    -1 20 1 1074.06 62.73
    -1 20 2 21.37 8.5
    -1 -20 2 20.49 7.73
    -1 20 3 604.88 50.86
    -1 20 3 503.46 96.52
    -1 20 4 7.48 6.08
    -1 20 4 2.61 1.31
    -1 20 4 7.33 12.5
    -1 -20 4 8.96 15.89
    -1 20 5 326.58 42.51
    -1 20 5 331.86 43.52
    -1 20 5 447.42 73.14
    -1 21 -5 94.14 28.82
    -1 -21 -5 73.41 19.48
    -1 21 -4 194.43 36.58
    -1 -21 -4 218.27 29.13
    -1 21 -3 309.87 41.6
    -1 -21 -3 400.87 46.82
    -1 21 -2 228.09 32.4
    -1 21 -2 246.21 26.25
    -1 -21 -2 239.36 30.33
    -1 -21 -1 465.23 51.41
    -1 21 -1 476.61 38.64
    -1 -21 0 344.98 28.37
    -1 21 0 354.75 35.35
    -1 -21 1 160.15 20.24
    -1 21 1 136.99 22.95
    -1 -21 2 116.1 19.88
    -1 21 2 117.78 22.21
    -1 21 3 85.17 19.61
    -1 21 3 2.63 20.89
    -1 21 4 30.6 12.11
    -1 -21 4 77.19 36.77
    -1 21 4 32.84 20.33
    -1 21 4 29.25 10.85
    -1 21 5 7.79 6.67
    -1 21 5 25.86 19.14
    -1 -21 5 2.26 7.88
    -1 21 5 3.75 4.22
    -1 -22 -5 -2.11 2.37
    -1 -22 -4 3.05 1.93
    -1 22 -4 44.55 17.74
    -1 -22 -4 25.52 10.27
    -1 -22 -3 10.61 8.11
    -1 22 -3 4.53 4.7
    -1 22 -2 162.31 22.02
    -1 -22 -2 203.05 28.54
    -1 22 -1 0.64 3.88
    -1 -22 -1 -2.04 5.39
    -1 -22 0 690.07 41.72
    -1 22 0 695.22 50.55
    -1 22 1 45.25 13.66
    -1 -22 1 39.01 10.24
    -1 22 2 765.34 57.38
    -1 -22 2 816.53 52.56
    -1 22 3 8.97 7.1
    -1 22 3 -60.4 35.45
    -1 22 4 306.5 39.99
    -1 22 4 283.74 78.75
    -1 22 4 349.73 38.9
    -1 22 5 7.99 6.34
    -1 -22 5 -11.1 14.62
    -1 23 -4 231.43 40.94
    -1 -23 -4 185.73 27.28
    -1 23 -3 134.56 28.62
    -1 -23 -3 160.08 30.68
    -1 23 -2 571.7 42.47
    -1 -23 -2 574.3 49.43
    -1 -23 -1 177.77 32.24
    -1 23 -1 181.62 25.42
    -1 -23 0 238.53 25.07
    -1 23 0 195.42 27.3
    -1 23 1 88.37 19.79
    -1 -23 1 89.49 16.07
    -1 23 2 105.82 21.29
    -1 -23 2 107.61 19.38
    -1 23 3 0.07 1.87
    -1 -23 3 -4.03 4.41
    -1 23 3 12.52 15.57
    -1 23 4 14.27 7.24
    -1 23 4 11.94 7.51
    -1 23 5 -0.11 6.49
    -1 -23 5 29.44 29.02
    -1 -24 -4 -5.01 6.65
    -1 24 -4 -2.06 8.38
    -1 -24 -4 4.84 4.88
    -1 -24 -3 114.29 27.26
    -1 24 -3 87.96 23.17
    -1 -24 -2 29.47 11.61
    -1 24 -2 13.16 6.09
    -1 -24 -1 276.21 41.53
    -1 24 -1 245.41 30.43
    -1 24 0 39.58 12.6
    -1 -24 0 47.09 11.73
    -1 -24 1 802.98 47.47
    -1 24 1 786.95 58.52
    -1 24 2 27.63 11.11
    -1 -24 2 28.34 8.99
    -1 24 3 314.97 40.13
    -1 -24 3 352.97 39.23
    -1 24 4 61.92 18.59
    -1 24 4 21.33 24.09
    -1 24 4 50.26 15.51
    -1 25 -4 59.09 21.75
    -1 -25 -4 40.47 13.43
    -1 -25 -4 5.14 6.03
    -1 -25 -3 324.29 44.93
    -1 -25 -2 117.08 23.27
    -1 25 -2 111.22 19.41
    -1 -25 -1 445.26 53.98
    -1 25 -1 351.49 36.67
    -1 25 0 5.66 6.87
    -1 -25 0 14.19 7.54
    -1 25 1 160.43 26.8
    -1 -25 1 162.8 21.85
    -1 25 2 38.35 14.09
    -1 -25 2 45.59 13.29
    -1 25 3 45.3 15.48
    -1 -25 3 43.9 14.01
    -1 25 4 2.44 1.05
    -1 25 4 7.8 5.65
    -1 26 -4 3.54 5.2
    -1 -26 -4 -13.01 11.07
    -1 -26 -3 15.5 11.17
    -1 -26 -2 99.82 21.94
    -1 26 -2 97.67 18.68
    -1 26 -1 24.85 9.98
    -1 -26 -1 31.91 13.69
    -1 -26 0 315.13 32.18
    -1 26 0 240.22 32.21
    -1 26 1 81.39 19.51
    -1 -26 1 79.53 15.7
    -1 26 2 440.01 47.86
    -1 -26 2 471.14 42.28
    -1 26 3 66.12 19.52
    -1 -26 3 48.88 14.58
    -1 26 4 168.2 32.33
    -1 -26 4 147.91 27.73
    -1 26 4 127.44 26.77
    -1 -27 -4 96.22 31.04
    -1 -27 -3 39.17 16.14
    -1 -27 -2 313.57 40.01
    -1 27 -1 29.73 11.25
    -1 -27 -1 36.89 15.48
    -1 27 0 260.32 34.38
    -1 -27 0 252.85 30.02
    -1 27 1 5.05 6.44
    -1 -27 1 10.33 6.13
    -1 27 2 122.48 26.07
    -1 -27 2 136.89 23.13
    -1 27 3 6.75 7.3
    -1 -27 3 3.89 2.13
    -1 -27 4 -0.45 6.28
    -1 27 4 1.72 5.61
    -1 -28 -4 -1.53 3.91
    -1 -28 -3 53.68 20.21
    -1 -28 -2 33.67 13.05
    -1 28 -1 89.75 19.46
    -1 -28 -1 137.43 31.31
    -1 28 0 48.83 15.13
    -1 -28 0 70.67 16.41
    -1 -28 1 268.74 30.67
    -1 28 1 270.97 37.48
    -1 28 2 112.35 24.66
    -1 -28 2 103.53 20.32
    -1 28 3 160.54 31.17
    -1 -28 3 131.55 24.96
    -1 28 4 85.6 23.1
    -1 -29 -3 229.3 40.54
    -1 -29 -2 8.53 4.96
    -1 -29 -1 281.6 44.61
    -1 29 -1 244.92 33.07
    -1 29 0 2.07 2.23
    -1 -29 0 10.03 7.62
    -1 -29 1 196.1 26.62
    -1 29 1 193.5 32.62
    -1 29 2 6.68 6.63
    -1 -29 2 -5.08 4.09
    -1 29 3 25.55 12.38
    -1 -29 3 10.48 5.46
    -1 29 4 -0.35 4.49
    -1 -30 -3 17.42 11.09
    -1 -30 -2 49.32 17.25
    -1 30 -1 73.4 18.38
    -1 30 0 114.3 25.17
    -1 -30 0 166.45 27.9
    -1 30 1 90.68 22.63
    -1 -30 1 87.57 18.5
    -1 30 2 120.38 27.36
    -1 -30 2 119.77 22.51
    -1 30 3 142.5 29.69
    -1 -30 3 105.04 22.25
    -1 -31 -3 18.95 13.53
    -1 -31 -2 119.48 27.3
    -1 31 -1 -2.98 3.77
    -1 -31 0 242.75 35.32
    -1 31 0 191.99 32.28
    -1 31 1 2.84 5.21
    -1 -31 1 1.39 0.53
    -1 31 2 12.73 8.64
    -1 -31 2 29.22 11.22
    -1 31 3 -3.49 5.81
    -1 -31 3 2.79 5.21
    -1 -32 -2 53 17.82
    -1 32 -1 64.94 18.74
    -1 32 0 69.1 19.72
    -1 32 1 71.23 20.95
    -1 -32 1 71.85 17.61
    -1 -32 2 128.02 23.85
    -1 -33 -1 145.63 30.28
    -1 33 -1 118.6 25.28
    -1 33 0 6.29 5.67
    -1 33 1 90.69 23.46
    -1 -33 1 117.66 23.61
    -1 -33 2 7.39 6.55
    -1 34 0 31.92 14.32
    -1 -34 2 24.72 10.82
    -1 35 0 78.46 22.43
    0 0 -6 144.05 32.86
    0 0 -5 3.37 4.43
    0 0 -4 901.68 61.01
    0 0 -4 910.28 39.95
    0 0 -3 0.91 1.55
    0 0 -3 -1.56 3.18
    0 0 -2 2216.46 55.27
    0 0 -2 2226.49 41.88
    0 0 -1 0.02 0.26
    0 0 -1 -0.42 0.68
    0 0 -1 -0.03 0.44
    0 0 1 0.66 0.6
    0 0 1 -1.74 4.45
    0 0 1 1.55 0.99
    0 0 1 -0.08 0.66
    0 0 2 2330.6 103.71
    0 0 2 2496.49 59.08
    0 0 2 2467.41 61.33
    0 0 2 2422.4 43.66
    0 0 3 0.02 1.4
    0 0 4 931.7 52.11
    0 0 5 -2.94 3.22
    0 0 6 168.44 28.26
    0 -1 -6 122.94 29.6
    0 1 -6 115.54 29.31
    0 1 -5 103.82 24.25
    0 -1 -5 106.49 24.81
    0 1 -4 422.27 42.26
    0 1 -4 432.41 26.02
    0 -1 -4 411.87 40.82
    0 1 -3 385.27 33.87
    0 -1 -3 434.11 34.75
    0 1 -3 408.87 21.4
    0 -1 -3 410.07 23.97
    0 1 -2 230.28 17.78
    0 -1 -2 250.29 18.79
    0 1 -2 250.12 21.78
    0 -1 -2 239.64 20.29
    0 1 -2 217.98 12.13
    0 -1 -2 224.12 14.38
    0 1 -1 222.54 12.21
    0 -1 -1 227.33 12.73
    0 1 -1 238.69 15.08
    0 1 -1 238.1 8.58
    0 -1 -1 243.47 13.44
    0 -1 -1 210.4 10.32
    0 -1 1 238.66 12.73
    0 1 1 233.36 12.91
    0 -1 1 241.16 14.76
    0 1 1 221.74 12.31
    0 1 1 240.56 10.88
    0 -1 2 270.36 19.42
    0 1 2 235.88 18.39
    0 -1 2 242.95 19.72
    0 1 2 227.88 17.91
    0 1 2 246.49 14.86
    0 -1 3 416.67 29.8
    0 1 3 470.7 31.71
    0 1 3 424.41 23.1
    0 -1 4 487.47 37.15
    0 1 4 457.91 36.78
    0 -1 5 115.31 20.78
    0 1 5 120.97 21.4
    0 -1 6 140.45 26.03
    0 1 6 131.4 24.72
    0 2 -6 10.87 8.85
    0 -2 -6 17.22 9.72
    0 2 -5 502.22 53.91
    0 -2 -5 458.77 49.67
    0 2 -4 39.46 13.18
    0 -2 -4 35.58 11.1
    0 2 -3 1908.09 77.03
    0 -2 -3 1915.38 71.82
    0 2 -3 1820.39 42.23
    0 -2 -3 1899.68 54.36
    0 -2 -2 163.55 16.12
    0 2 -2 168.77 15.29
    0 -2 -2 177.11 16.04
    0 2 -2 179.85 19.13
    0 2 -2 163.71 9.71
    0 -2 -2 168.15 13.34
    0 2 -1 4856.95 57.85
    0 2 -1 5053.54 74.2
    0 -2 -1 4781.33 56.47
    0 -2 -1 4775.6 55.74
    0 -2 1 5246.34 72.59
    0 -2 1 4966.94 57.33
    0 2 1 5084.04 62.23
    0 2 1 4726.07 54.04
    0 2 1 4899.36 55.63
    0 2 1 4652.37 64.73
    0 -2 2 189.25 18.07
    0 -2 2 186.2 15.84
    0 2 2 163.58 15.58
    0 2 2 180.9 8.21
    0 2 2 171.99 15.14
    0 2 2 186.96 13.93
    0 -2 3 1991.87 64.31
    0 2 3 1927.94 65.19
    0 2 3 2004.97 53.44
    0 -2 4 29.3 9.36
    0 2 4 33.7 10.21
    0 -2 5 517.38 43.92
    0 2 5 505.86 44.28
    0 2 6 1.48 1.36
    0 -2 6 9.55 6.36
    0 3 -6 20.15 11.08
    0 -3 -6 34.9 15.57
    0 -3 -5 280.23 38.71
    0 3 -5 242.54 38.2
    0 3 -4 214.49 30.89
    0 -3 -4 200.23 27.38
    0 -3 -3 151.58 20.16
    0 3 -3 170.73 23.44
    0 3 -3 154.92 11.56
    0 -3 -3 148.54 15.97
    0 3 -2 49.14 4.95
    0 -3 -2 28.57 9.82
    0 3 -2 44.23 7.76
    0 -3 -2 48.72 8.47
    0 3 -2 52.72 10.53
    0 -3 -2 40.99 7.16
    0 3 -1 99.71 8.67
    0 3 -1 83.45 10.23
    0 -3 -1 83.44 8.27
    0 -3 -1 84.82 7.38
    0 -3 -1 102.15 10.39
    0 -3 1 113.9 9.5
    0 -3 1 93.03 10.24
    0 3 1 88.46 8.31
    0 3 1 91.15 8.28
    0 -3 2 49.57 8.17
    0 3 2 49.82 8.66
    0 -3 2 48.32 9.69
    0 3 2 65.07 9.09
    0 3 2 52.9 7.9
    0 3 2 50.98 5.22
    0 3 2 58.93 9.86
    0 -3 3 167.73 18.61
    0 3 3 151.51 18.71
    0 3 3 200.68 13.28
    0 3 3 166.9 16.37
    0 -3 4 201.46 23.79
    0 3 4 186.91 23.79
    0 -3 5 298.27 33.6
    0 3 5 331.22 36.34
    0 -3 6 37.64 13
    0 3 6 27.85 10.89
    0 4 -6 129.74 31.44
    0 -4 -6 140.56 31.58
    0 4 -5 32.28 13.62
    0 -4 -5 20.73 10.53
    0 -4 -4 815.25 55.7
    0 4 -4 764.53 59.52
    0 4 -3 275.95 9.91
    0 4 -3 277.47 13.98
    0 4 -3 299.23 31.67
    0 -4 -3 305.96 27.82
    0 4 -3 287.33 20.82
    0 -4 -2 3015.93 66.27
    0 4 -2 2884.33 64.97
    0 4 -2 3053.56 84.01
    0 4 -2 3095.54 36.42
    0 -4 -2 2911.19 62.92
    0 4 -1 203.87 7.8
    0 4 -1 215.15 14.04
    0 4 -1 182.38 15.84
    0 -4 -1 188.33 13.56
    0 -4 -1 204.89 14
    0 -4 0 8088.53 55.63
    0 4 0 7774.11 57.13
    0 4 0 9999 80.45
    0 -4 0 9581.66 78.52
    0 -4 1 188.64 15.58
    0 -4 1 221.39 15.65
    0 4 1 183.36 13.41
    0 4 1 178.78 11.83
    0 -4 2 3187.6 66.73
    0 4 2 3019.09 68.71
    0 4 2 2966.4 62.27
    0 4 2 3201.6 48.2
    0 4 2 3034.07 67.76
    0 -4 3 311.3 25.44
    0 4 3 315.52 26.81
    0 4 3 293.73 14
    0 4 3 304.79 22.91
    0 -4 4 829.99 49.28
    0 4 4 863.45 51.91
    0 4 4 837.61 42.46
    0 -4 5 22.31 8.93
    0 4 5 30 10.23
    0 -4 6 150.31 27.29
    0 4 6 113.84 23.69
    0 -5 -6 167.46 34.95
    0 5 -6 159.71 35.13
    0 5 -5 11.46 7.95
    0 -5 -5 3.22 5.25
    0 5 -4 325.12 39.55
    0 -5 -4 340.15 35.5
    0 5 -3 266.02 12.68
    0 5 -3 255.62 30.06
    0 -5 -3 230.4 23.83
    0 5 -3 238.83 11.96
    0 -5 -2 509.85 38.56
    0 -5 -2 420.82 24.46
    0 5 -2 439.87 32.68
    0 -5 -2 416.96 25.17
    0 -5 -1 18.09 4.09
    0 -5 -1 13.27 3.87
    0 5 -1 19.15 2.8
    0 5 -1 32.17 6.27
    0 5 -1 20.95 5.47
    0 5 0 0.82 2.17
    0 -5 0 8.71 3.45
    0 -5 0 2.01 2.2
    0 5 0 8.01 2.66
    0 5 1 21.4 4.32
    0 5 1 18.2 4.46
    0 5 1 20.24 4.24
    0 -5 1 32.96 7.96
    0 -5 1 20.92 5.47
    0 -5 2 465.96 27.02
    0 5 2 480.48 28.44
    0 5 2 437.53 25.22
    0 5 2 465.29 20.46
    0 5 2 458.02 25.47
    0 -5 3 263.98 23.74
    0 5 3 279.3 25.89
    0 5 3 264.67 22.55
    0 5 3 280.95 15.41
    0 -5 4 366.06 32.8
    0 5 4 364.69 34.13
    0 5 4 298.48 16.62
    0 5 4 386 30.02
    0 5 5 9.72 6.71
    0 -5 5 27.04 10.54
    0 -5 6 222.01 33.44
    0 5 6 191.35 31.04
    0 6 -6 33.43 15.5
    0 -6 -6 50.46 19.11
    0 6 -5 303.95 43.67
    0 -6 -5 293.5 39.01
    0 6 -4 161.41 27.76
    0 -6 -4 143.47 23.12
    0 -6 -3 1993.08 115.72
    0 6 -3 1941.72 84.21
    0 -6 -3 2013.36 69.72
    0 6 -3 1958.36 31.04
    0 6 -2 912.08 48.03
    0 -6 -2 916.49 35.42
    0 -6 -2 861.03 37.98
    0 6 -1 3183.99 73.22
    0 -6 -1 3242.42 65.04
    0 6 -1 3061.13 40.37
    0 -6 -1 2959.33 56.95
    0 -6 0 1285.89 26.98
    0 6 0 1416.99 37.08
    0 -6 0 1367.01 35.99
    0 6 1 3056.85 56.82
    0 -6 1 3163.09 70.89
    0 6 1 3231.3 68.18
    0 6 1 3347.79 65.99
    0 6 2 932.83 38.64
    0 -6 2 1025.67 43.16
    0 6 2 963.45 41.04
    0 6 2 885.48 35.18
    0 6 2 947.88 32.09
    0 -6 3 2120.8 69.86
    0 6 3 2026.17 71.16
    0 6 3 2211.14 48.59
    0 6 3 2029.13 64.89
    0 -6 4 165.07 22.56
    0 6 4 178.64 21.31
    0 6 4 179.65 24.39
    0 6 4 176.24 13.91
    0 -6 5 330.55 36.2
    0 6 5 285.98 34.71
    0 -6 6 30.86 12.9
    0 6 6 41.68 14.14
    0 7 -6 12.69 10.5
    0 -7 -6 7.13 5.98
    0 7 -5 248.96 39.92
    0 -7 -5 320.21 40.42
    0 7 -4 7.01 8.65
    0 -7 -4 15.65 8.05
    0 7 -3 151.37 23.95
    0 -7 -3 131.89 17.3
    0 7 -3 135.77 7.35
    0 -7 -2 7.72 3.97
    0 7 -2 3.42 1.08
    0 7 -2 1.68 0.59
    0 -7 -2 6.8 3.43
    0 -7 -1 427.97 19.96
    0 7 -1 434.12 27.95
    0 -7 -1 447 25.64
    0 7 -1 426.98 17.1
    0 -7 -1 460.22 23.26
    0 7 0 5.89 3.39
    0 -7 0 3.07 1.98
    0 -7 0 2.67 1.81
    0 -7 1 199.27 36.1
    0 7 1 515.98 27.13
    0 -7 1 463.31 27.92
    0 7 1 143.75 16.65
    0 7 1 488.2 26.92
    0 -7 1 437.91 16.83
    0 7 2 6.49 3.39
    0 7 2 7.58 3.85
    0 -7 2 5.03 4.41
    0 -7 3 184 21.64
    0 7 3 136.55 18.72
    0 7 3 142.37 17.84
    0 7 3 161.21 14.51
    0 7 4 5.08 3.28
    0 7 4 5.94 2.4
    0 -7 4 8.74 6.87
    0 7 4 5.95 5.5
    0 -7 5 320.28 37.3
    0 7 5 272.92 34.42
    0 -7 6 6.09 8.43
    0 7 6 -3.68 7.16
    0 8 -6 78.2 25.12
    0 -8 -6 91.13 25.03
    0 8 -5 119.85 27.93
    0 -8 -5 105.72 23.37
    0 -8 -4 500.08 65.64
    0 8 -4 509.05 50.81
    0 -8 -4 489.11 42.06
    0 -8 -3 969.74 47.92
    0 8 -3 956.19 61.04
    0 8 -3 1073.18 19.54
    0 8 -3 959.74 18.22
    0 8 -2 2773.72 87.32
    0 -8 -2 2625.09 60.75
    0 8 -2 2684.67 37.51
    0 -8 -1 1529.13 39.66
    0 8 -1 1632.37 55.89
    0 -8 -1 1619.08 51.14
    0 8 -1 1559.61 35.98
    0 -8 -1 1562.43 44.44
    0 8 0 856.34 33.38
    0 -8 0 756.86 23.7
    0 -8 0 797.43 31.34
    0 8 1 1773.35 62.4
    0 -8 1 1660.16 55.41
    0 8 1 1759.68 50.46
    0 8 1 1687.96 52.67
    0 8 2 2840.21 69.13
    0 8 2 2751.38 73.55
    0 8 3 1104.8 51.2
    0 -8 3 1177.67 56.87
    0 8 3 1054.47 52.75
    0 8 3 1171.14 41.94
    0 -8 4 587.8 45.61
    0 8 4 537.63 43.21
    0 8 4 576.36 41.04
    0 8 4 500.16 25.04
    0 -8 5 140.81 25.59
    0 8 5 120.53 23.52
    0 8 5 115.67 19.8
    0 -8 6 106.2 24.8
    0 8 6 91.96 22.42
    0 -9 -6 195.74 36.77
    0 9 -6 157.97 35.78
    0 9 -5 -0.59 4.42
    0 -9 -5 2.05 4.8
    0 9 -4 318.57 40.89
    0 -9 -4 278.73 31.78
    0 9 -3 6.94 1.39
    0 9 -3 9.58 6.54
    0 -9 -3 16.46 9.83
    0 9 -3 4.19 1.09
    0 -9 -3 8.05 4.75
    0 9 -2 348.81 31.92
    0 9 -2 356.99 15.01
    0 -9 -1 20.09 5.15
    0 -9 -1 14.14 4.93
    0 9 -1 19.43 4.36
    0 -9 -1 17.82 4.51
    0 9 -1 14.3 6.47
    0 9 -1 29.46 7.58
    0 9 0 7.01 3.89
    0 -9 0 5.56 3.14
    0 -9 0 3.7 2.19
    0 9 1 25.73 7.41
    0 -9 1 16.33 3.73
    0 -9 1 31.09 14.08
    0 9 1 13.28 6.34
    0 -9 1 22.44 6.27
    0 9 1 24.71 5.42
    0 9 2 414.05 27.43
    0 -9 2 463.59 43.47
    0 9 2 374.72 28.2
    0 9 3 6.49 5.02
    0 9 3 5.36 4.05
    0 -9 3 9.27 6.04
    0 9 3 7.66 3.78
    0 -9 4 327.61 35.1
    0 9 4 325.95 34.13
    0 9 4 283.27 29.76
    0 9 4 292.13 21.14
    0 9 5 -1.69 3.83
    0 -9 5 8.6 7.38
    0 9 5 5.91 5.37
    0 -9 6 230.57 37.84
    0 9 6 198.97 33.58
    0 10 -6 42.08 16.87
    0 -10 -6 60.69 20.51
    0 -10 -5 130.9 26.62
    0 10 -5 134.18 30.14
    0 -10 -4 312.06 53.44
    0 -10 -4 303.07 32.53
    0 10 -4 304.07 40.16
    0 10 -3 828.32 17.48
    0 10 -3 896.57 60.9
    0 -10 -3 847.67 44.32
    0 10 -3 838.14 16.35
    0 10 -2 1514.71 68.05
    0 10 -2 1408.98 33.3
    0 10 -1 1551.87 58.06
    0 -10 -1 1545.4 44.84
    0 10 -1 1580.52 42.18
    0 -10 0 944.51 29.36
    0 -10 0 996.14 39.09
    0 -10 1 1594.75 58.5
    0 10 1 1698.16 43.11
    0 10 1 1641.22 57.15
    0 -10 2 1887.34 107.13
    0 10 2 1763.6 60.51
    0 10 2 1974.44 71.78
    0 10 3 1013.2 51.06
    0 -10 3 1089.13 64.44
    0 10 3 950.3 52.5
    0 10 3 955.09 50.77
    0 10 3 963.75 42.07
    0 -10 4 364.81 39.43
    0 10 4 321.38 34.46
    0 10 4 344.94 33.46
    0 10 4 361.17 25.31
    0 10 5 152.85 26.75
    0 -10 5 135.69 26.89
    0 10 5 147.3 23.92
    0 10 6 56.01 17.77
    0 -10 6 66.46 21.59
    0 11 -6 4.88 5.87
    0 -11 -6 -8.22 7.26
    0 11 -5 200.92 37.06
    0 -11 -5 200.95 31.97
    0 -11 -4 14.26 13.98
    0 11 -4 11.39 6.56
    0 -11 -4 12.18 6.7
    0 11 -3 223.74 30.61
    0 -11 -3 198.35 21.23
    0 11 -3 196.1 9.32
    0 -11 -2 9.74 5.81
    0 11 -2 6.6 2.49
    0 11 -2 4.95 3.88
    0 -11 -1 93.96 11.67
    0 11 -1 86.01 14.07
    0 -11 -1 119.73 16.47
    0 11 -1 93.44 10.88
    0 -11 0 29.98 6.31
    0 11 0 60.24 11.12
    0 -11 0 45.6 9.13
    0 -11 1 81.85 13.84
    0 11 1 97.57 10.33
    0 11 1 114.08 15.58
    0 -11 1 88.47 10
    0 -11 2 -1.21 6.52
    0 11 2 10.56 5.89
    0 11 2 7.41 4.04
    0 11 2 2.3 1.83
    0 11 3 241.55 26.16
    0 -11 3 250.08 34.01
    0 11 3 274.04 28.39
    0 11 3 219.8 25.12
    0 11 3 211.13 20.9
    0 -11 4 19.28 9.75
    0 11 4 15.73 7.25
    0 11 4 18.86 8.68
    0 11 4 26.39 10.25
    0 11 4 18.4 5.82
    0 11 5 273.48 36.25
    0 -11 5 274.37 40.27
    0 11 5 233.68 33.14
    0 11 5 239.79 31.15
    0 -11 6 3.79 4.53
    0 11 6 -0.22 3.75
    0 11 6 -3.39 8.55
    0 -12 -6 40.04 16.55
    0 -12 -5 205.76 31.79
    0 12 -5 201.2 37.98
    0 -12 -4 265.83 47.52
    0 12 -4 266.78 38.85
    0 -12 -4 264.97 30.29
    0 12 -3 924.43 63.16
    0 12 -3 861.06 21.8
    0 -12 -3 862.6 44.36
    0 12 -2 1158.97 62.07
    0 12 -2 1110.68 33.59
    0 -12 -2 1237.11 55.58
    0 12 -1 2117.49 71.4
    0 -12 -1 2268.1 61.2
    0 12 -1 2198.1 55.88
    0 -12 0 1385.3 50.04
    0 -12 0 1296.09 37.62
    0 12 1 2107.11 48.68
    0 -12 1 2096.36 51.25
    0 12 2 1393.58 67.07
    0 12 2 1231.9 56.87
    0 -12 3 1054.73 79.68
    0 12 3 983.31 54.11
    0 12 3 981.7 54.31
    0 12 3 922.88 52.87
    0 12 3 941.04 45.44
    0 12 4 329.06 35.68
    0 -12 4 311.21 41.87
    0 12 4 259.27 31.61
    0 12 4 294.85 32.91
    0 12 4 316.84 27.13
    0 12 5 206.81 32.82
    0 -12 5 206.99 36.94
    0 12 5 212.46 32.24
    0 12 5 191.51 28.78
    0 -12 6 52.14 20.03
    0 12 6 66.56 20.27
    0 -13 -6 128.24 28.76
    0 -13 -5 -4.82 7.38
    0 13 -5 -2.02 1.72
    0 -13 -5 3.96 4.86
    0 13 -4 387.9 47.41
    0 -13 -4 359.88 35.21
    0 -13 -3 102.29 21.52
    0 -13 -3 90.06 14.54
    0 13 -3 98.99 21.08
    0 13 -3 87.2 7.68
    0 13 -2 101.25 18.47
    0 13 -2 96.8 10.46
    0 -13 -2 112.39 16.98
    0 -13 -1 168.76 17.65
    0 13 -1 152.5 15.59
    0 -13 0 38.94 9.48
    0 -13 0 47.04 8.24
    0 13 1 151.36 13.25
    0 13 1 169.39 20.62
    0 -13 1 151.65 14.77
    0 13 2 105.15 21.38
    0 -13 2 92.81 34.31
    0 13 2 109.18 17.86
    0 -13 3 114.8 28.59
    0 13 3 112.76 19.14
    0 13 3 85.02 16.52
    0 13 3 93.21 14.91
    0 13 4 439.65 42.37
    0 -13 4 453.91 55.28
    0 13 4 394.86 39.29
    0 13 4 421.66 39.9
    0 13 4 452.8 33.94
    0 13 5 1.75 2.61
    0 13 5 5.5 7.04
    0 -13 5 -3.05 10.36
    0 13 5 -2.97 4.95
    0 13 6 146.4 31.16
    0 -13 6 147.51 36.85
    0 -14 -6 78.58 22.57
    0 -14 -5 23.43 13.54
    0 -14 -5 60.91 17.37
    0 14 -5 53.74 19.69
    0 14 -4 627.76 60.5
    0 -14 -4 612.68 45.75
    0 14 -3 282.59 36.26
    0 14 -3 277.7 14.87
    0 -14 -3 275.07 24.96
    0 14 -2 1253.84 66.95
    0 14 -2 1156.12 38.69
    0 -14 -2 1245.1 57.62
    0 -14 -1 511.47 32.58
    0 14 -1 463.57 28.12
    0 -14 0 1594.34 59.86
    0 -14 0 1533.01 44.52
    0 14 0 1690.34 60.64
    0 14 1 453.04 23.83
    0 14 1 446 33.64
    0 -14 1 441.04 26.23
    0 -14 2 1252.59 134.58
    0 14 2 1208.08 85.26
    0 14 2 1247.56 60.87
    0 -14 3 223.05 48.18
    0 14 3 354.65 36.76
    0 14 3 289.93 31.04
    0 14 3 318.22 29.25
    0 -14 4 717.28 77.27
    0 14 4 800.5 58.91
    0 14 4 641.15 50.85
    0 14 4 695.24 52.3
    0 14 4 661.99 42.91
    0 14 5 51.91 15.08
    0 -14 5 57.38 22.69
    0 14 5 49.49 16.45
    0 14 5 50.78 16.01
    0 14 6 95.87 25.65
    0 -15 -6 4.35 2.83
    0 -15 -5 110.71 35.81
    0 -15 -5 158.15 27.94
    0 15 -5 171.89 35.55
    0 -15 -4 6.67 5.74
    0 15 -4 5 3.34
    0 -15 -4 11.11 6.67
    0 15 -3 130.46 24.6
    0 -15 -3 98.66 15.28
    0 15 -3 101.27 9.59
    0 -15 -3 133.25 24.44
    0 -15 -2 18.03 7.05
    0 15 -2 14.69 4.67
    0 15 -2 10.06 6.26
    0 15 -1 18.54 6.25
    0 -15 -1 1.4 3.67
    0 -15 0 33.39 7.45
    0 15 0 102.88 16.4
    0 15 1 25.61 9.65
    0 15 1 14.1 4.35
    0 15 2 12.99 6.92
    0 -15 2 27 18.34
    0 15 2 2.07 7.05
    0 15 3 156.16 27.32
    0 -15 3 79.65 30.18
    0 15 3 142.08 22.34
    0 15 3 113.13 17.69
    0 15 4 10.97 6.63
    0 -15 4 -6.34 17.93
    0 15 4 8.24 5.46
    0 15 4 5.75 4.53
    0 15 4 11.33 5.41
    0 15 5 213.01 35.26
    0 15 5 201.21 32.27
    0 -15 5 183.44 43.27
    0 15 5 208.12 31.55
    0 -16 -6 18.09 11.03
    0 -16 -5 218.08 32.87
    0 -16 -5 258.33 54.94
    0 16 -5 225.99 41.85
    0 -16 -4 85.6 25.98
    0 -16 -4 108.88 19.14
    0 16 -4 81.32 21.95
    0 16 -3 410.85 44.56
    0 -16 -3 399.44 30.69
    0 16 -3 400.11 20.58
    0 -16 -3 503.95 48.15
    0 -16 -2 87.65 15.62
    0 16 -2 79.38 17.56
    0 16 -2 89.91 11.65
    0 -16 -1 837.9 57.62
    0 16 -1 2053.45 63.47
    0 -16 0 637.94 30.42
    0 16 0 686.26 40.84
    0 16 1 2104.86 77.86
    0 -16 1 1974.27 62.95
    0 16 2 56.98 23.35
    0 16 2 99.24 18.04
    0 -16 3 460.64 81.41
    0 16 3 555.89 56.66
    0 16 3 428.09 39.73
    0 16 3 429.64 36.98
    0 16 4 135.02 24.42
    0 -16 4 72.01 29.09
    0 16 4 115.71 21.94
    0 16 4 114.99 24.61
    0 16 4 101.46 17.8
    0 -16 5 192.51 48.14
    0 16 5 320.33 44.86
    0 16 5 227.83 34.81
    0 16 5 303.81 38.89
    0 16 6 13.81 8.16
    0 -17 -6 59.94 19.81
    0 -17 -5 28.91 12.41
    0 -17 -5 39.76 20.68
    0 17 -5 7.88 7.68
    0 -17 -4 158.02 35.57
    0 17 -4 177.98 33.49
    0 -17 -4 197.93 25.89
    0 -17 -3 94.49 21.33
    0 -17 -3 83.16 14.1
    0 17 -3 72.32 18.36
    0 17 -2 70.14 17.23
    0 17 -2 75.46 11.31
    0 -17 -2 76.76 15.54
    0 -17 -1 -14.55 7.66
    0 17 -1 3.29 3.09
    0 -17 0 53.58 10.44
    0 17 0 57.65 13.51
    0 17 1 3.37 4.71
    0 -17 1 1.04 1.07
    0 17 2 89.64 17.77
    0 17 2 80.64 29.99
    0 17 3 76.73 17.13
    0 17 3 104.99 28.09
    0 -17 3 70.95 31.7
    0 17 3 75.52 15.17
    0 17 4 268.78 41.07
    0 17 4 219.73 31.71
    0 -17 4 120.47 41.6
    0 17 4 211.08 30.56
    0 17 4 218.82 26.72
    0 17 5 26.27 11.81
    0 17 5 28.48 12.14
    0 17 5 22.68 11.74
    0 -17 5 5.38 8.69
    0 17 6 82.98 21.71
    0 18 -5 32.03 16.65
    0 -18 -5 45.12 23.02
    0 -18 -5 11.31 7.1
    0 18 -4 501.81 56.56
    0 -18 -4 472.27 39.92
    0 -18 -4 551.69 67.2
    0 -18 -3 46.99 14.5
    0 18 -3 53.15 15.6
    0 -18 -3 53.25 11.74
    0 18 -2 948.77 62.38
    0 18 -2 901.91 40.13
    0 -18 -2 976.24 54.82
    0 18 -1 52.38 10.72
    0 -18 -1 13.62 4.07
    0 -18 0 2237.14 61.6
    0 18 0 2501.37 81.64
    0 18 1 47.61 11.86
    0 -18 1 53.65 10.42
    0 18 2 1595.02 133.42
    0 18 2 957.01 58.2
    0 18 3 68.72 17.06
    0 18 3 2.79 2.12
    0 -18 3 -4.48 15.29
    0 18 3 47.28 12.34
    0 -18 4 515.35 89.77
    0 18 4 532.65 49.19
    0 18 4 604.4 67.67
    0 18 4 563.36 50.87
    0 18 4 595.14 46.02
    0 18 5 19.55 9.87
    0 -18 5 -9.96 12.64
    0 18 5 19.94 10.28
    0 18 5 17.28 10.62
    0 18 6 56.46 18.99
    0 -19 -5 67.02 28.96
    0 19 -5 53.47 21.47
    0 -19 -5 66.95 17.97
    0 -19 -4 76.2 24.69
    0 -19 -4 43.13 11.99
    0 19 -4 47.47 16.97
    0 -19 -3 73.01 19.22
    0 19 -3 55.97 17.21
    0 -19 -2 78.9 16.18
    0 19 -2 71.2 11.7
    0 19 -1 6.53 6.15
    0 -19 -1 -1.64 3.77
    0 19 0 21.91 8.57
    0 -19 0 14.25 6.22
    0 19 1 12.39 8.2
    0 -19 1 10.77 8.59
    0 19 2 92.35 18.24
    0 19 3 65.63 16.25
    0 -19 3 47.01 29.37
    0 19 3 104.59 36.07
    0 19 3 69.25 15.51
    0 19 4 36.73 13.46
    0 19 4 34.51 16.66
    0 -19 4 55.66 31.54
    0 19 4 43.93 14.54
    0 19 4 47.99 13.55
    0 19 5 76.75 20.9
    0 -19 5 50.36 29.78
    0 19 5 88.51 22.57
    0 -20 -5 238.66 54.23
    0 20 -5 217.98 41.86
    0 -20 -5 168.73 28.01
    0 -20 -4 11.34 9.79
    0 20 -4 1.96 1.79
    0 -20 -4 3.25 1.78
    0 20 -3 579.64 56.12
    0 -20 -3 688.64 58.11
    0 -20 -2 18.42 8.25
    0 20 -2 18.68 6.14
    0 20 -1 1380.29 58.79
    0 -20 -1 649.48 56.1
    0 20 0 48.34 12.29
    0 -20 0 40.34 8.92
    0 20 1 1481.41 71.7
    0 -20 1 1388.65 57.15
    0 20 2 21.86 9.15
    0 20 3 616.07 51.76
    0 20 3 704.51 103.67
    0 20 3 591.52 47.14
    0 20 4 4.41 3.57
    0 20 4 -2.51 5.35
    0 20 4 3.47 3.39
    0 20 4 1.1 3.9
    0 20 5 182.67 32.08
    0 -20 5 203.62 62.95
    0 20 5 171.92 31.27
    0 -21 -5 69.34 29.83
    0 21 -5 78.65 25.86
    0 -21 -4 120.46 32.03
    0 21 -4 71.3 22.45
    0 -21 -4 61.95 14.16
    0 -21 -3 80.21 19.63
    0 21 -3 93.72 22.5
    0 -21 -2 63.5 15.23
    0 21 -2 54.94 11.28
    0 21 -1 68.9 13.48
    0 -21 -1 32.25 11.11
    0 21 0 25.54 10.26
    0 -21 0 41.34 10.41
    0 21 1 78.59 17.12
    0 -21 1 83.96 14.37
    0 21 2 66.33 16.62
    0 21 3 91.33 20.24
    0 21 3 86.89 36.97
    0 21 3 65.49 16.08
    0 21 4 73.8 32.43
    0 21 4 77.77 20.07
    0 -21 4 53.94 29.95
    0 21 4 89.82 21.59
    0 21 4 84.71 18.43
    0 21 5 85.8 22.78
    0 -21 5 111.59 47.14
    0 21 5 94.14 23.31
    0 -22 -5 10.95 11.7
    0 22 -4 198.75 37.46
    0 -22 -4 188.69 25.12
    0 -22 -3 2.81 2.83
    0 22 -3 1.04 4.22
    0 22 -2 868.33 45.19
    0 -22 -2 906.56 58.01
    0 -22 -1 3.5 5.12
    0 22 -1 14.18 5.92
    0 -22 0 1387.74 56.21
    0 22 0 1242.27 64.14
    0 22 1 22.02 9.06
    0 -22 1 18.01 6.91
    0 22 2 898.57 61.94
    0 -22 2 884 53.87
    0 22 3 5.47 7.5
    0 22 3 -4.59 5.74
    0 22 4 214.38 33
    0 -22 4 127.4 48.49
    0 22 4 214.05 33.82
    0 22 4 216.83 30.24
    0 22 5 -0.81 3.46
    0 -22 5 -36.91 26.94
    0 -23 -5 18.28 15.27
    0 -23 -4 54.15 22.41
    0 -23 -4 44.14 12.11
    0 23 -4 40.23 16.03
    0 -23 -3 55.21 18.16
    0 23 -2 86.68 14.88
    0 -23 -2 124.77 22.3
    0 23 -1 12.56 7.01
    0 -23 -1 6.25 6.94
    0 23 0 16.88 7.73
    0 -23 0 13.7 6.48
    0 23 1 15.7 9.25
    0 -23 1 14.33 8.15
    0 23 2 113.58 22.14
    0 -23 2 80.16 16.44
    0 23 3 68.15 19.1
    0 23 3 46.27 14.47
    0 23 4 39 14.97
    0 23 4 35.26 13.78
    0 23 4 41.77 13.57
    0 -23 5 3.4 8.35
    0 -24 -5 72.71 30.17
    0 -24 -4 26.18 15.6
    0 24 -4 18.78 8.55
    0 -24 -3 560.95 54.88
    0 -24 -2 48.18 13.93
    0 24 -2 46.19 11.34
    0 -24 -1 381.15 46.13
    0 24 -1 685.3 46.28
    0 24 0 59.03 14.48
    0 -24 0 72.32 13.63
    0 24 1 760.59 55.75
    0 -24 1 721.73 44.62
    0 24 2 30.86 11.59
    0 -24 2 38.7 10.7
    0 24 3 582.26 54.92
    0 24 3 517.07 48.97
    0 24 4 24.77 10.57
    0 24 4 26.42 11.45
    0 24 4 13.56 7.99
    0 -25 -4 14.87 11.88
    0 25 -4 18.76 13.29
    0 -25 -3 57.22 18.21
    0 -25 -2 14.14 10.02
    0 25 -2 15.76 6.95
    0 25 -1 42.04 12.03
    0 -25 -1 17.34 7.33
    0 25 0 20.02 9.03
    0 -25 0 24.38 9.35
    0 25 1 45.49 14.28
    0 -25 1 58.97 12.98
    0 25 2 12.33 7.75
    0 -25 2 24.11 10.06
    0 25 3 52.9 17.06
    0 25 3 67.59 18.81
    0 25 4 14.64 8.7
    0 25 4 9.98 6.51
    0 25 4 12.26 7.95
    0 -26 -4 114.05 31.85
    0 -26 -3 43.65 16.28
    0 26 -2 532.69 40.12
    0 -26 -2 540.13 48.84
    0 26 -1 119.93 20.67
    0 -26 -1 73.33 20.43
    0 -26 0 582.52 41.84
    0 26 0 466.31 42.72
    0 26 1 133.41 24.1
    0 -26 1 148.68 20.8
    0 26 2 566.29 53.64
    0 -26 2 542.19 43.93
    0 26 3 42.24 15.07
    0 -26 3 40.5 13.09
    0 26 3 42.18 14.17
    0 26 4 79.86 22.55
    0 26 4 75.65 19.45
    0 -27 -4 31.08 17.33
    0 -27 -3 6.89 8.4
    0 -27 -2 54.62 15.93
    0 27 -1 17.94 8.04
    0 -27 -1 5.4 4.48
    0 27 0 13.13 8.32
    0 -27 0 6.09 5.41
    0 27 1 17.53 9.1
    0 -27 1 9.21 5.76
    0 27 2 42.7 15.42
    0 27 2 37.39 13.63
    0 -27 2 36.11 12.1
    0 27 3 6.75 8.73
    0 -27 3 0.94 4.2
    0 27 3 -1.3 3.75
    0 27 4 38.12 14.29
    0 -28 -4 23.4 15.09
    0 -28 -3 197.33 35.25
    0 -28 -2 103.86 22.18
    0 28 -1 258.72 31.28
    0 -28 0 181.74 25.59
    0 28 0 119.83 22.51
    0 28 1 268.42 35.97
    0 -28 1 292.55 30.92
    0 28 2 71.08 21.94
    0 28 2 109.15 24.57
    0 -28 2 96.5 19.37
    0 28 3 177.24 32.74
    0 -28 3 145.4 25.41
    0 28 3 190.34 32.87
    0 28 4 30.07 12.72
    0 -29 -3 81.04 22.78
    0 -29 -2 4.58 7.02
    0 -29 -1 9.78 7.22
    0 29 -1 3.1 5.67
    0 29 0 14.33 7.95
    0 -29 0 15.13 8.7
    0 29 1 -0.24 2.76
    0 -29 1 3.76 3.45
    0 29 2 0.71 4.16
    0 29 2 5 6.78
    0 -29 2 3.69 4.39
    0 29 3 66.11 20.17
    0 -29 3 63.42 16.85
    0 29 3 83.67 22.02
    0 30 -3 115.18 27.11
    0 -30 -3 80.07 23.24
    0 -30 -2 182.54 31.18
    0 -30 -1 155.8 27.29
    0 30 -1 145.08 24.7
    0 30 0 181 28.98
    0 30 1 164.15 29.45
    0 -30 1 157.87 24.35
    0 30 2 221.69 36.13
    0 -30 2 186.47 27.82
    0 30 2 198.86 35.98
    0 -30 3 104.03 22.17
    0 30 3 93.02 23.82
    0 31 -3 3.98 4.7
    0 -31 -2 21.81 11.93
    0 -31 -1 3.81 5.85
    0 31 -1 -0.1 2.15
    0 31 0 22.56 10.92
    0 31 1 3.45 3.71
    0 -31 1 0.87 1.85
    0 31 2 18.17 10.66
    0 -31 2 -0.86 3.6
    0 31 2 6.1 7.86
    0 -31 3 4.16 5.14
    0 31 3 0.52 3.86
    0 32 -3 8.8 3.33
    0 -32 -2 126.33 27.42
    0 -32 -1 101.67 23.77
    0 32 -1 104.36 22.07
    0 32 0 220.81 33.82
    0 32 1 95.88 24.96
    0 32 1 91.16 22.57
    0 -32 2 109.86 22.06
    0 32 2 153.08 31.47
    0 -32 3 21.38 9.59
    0 -33 -1 -3.04 2.89
    0 33 -1 3.02 5.28
    0 33 0 22.6 12.07
    0 33 1 10.63 9.29
    0 34 0 96.04 23.48
    0 35 0 9.9 7.35
    1 0 -6 388.44 53.7
    1 0 -5 -5.35 7.15
    1 0 -4 2048.99 92.39
    1 0 -4 1719 46.64
    1 0 -3 -0.66 1.05
    1 0 -3 -2.76 4.39
    1 0 -2 1619.25 46.2
    1 0 -2 1681.2 55.88
    1 0 -2 1556.62 32.36
    1 0 -1 10.72 2.77
    1 0 -1 1.19 1.34
    1 0 0 4711.53 62.89
    1 0 0 5362.83 85.46
    1 0 1 0.88 0.4
    1 0 1 0.14 0.8
    1 0 2 981.43 37.9
    1 0 2 1100.89 34.94
    1 0 3 1.02 1.16
    1 0 3 -0.02 1.27
    1 0 4 75.63 14.72
    1 0 5 0.72 4.23
    1 0 6 4.79 7.04
    1 1 -6 2.11 5.94
    1 -1 -6 13.78 11.22
    1 1 -5 6.4 4.87
    1 -1 -5 8.97 7.19
    1 -1 -4 49.46 8.56
    1 1 -4 50.23 14.52
    1 -1 -4 49.71 14.38
    1 1 -4 47.67 7.37
    1 -1 -3 11.36 3.63
    1 1 -3 11.74 2.96
    1 1 -3 11.95 5.87
    1 -1 -3 13.04 6.69
    1 1 -2 299.11 24.13
    1 1 -2 292.72 19.21
    1 -1 -2 281.37 22.17
    1 -1 -2 279.64 15.1
    1 1 -2 280.84 12.18
    1 -1 -1 1152.1 25.32
    1 1 -1 1100.03 25.34
    1 -1 -1 1149.68 30.27
    1 1 -1 1147.01 35
    1 -1 0 1146.19 27.87
    1 1 0 1156.49 29.22
    1 1 0 1094.3 27.08
    1 -1 1 3306.34 52.43
    1 -1 1 3199.18 49.82
    1 1 1 3321.29 51.35
    1 -1 1 3202.47 52.8
    1 1 1 3221.68 34.73
    1 -1 2 987.42 57.8
    1 -1 2 919.65 36.32
    1 1 2 927.82 37.72
    1 1 2 1175.96 53.26
    1 1 2 1091.77 38.54
    1 -1 3 643.21 37.03
    1 1 3 673.99 38.65
    1 1 3 625.13 22.31
    1 1 3 735.73 39.23
    1 -1 4 770.13 47.16
    1 1 4 866.55 50.98
    1 -1 5 331.01 35.65
    1 1 5 286.04 33.35
    1 -1 6 156.55 27.6
    1 1 6 166.38 28.83
    1 2 -6 27.06 13.08
    1 -2 -6 22.39 12.25
    1 2 -5 806.23 69.21
    1 -2 -5 743.71 64.01
    1 -2 -4 29.17 6.85
    1 2 -4 24.16 9.83
    1 -2 -4 37.33 11.7
    1 2 -4 30.81 5.26
    1 -2 -3 2365.79 55.72
    1 2 -3 2413.07 40.17
    1 2 -2 49.36 10.32
    1 -2 -2 31.1 11.04
    1 2 -2 40.93 6.85
    1 -2 -2 53.8 9.17
    1 2 -2 47.79 7.18
    1 -2 -2 45.78 6.69
    1 2 -1 2256.93 52.35
    1 2 -1 2155.92 34.27
    1 -2 -1 2236.81 38.99
    1 2 -1 2048.78 31.99
    1 -2 -1 2132.81 38.29
    1 2 0 100.98 7.82
    1 2 0 129.25 8.93
    1 -2 0 102.86 6.2
    1 -2 1 5357.63 68.57
    1 2 1 5444.14 66.77
    1 -2 1 5462.75 71.68
    1 2 1 5176.2 63.44
    1 2 2 -0.09 0.81
    1 2 2 -1.54 2.64
    1 2 2 3.1 2.54
    1 -2 2 0.3 1.39
    1 -2 3 98.26 21.01
    1 -2 3 132.18 16.77
    1 2 3 138.51 17.7
    1 2 3 124.79 14.02
    1 2 3 137.84 15.65
    1 -2 4 16.29 7.28
    1 2 4 6.87 5.27
    1 -2 5 3.53 5.47
    1 2 5 4.84 5.21
    1 -2 6 1.48 5.17
    1 2 6 -5.76 5.49
    1 3 -6 8.16 10.94
    1 -3 -6 -1.41 4.31
    1 3 -5 10.8 8.54
    1 -3 -5 0.68 2.97
    1 3 -4 62.29 16.87
    1 -3 -4 60.78 15.2
    1 3 -3 199.33 25.89
    1 -3 -3 184.64 22.04
    1 -3 -3 180.65 16.32
    1 3 -3 184.2 9.26
    1 -3 -2 1.51 8.15
    1 -3 -2 16.02 4.34
    1 3 -2 17.41 4.5
    1 3 -2 21.16 6.52
    1 -3 -2 18.1 5.45
    1 3 -2 17.4 2.77
    1 3 -1 1923.82 50.66
    1 -3 -1 1966.2 52.8
    1 -3 -1 1925.51 33.58
    1 3 -1 1849.09 33.34
    1 -3 -1 1828.41 38.22
    1 3 0 446.17 17.03
    1 3 0 442.35 17.81
    1 -3 0 411.64 14.14
    1 -3 1 6892.34 88.15
    1 3 1 6399.64 74.67
    1 -3 1 6684.61 83
    1 3 1 6655.01 79.32
    1 3 1 6281 71.83
    1 -3 2 671.75 31.45
    1 3 2 722 33.62
    1 3 2 678.72 26.57
    1 3 2 624.51 24.82
    1 -3 3 1017.31 47.28
    1 3 3 1017.91 48.74
    1 3 3 1030.71 50.87
    1 3 3 959.09 40.09
    1 -3 4 549.97 40.08
    1 3 4 588.64 43.11
    1 -3 5 434.26 40.63
    1 3 5 460.92 42.8
    1 -3 6 72.28 18.9
    1 3 6 52.45 15.88
    1 4 -6 470.97 60.4
    1 -4 -6 399.72 53.69
    1 4 -5 110.88 26.03
    1 -4 -5 129.59 26.18
    1 4 -4 1281.9 77.45
    1 -4 -4 1313.5 70.58
    1 -4 -3 267.02 25.95
    1 4 -3 290.71 31.48
    1 -4 -3 255.01 20.35
    1 -4 -2 2915.99 105.05
    1 4 -2 2922.94 82.8
    1 4 -2 2549.39 54.87
    1 -4 -2 2893.57 65.43
    1 4 -2 2661 39.09
    1 -4 -2 2770.77 61.16
    1 -4 -1 822.17 27.8
    1 4 -1 787.57 20.47
    1 4 -1 851.35 35.69
    1 -4 -1 892.98 21.44
    1 4 -1 831.05 25.34
    1 -4 -1 860.91 33
    1 -4 0 3136.02 33.29
    1 4 0 3222.62 46.92
    1 4 0 3146.62 46.95
    1 4 0 3228.96 51.54
    1 4 1 442.33 20.08
    1 -4 1 456.76 22.65
    1 4 1 424.96 21.31
    1 4 1 460.07 20.57
    1 -4 2 527.07 28.69
    1 4 2 525.93 29.07
    1 4 2 507.21 26.96
    1 4 2 494.9 22.65
    1 4 2 461.94 21.36
    1 4 3 20.63 5.33
    1 4 3 36.16 8.08
    1 4 3 32.51 9.08
    1 -4 3 28.6 7.99
    1 -4 4 86.09 16.89
    1 4 4 75.86 9.15
    1 4 4 84.18 16.39
    1 -4 5 14.14 9.65
    1 4 5 1.6 2.16
    1 -4 6 7.13 7.89
    1 4 6 -2.68 3.9
    1 5 -6 -0.42 4.52
    1 -5 -6 16.79 12.39
    1 5 -5 2.77 3.69
    1 -5 -5 2.41 5.39
    1 5 -4 19.2 10.8
    1 -5 -4 39.81 12.34
    1 5 -3 4.12 3.85
    1 5 -3 6.47 1.67
    1 -5 -3 9.85 5.24
    1 5 -2 1882.31 68.88
    1 -5 -2 1844.74 51.05
    1 5 -2 1810 37.77
    1 -5 -2 1829.8 52.68
    1 -5 -1 254.35 16.8
    1 5 -1 244.39 12.1
    1 5 -1 259.89 20.55
    1 -5 -1 234.12 10.39
    1 5 -1 238.34 14.73
    1 -5 -1 234.24 16.07
    1 -5 -1 250.21 17.42
    1 -5 0 1846.76 29.68
    1 5 0 1816.53 37.84
    1 5 0 1769.11 36.92
    1 5 0 1771.64 40.98
    1 -5 1 282.43 27.35
    1 5 1 215.74 14.84
    1 -5 1 234.78 17.07
    1 5 1 212.96 15.7
    1 5 1 294.4 21.23
    1 5 1 219.04 15.08
    1 -5 2 2112.03 61.22
    1 5 2 2096.81 59.61
    1 5 2 1944.12 55.19
    1 5 2 2017.27 48.51
    1 5 2 1946.41 45.41
    1 -5 3 359.47 28.91
    1 5 3 369.05 30.04
    1 5 3 356.67 26.18
    1 5 3 379.34 22.68
    1 -5 4 880.28 51.99
    1 5 4 882.35 53.63
    1 5 4 887.47 44.26
    1 -5 5 97.68 20.08
    1 5 5 99.53 20.61
    1 -5 6 267.99 38.06
    1 5 6 306.82 39.96
    1 6 -6 101.83 28.24
    1 -6 -6 110.36 27.59
    1 6 -5 541.42 58.5
    1 -6 -5 494.15 50.88
    1 6 -4 282.92 37.19
    1 -6 -4 246.92 30.46
    1 6 -3 2118.49 88.12
    1 -6 -3 2080.43 71.41
    1 6 -3 1872 35.01
    1 -6 -2 542.83 26.72
    1 6 -2 459.69 23.68
    1 6 -2 529.25 37.62
    1 6 -2 510.21 21.74
    1 -6 -2 542.38 30.37
    1 6 -1 3822.37 83.61
    1 -6 -1 3711.39 67.89
    1 6 -1 3893.62 54.64
    1 6 -1 3896.59 43.75
    1 -6 -1 3809.65 69.86
    1 6 -1 3734.99 61.22
    1 -6 0 432.67 16.48
    1 6 0 445.84 19.87
    1 6 0 434 19.29
    1 6 0 430.08 21.5
    1 6 1 1156.78 29.02
    1 -6 1 1211.09 73.63
    1 -6 1 1120.33 38.47
    1 6 1 1107.2 37.97
    1 6 1 1064.73 48.42
    1 6 1 1071.23 35.34
    1 -6 2 101.97 14.94
    1 6 2 98.51 13.03
    1 6 2 96.63 12.54
    1 6 2 86.81 10.75
    1 6 2 83.64 9.82
    1 -6 3 337.65 29.09
    1 6 3 339.31 29.42
    1 6 3 316.71 25.83
    1 6 3 314.74 21.43
    1 6 4 11.52 5.22
    1 -6 4 46.65 12.99
    1 6 4 46.4 12.03
    1 -6 5 8.29 7.4
    1 6 5 12.15 7.08
    1 -6 6 -0.58 7.05
    1 6 6 -0.94 0.99
    1 7 -6 -1.2 2.78
    1 -7 -6 15.15 10.7
    1 7 -5 3.19 5.47
    1 -7 -5 10.2 9.03
    1 7 -4 4.95 6.2
    1 -7 -4 2.79 2.67
    1 -7 -3 415.45 50.15
    1 7 -3 342.42 35.95
    1 -7 -3 358.41 29.42
    1 7 -3 320.79 16.86
    1 -7 -2 5.69 5.16
    1 -7 -2 12.76 5.42
    1 7 -2 3.86 2.01
    1 7 -2 2.01 2.47
    1 -7 -2 3.45 2.19
    1 7 -2 4.19 2.03
    1 7 -1 926.75 41.93
    1 -7 -1 920.4 36.14
    1 7 -1 893.82 23.69
    1 -7 -1 920.18 36.54
    1 -7 -1 889.76 34.16
    1 7 -1 906.23 32.42
    1 -7 0 167.07 11.22
    1 7 0 179.96 13.54
    1 7 0 169.55 12.78
    1 7 0 172.95 14.69
    1 -7 0 164.13 13.15
    1 7 1 2217.15 76.94
    1 -7 1 2212.78 120.14
    1 7 1 2208.73 44.31
    1 -7 1 2173.53 55.51
    1 7 1 2102.23 54.81
    1 7 1 2124.09 52.33
    1 -7 2 191.78 21.88
    1 7 2 188.57 18.7
    1 7 2 155.93 16.88
    1 7 2 167.09 15.42
    1 -7 3 1896.65 70.81
    1 7 3 1876.92 70.13
    1 7 3 1885.33 65.01
    1 7 3 1848.44 52.88
    1 -7 4 81.38 16.87
    1 7 4 77.89 16.3
    1 7 4 70.64 12.06
    1 -7 5 470.32 45.69
    1 7 5 469.42 45.75
    1 -7 6 22.64 12.22
    1 7 6 6.74 7.05
    1 8 -6 250.97 45.42
    1 -8 -6 315.63 46.72
    1 8 -5 303.99 44.88
    1 -8 -5 288.69 38.58
    1 8 -4 592.25 55.18
    1 -8 -4 601.82 46.64
    1 8 -3 815.2 57.03
    1 -8 -3 848.84 44.67
    1 8 -3 855.66 31.07
    1 8 -2 2552.29 86.38
    1 8 -2 2313.59 55.86
    1 -8 -2 2543.05 56.28
    1 8 -2 2448.63 55.2
    1 -8 -2 2752.4 82.98
    1 -8 -1 1442.95 48.31
    1 8 -1 1381.84 32.03
    1 -8 -1 1496.82 49.11
    1 -8 -1 1383.68 43.94
    1 8 -1 1365.91 42.78
    1 -8 0 1084.8 31.45
    1 8 0 1085.94 35.4
    1 8 0 1018.78 33.02
    1 -8 0 1104.31 35.49
    1 8 0 1107.24 40.01
    1 8 1 263.24 20.52
    1 8 1 240.44 18.4
    1 -8 1 268.3 20.33
    1 8 1 219.63 22.78
    1 8 1 283.19 20.43
    1 -8 2 606.33 44.23
    1 8 2 573.01 33.82
    1 8 2 517.51 31.92
    1 8 2 547.76 29.51
    1 -8 3 180.41 23.47
    1 8 3 187.94 22.74
    1 8 3 155.77 19.37
    1 8 3 160.06 16.57
    1 -8 4 92.45 19.01
    1 8 4 93.05 18.58
    1 8 4 84.07 12.74
    1 -8 5 7.09 8.64
    1 8 5 0.33 3.93
    1 -8 6 5.85 8.77
    1 8 6 -0.6 5.14
    1 9 -6 -0.12 2.41
    1 -9 -6 6.13 9.46
    1 -9 -5 -2.21 6.4
    1 9 -5 5.82 8.38
    1 -9 -4 -4.95 16.85
    1 9 -4 24.08 10.93
    1 -9 -4 13.63 6.96
    1 -9 -3 63.76 17.84
    1 -9 -3 48.44 10.44
    1 9 -3 51.18 13.87
    1 9 -3 46.14 7.93
    1 9 -2 1563.38 69.5
    1 -9 -2 1488.61 42.71
    1 9 -2 1440.81 45.28
    1 -9 -1 2.23 2.68
    1 9 -1 -0.07 0.97
    1 -9 -1 0.92 1.98
    1 9 -1 1.31 0.9
    1 -9 -1 0.91 1.21
    1 9 0 762.69 35.49
    1 -9 0 694.77 27.3
    1 9 0 720.92 30.31
    1 9 0 664.63 27.57
    1 -9 0 696.97 29.64
    1 9 1 16.32 5.03
    1 9 1 16.88 6.09
    1 -9 1 29.88 17.26
    1 -9 1 16.93 5.33
    1 9 1 10.15 4.18
    1 9 1 20.67 6.18
    1 9 2 3072.77 71.58
    1 -9 2 3311.82 120.49
    1 9 2 3247.37 82.46
    1 9 2 2890.96 79.7
    1 9 2 2962.43 71.81
    1 9 3 53.86 11.72
    1 -9 3 51.21 13.44
    1 9 3 58.54 12.84
    1 9 3 63.1 11.02
    1 -9 4 914.6 60.72
    1 9 4 875.72 40.94
    1 9 4 935.67 59.4
    1 9 4 914.92 52.62
    1 9 5 -2.05 6.27
    1 -9 5 -0.31 1.21
    1 -9 6 274.74 42.42
    1 9 6 290.66 41
    1 10 -6 134.02 33.5
    1 -10 -6 129.4 30.39
    1 10 -5 280.31 43.91
    1 -10 -5 314.2 39.83
    1 10 -4 424.35 47.71
    1 -10 -4 446.87 39.88
    1 10 -3 838.49 59.27
    1 -10 -3 883.32 44.54
    1 10 -3 871.3 36.56
    1 10 -2 1563.2 71.1
    1 -10 -2 1559.5 43.29
    1 10 -2 1697.66 29.72
    1 -10 -2 1669.34 64.49
    1 10 -2 1500.48 49.22
    1 10 -1 2498.61 75.1
    1 -10 -1 2325.15 70.16
    1 10 -1 2032.83 44.64
    1 -10 -1 2046.93 58.09
    1 -10 0 643.77 28.44
    1 10 0 685.25 31.72
    1 10 0 624.26 28
    1 -10 0 599.47 21.2
    1 -10 0 664.62 30.72
    1 -10 1 849.36 90.03
    1 -10 1 673.05 34.79
    1 10 1 711.66 37.22
    1 10 1 759.64 37.89
    1 10 1 760.53 54.96
    1 10 1 729.64 37.14
    1 10 2 460.46 28.98
    1 -10 2 383.34 47.82
    1 10 2 403.25 30.85
    1 10 2 413.46 28.1
    1 -10 3 271.77 33.75
    1 10 3 279.88 28.67
    1 10 3 258.87 26.59
    1 10 3 272.05 23.75
    1 10 4 54.91 13.55
    1 -10 4 43.92 14.63
    1 10 4 64.93 16.04
    1 10 4 54.68 10.82
    1 -10 5 2.76 5.91
    1 10 5 12.23 9.2
    1 11 -6 1.67 4.38
    1 -11 -6 -6.48 6.53
    1 11 -5 4.34 5.84
    1 -11 -5 4.92 5.74
    1 -11 -4 14.75 7.44
    1 -11 -4 -3.19 8.64
    1 11 -4 4.45 5.72
    1 11 -3 131.46 23.59
    1 -11 -3 127.02 16.79
    1 11 -3 121.38 14.39
    1 -11 -3 156.68 27.14
    1 11 -2 1.61 2.67
    1 11 -2 1.05 0.69
    1 -11 -2 1.95 1.96
    1 11 -2 1.75 4.45
    1 -11 -2 1.26 2.04
    1 11 -1 1085.07 34.64
    1 -11 -1 1095.66 43.35
    1 -11 0 332.75 21.73
    1 11 0 356.32 24.04
    1 11 0 344.17 21.48
    1 -11 0 332.17 16.48
    1 -11 0 348.6 23.12
    1 -11 1 1077.96 45.35
    1 11 1 1133.83 49.21
    1 11 1 1260.13 47.99
    1 11 1 1139.93 49.22
    1 11 2 7.28 4.18
    1 -11 2 -2.34 7.81
    1 11 2 3.58 0.75
    1 11 2 5.6 3.45
    1 11 3 1476.24 65.69
    1 11 3 1717.83 68.58
    1 -11 3 1569.89 88.16
    1 11 3 1580.18 69.41
    1 11 3 1609.45 60.11
    1 11 4 28.88 10.05
    1 -11 4 21.25 10.25
    1 11 4 23.94 7.46
    1 11 4 33.34 11.31
    1 -11 5 547.1 57.82
    1 11 5 614.15 55.65
    1 -12 -6 99.46 26.07
    1 12 -6 109.35 30.86
    1 12 -5 330.1 48.93
    1 -12 -5 326.53 40.4
    1 -12 -4 282.45 50.36
    1 12 -4 295.75 41.16
    1 -12 -4 276.94 31.21
    1 12 -3 1260.9 74.92
    1 -12 -3 1219.78 52.18
    1 12 -3 1246.12 48.88
    1 12 -2 1000.14 59.02
    1 12 -2 938.31 28.48
    1 -12 -2 1024.56 50.86
    1 12 -1 1366.22 68.62
    1 12 -1 1313.8 40.54
    1 -12 -1 1340.53 49.5
    1 -12 0 627.84 31.13
    1 12 0 655.8 33.88
    1 -12 0 524.39 21.82
    1 12 0 555.92 28.44
    1 -12 1 806.15 40.59
    1 12 1 943.7 46.44
    1 12 1 924.89 46.8
    1 -12 2 340.41 57.88
    1 12 2 268.9 26.41
    1 12 2 323.37 30.21
    1 12 2 312.68 26.4
    1 12 3 152.46 20.99
    1 12 3 167.79 22.9
    1 -12 3 110.97 24.75
    1 12 3 141.04 20.75
    1 12 3 157.33 19.56
    1 12 4 138.66 23.91
    1 12 4 117.28 22.13
    1 -12 4 126.73 26.76
    1 12 4 109.86 19.82
    1 12 4 127.56 17.85
    1 12 5 19.62 12.27
    1 -12 5 14.14 11.43
    1 12 5 21.6 10
    1 -13 -6 3.11 6.21
    1 -13 -5 -10.88 16.52
    1 13 -5 7.99 8.29
    1 -13 -5 4.32 5.06
    1 -13 -4 6.67 5.9
    1 13 -4 6.68 9.93
    1 -13 -4 3.89 4.9
    1 -13 -3 12.21 7.35
    1 13 -3 4.72 3.66
    1 -13 -3 1.23 3.1
    1 13 -3 1.67 2.51
    1 13 -2 286.35 32.56
    1 13 -2 287.17 16.91
    1 -13 -2 306.46 28.54
    1 13 -1 76.21 16.78
    1 -13 -1 121.01 14.15
    1 13 -1 100.31 11.8
    1 -13 -1 89.11 13.32
    1 -13 0 1662.26 53.49
    1 13 0 1660.08 56.67
    1 13 1 5.2 3.66
    1 13 1 3.49 2.08
    1 13 2 1277.98 61.33
    1 13 2 1268.65 56.06
    1 13 3 67.52 15.24
    1 -13 3 88.86 24.14
    1 13 3 92.46 17.06
    1 13 3 84.8 16.72
    1 13 3 87 14.79
    1 13 4 774.21 56.61
    1 -13 4 688.64 68.79
    1 13 4 677.15 53.83
    1 13 4 617.97 48.6
    1 13 4 700.86 43.99
    1 -13 5 13.56 8.18
    1 13 5 16.01 10.17
    1 13 5 12.16 4.54
    1 -14 -6 135.96 29.79
    1 14 -5 159.34 34.47
    1 -14 -5 56.65 25.86
    1 -14 -5 136.68 26.12
    1 -14 -4 986.47 90.88
    1 14 -4 819.55 69.5
    1 -14 -4 861.21 54.41
    1 -14 -3 305.46 25.74
    1 14 -3 331.89 39.46
    1 14 -3 282.77 25.67
    1 -14 -3 385.33 41.46
    1 14 -2 1127.11 64.9
    1 14 -2 1210.94 36.38
    1 -14 -2 1149.49 55.35
    1 14 -1 539.72 28.73
    1 -14 -1 536.74 33.2
    1 -14 0 1095.08 45.63
    1 14 0 1137.28 48.75
    1 -14 0 1002.62 32.74
    1 14 1 218.53 24.21
    1 14 1 220.01 25.2
    1 14 2 665.49 56.51
    1 14 2 668.06 46.02
    1 14 2 648.8 41.55
    1 14 3 48.03 12.91
    1 14 3 54.56 13.78
    1 -14 3 30.39 16.15
    1 14 3 50.81 12.87
    1 14 3 59.79 12.63
    1 14 4 40.06 13.12
    1 14 4 15.98 9.35
    1 -14 4 18.15 8.51
    1 14 4 29.21 9.42
    1 14 4 53.98 15.96
    1 -14 5 -15.47 11.53
    1 14 5 12.52 10.15
    1 14 5 16.25 11.79
    1 15 -5 9.84 10.06
    1 -15 -5 7.3 7.19
    1 -15 -4 5.1 6.89
    1 15 -4 12.37 9.33
    1 -15 -4 3.66 4.42
    1 -15 -3 76.82 18.43
    1 -15 -3 72.4 12.43
    1 15 -3 91.73 21.05
    1 15 -3 82.97 14.29
    1 -15 -2 2.15 2.61
    1 15 -2 5.01 2.93
    1 15 -2 3.17 5.53
    1 15 -1 853.47 37.53
    1 -15 -1 805.15 42.2
    1 -15 0 450.24 30.47
    1 15 0 452.9 31.86
    1 -15 0 404.32 21.9
    1 15 1 1485.15 65.38
    1 15 1 1571.72 68.79
    1 15 2 126.46 20.55
    1 15 2 130.14 19.57
    1 -15 3 567.92 79.12
    1 15 3 760.29 52.38
    1 15 3 497.3 45.35
    1 15 3 743.95 52.58
    1 15 3 732.59 46.15
    1 15 4 75.04 17.59
    1 -15 4 84.74 27.42
    1 15 4 77.16 19.19
    1 15 4 93.31 19.9
    1 15 4 101.1 17.87
    1 -15 5 408.71 65.01
    1 15 5 493.31 52.33
    1 15 5 497.24 48.37
    1 -16 -5 389.63 43.9
    1 16 -5 387.37 54.44
    1 -16 -4 181.4 38.31
    1 -16 -4 130.84 20.84
    1 16 -4 118.88 27.31
    1 -16 -3 1175.28 50.02
    1 16 -3 1178.6 76.63
    1 16 -3 1182.08 57.06
    1 -16 -3 1356.15 77.18
    1 -16 -2 55.57 12.44
    1 16 -2 51.02 8.32
    1 16 -1 949.64 41.34
    1 -16 -1 895.24 44.92
    1 -16 0 159.08 19.27
    1 16 0 182.81 21.14
    1 -16 0 160.59 14.36
    1 16 1 1050.49 56.62
    1 16 1 1118.05 60.51
    1 16 2 49.82 13.2
    1 16 2 34.79 15.34
    1 16 2 38.1 10.65
    1 16 3 49.32 14.2
    1 -16 3 47.23 21.15
    1 16 3 73.01 17.01
    1 16 3 58.71 13.77
    1 16 3 16.19 8.63
    1 16 4 39.52 12.47
    1 -16 4 5.61 6.03
    1 16 4 43.31 14.58
    1 16 4 47.21 14.54
    1 16 4 34.71 11.53
    1 16 5 20.39 10.88
    1 -16 5 3.93 7.88
    1 16 5 30.71 14.44
    1 17 -5 -3.31 7.97
    1 -17 -5 3.98 4.36
    1 17 -4 24.98 13.69
    1 -17 -4 27.48 9.86
    1 -17 -3 52.14 16.05
    1 -17 -3 58.89 11.56
    1 17 -3 57.08 16.96
    1 17 -3 57.88 13.27
    1 17 -2 166.11 15.8
    1 -17 -2 149.58 21.04
    1 -17 -1 84.01 15.16
    1 17 -1 112.03 14.76
    1 -17 -1 113.25 16.5
    1 17 0 1389.34 59.73
    1 -17 0 1366.52 42.94
    1 17 1 187.45 26.01
    1 17 1 172 23.64
    1 17 2 493.2 43.12
    1 17 2 565.85 62.36
    1 17 2 460.79 40.17
    1 17 3 387.23 37.86
    1 17 3 401.77 50.24
    1 17 3 348.34 38.17
    1 17 3 376.16 34.89
    1 17 4 426.81 44.48
    1 -17 4 221.67 52.54
    1 17 4 190.43 33.49
    1 17 4 375.19 41.04
    1 17 4 393.72 37.08
    1 17 5 92.91 21.8
    1 -17 5 28.36 13.97
    1 17 5 75.07 20.5
    1 -18 -5 -29.41 19.71
    1 18 -5 22.99 13.43
    1 -18 -4 850.62 53.25
    1 18 -4 875.88 75.31
    1 18 -3 185.25 30.9
    1 -18 -3 164.11 18.69
    1 -18 -3 198.76 30.02
    1 18 -3 166.61 22.82
    1 18 -2 743.87 35.17
    1 -18 -2 711.08 46.24
    1 -18 -1 1.94 4.93
    1 18 -1 1.64 2.58
    1 -18 -1 0.17 4.57
    1 18 0 1190.07 56.49
    1 -18 0 1149.3 40.88
    1 18 1 31.29 10.72
    1 18 1 36.26 11.6
    1 18 2 503.6 44.61
    1 18 2 480.39 41.02
    1 18 3 5.36 3.16
    1 -18 3 20.55 19.3
    1 18 3 6.48 9.5
    1 18 3 12.8 7.14
    1 18 4 26.56 12.35
    1 -18 4 31.27 17.13
    1 18 4 20.03 10.13
    1 18 4 27.9 9.97
    1 18 4 22.96 12.22
    1 18 5 0.72 2.03
    1 18 5 0.03 4.06
    1 -19 -5 0.85 10.74
    1 19 -5 11.19 9.89
    1 19 -4 6.57 5.04
    1 -19 -4 6.26 5.75
    1 -19 -3 41.94 13.65
    1 19 -3 49.6 16.1
    1 -19 -3 46.72 10.31
    1 19 -3 38.67 10.91
    1 -19 -2 3.2 4.84
    1 19 -2 3.63 1.97
    1 19 -1 305.04 26.15
    1 -19 -1 295.24 28.61
    1 19 0 232.06 25.88
    1 -19 0 216.96 18.43
    1 19 1 798.36 55.86
    1 19 1 811.31 53.5
    1 -19 1 649.68 36.76
    1 19 2 497.96 45.55
    1 19 2 407.99 39.08
    1 -19 3 497.74 90.5
    1 19 3 395.38 42.48
    1 19 3 531.15 70.44
    1 19 3 352.27 35.72
    1 19 4 144.27 26.35
    1 -19 4 204.6 53.24
    1 19 4 138.91 25.93
    1 19 4 146.58 23.75
    1 19 5 184.21 33.5
    1 -19 5 135.98 46.53
    1 19 5 160.68 29.79
    1 -20 -5 260.9 60.12
    1 20 -5 308.08 50.43
    1 20 -4 -0.3 2.18
    1 -20 -4 0.38 1.08
    1 20 -3 706.93 62.78
    1 -20 -3 646.84 37.36
    1 -20 -3 767.45 59.37
    1 20 -3 649.71 48.53
    1 -20 -2 24.19 8.13
    1 20 -2 9.23 3.9
    1 20 -1 1063.18 50.19
    1 -20 -1 1043.86 53.76
    1 20 0 4.69 5.93
    1 -20 0 4.4 4.23
    1 20 1 671.18 49.5
    1 -20 1 530.49 34.29
    1 20 1 695.25 53.15
    1 20 2 1.43 1.69
    1 20 2 0.64 3.82
    1 20 3 89.22 20.76
    1 20 3 94.94 30.3
    1 20 3 89.31 18.72
    1 20 4 2.73 4.38
    1 -20 4 -3.13 5.75
    1 20 4 -0.12 0.71
    1 20 4 -0.02 3.82
    1 20 5 9.05 6.38
    1 -20 5 3.31 7.21
    1 -21 -5 9.4 11.17
    1 21 -5 3.79 6.94
    1 21 -4 24.47 11.68
    1 -21 -4 46.11 20.75
    1 -21 -3 77.25 18.89
    1 -21 -3 66.53 12.43
    1 21 -3 48.96 13.43
    1 21 -2 122.34 16.15
    1 -21 -2 139.73 21.7
    1 21 -1 139.48 18.77
    1 -21 -1 98.47 18.52
    1 -21 -1 142.65 20.6
    1 21 0 354.69 33.28
    1 -21 0 363.07 26.07
    1 21 1 505.5 43.8
    1 -21 1 436.75 31.6
    1 21 1 501.28 46.56
    1 21 2 258.67 34.27
    1 21 2 262.98 33.3
    1 21 3 370.12 42.86
    1 21 3 357.69 38.41
    1 21 3 391.87 59.32
    1 21 4 205.74 33.14
    1 21 4 230.25 34.91
    1 21 4 246.12 32.11
    1 21 5 106.82 25.01
    1 -22 -5 14.94 14.02
    1 22 -4 301.32 45.5
    1 -22 -4 351.51 52.81
    1 -22 -3 11.69 6.63
    1 -22 -3 7.93 4.11
    1 22 -3 4.8 2.95
    1 22 -2 778.99 42.18
    1 -22 -2 661.33 48.63
    1 -22 -1 47.88 12.94
    1 22 -1 44.53 10.87
    1 -22 -1 22.61 8.61
    1 22 0 671.84 47.01
    1 -22 0 648.44 36.29
    1 22 1 3.33 8.79
    1 22 1 4.91 6.02
    1 -22 1 1.99 2.44
    1 22 2 173.53 28.79
    1 22 2 180.24 28.1
    1 22 3 2.1 1.44
    1 22 3 6.12 4.3
    1 22 4 30.15 12.31
    1 22 4 47.83 16.57
    1 22 4 40.98 14.77
    1 -23 -5 4.77 7.7
    1 -23 -4 32.06 16.96
    1 -23 -3 7.44 7.22
    1 23 -3 1.17 1.14
    1 23 -2 111.17 21.02
    1 23 -2 106.55 16.19
    1 -23 -2 98.38 18.99
    1 23 -1 91.85 16.41
    1 -23 -1 51 13.98
    1 -23 -1 95.09 18.16
    1 23 0 198.2 25.82
    1 -23 0 203.16 21.33
    1 23 1 220.83 30.21
    1 -23 1 150.35 19.72
    1 23 1 169.96 28.46
    1 23 2 625.4 55
    1 23 2 607.65 52.67
    1 23 3 153.41 28.65
    1 23 3 139.44 24.86
    1 23 4 214.74 34.64
    1 23 4 227.8 36.17
    1 23 4 207.06 30.92
    1 -24 -5 189.74 50.86
    1 -24 -4 61.64 21.02
    1 -24 -3 322.12 40.1
    1 24 -3 351.08 39.99
    1 24 -2 24.08 9.8
    1 -24 -2 24.64 10.33
    1 24 -2 21.82 7.52
    1 -24 -1 614.72 49.58
    1 24 -1 766.48 47.92
    1 -24 -1 740 50.18
    1 24 0 36.99 12.44
    1 24 0 43.69 12.64
    1 -24 0 52.64 11.32
    1 24 1 290.27 35.4
    1 -24 1 237.51 25.36
    1 24 1 259.7 35.34
    1 24 2 11.55 7.65
    1 24 2 13.43 8.6
    1 24 3 112.45 24.27
    1 24 3 103.5 22.04
    1 24 4 0.39 3.48
    1 24 4 -2.21 5.94
    1 24 4 3.8 3.76
    1 -25 -4 3.33 6.27
    1 -25 -3 42.39 14.89
    1 25 -3 43.18 14.06
    1 25 -2 40.03 13.96
    1 -25 -2 46.71 14.15
    1 25 -2 42.75 10.9
    1 -25 -1 151.12 24.81
    1 25 -1 172.96 23.39
    1 -25 -1 166.52 24.82
    1 25 0 4.33 5.02
    1 25 0 9.29 7.06
    1 -25 0 17.02 7.74
    1 25 1 376.15 41.29
    1 -25 1 344.04 31.31
    1 25 1 352.26 42.21
    1 25 2 99.46 22.49
    1 -25 2 74.38 15.85
    1 25 2 106.75 23.58
    1 25 3 350.75 44.83
    1 25 3 343.78 41.15
    1 25 4 48.22 17.06
    1 25 4 48.48 16.41
    1 25 4 47.92 15.71
    1 -26 -4 138.58 33.29
    1 -26 -3 62.13 18.08
    1 26 -3 72.8 18.99
    1 -26 -2 417.93 41.84
    1 26 -2 466.17 47.29
    1 26 -1 69.49 18.19
    1 -26 -1 77.61 17.41
    1 26 -1 79.3 16.13
    1 26 0 277.91 37.59
    1 26 0 248.1 30.85
    1 -26 0 329.7 30.8
    1 26 1 28 11.26
    1 -26 1 26.62 9.09
    1 26 1 21.01 10.17
    1 26 2 129.3 26.43
    1 -26 2 100.66 18.83
    1 26 2 118.39 25.23
    1 26 3 1.3 3.82
    1 26 3 4.52 2.97
    1 26 4 11.34 10.17
    1 26 4 12.51 8.67
    1 -27 -4 9.88 10.04
    1 -27 -3 10.22 7.61
    1 27 -3 10.9 7.48
    1 -27 -2 137.66 24.63
    1 27 -2 147.66 27.06
    1 27 -1 5.05 5.31
    1 -27 -1 13.01 6.98
    1 27 -1 5.79 5.51
    1 27 0 215 29.52
    1 -27 0 309.7 31.36
    1 27 0 221.18 34.63
    1 27 1 37.09 13.4
    1 -27 1 34.95 11.27
    1 27 1 28.69 13.73
    1 27 2 357.02 44.53
    1 -27 2 284.67 32.2
    1 27 2 313.65 41.39
    1 27 3 40.12 15.37
    1 27 3 46.47 15.61
    1 27 4 187.47 33.78
    1 27 4 170.48 30.75
    1 -28 -3 153.72 29.21
    1 28 -3 161.77 29.67
    1 -28 -2 85.57 19.83
    1 28 -2 78.97 20.3
    1 28 -1 247.58 30.21
    1 -28 -1 245.53 32.68
    1 28 -1 270.37 38.11
    1 28 0 67.57 16.74
    1 28 0 56.03 17.8
    1 28 1 123.76 25.02
    1 -28 1 122.82 20.31
    1 28 1 104.83 24.26
    1 28 2 23.48 11.68
    1 28 2 11.89 6.28
    1 -28 2 17.22 8.17
    1 28 3 58.31 19.41
    1 28 3 59.49 18.57
    1 -28 3 39.01 13.03
    1 -29 -3 28.95 12.75
    1 29 -3 23.9 12.14
    1 -29 -2 5.06 2.81
    1 29 -2 2 5.45
    1 29 -1 204 28.15
    1 -29 -1 200.91 30.23
    1 29 -1 211.86 34.04
    1 29 0 12.8 7.76
    1 29 0 7.68 4.09
    1 29 1 288.23 38.46
    1 29 1 279.89 41
    1 29 2 -0.1 6.74
    1 29 2 13.87 8
    1 -29 2 15.64 7.74
    1 -29 3 170.17 27.93
    1 29 3 246.46 37.88
    1 -30 -3 120.54 26.51
    1 30 -3 107.73 25.46
    1 -30 -2 132.34 25.89
    1 30 -2 143.62 28.96
    1 -30 -1 94.57 21.62
    1 30 -1 75.77 17.16
    1 30 -1 71.64 20.48
    1 30 0 108.28 22.9
    1 30 0 122.45 26.4
    1 30 1 71.31 19.64
    1 30 1 58.93 18.44
    1 30 2 54.25 17.62
    1 30 2 51.26 18.07
    1 -30 2 59.96 15.6
    1 30 3 15.25 9.3
    1 -30 3 7.1 6.16
    1 31 -3 0.23 0.77
    1 -31 -2 36.93 14.03
    1 31 -2 27.23 12.82
    1 -31 -1 2.81 4.04
    1 31 -1 0.63 1.94
    1 31 -1 2.8 5.33
    1 31 0 175.27 29.07
    1 31 0 194.81 34.97
    1 31 1 1.12 3.51
    1 31 1 0.87 3.44
    1 31 2 103.74 25.74
    1 31 2 117.87 27.15
    1 31 3 -4.93 5.53
    1 -31 3 -7.32 7.23
    1 32 -3 42.69 16.71
    1 32 -2 123.51 27.74
    1 -32 -1 72.2 20.02
    1 32 -1 56.99 15.85
    1 32 -1 55.62 18.35
    1 32 0 78.73 19.94
    1 32 0 95.27 24.84
    1 32 1 66.35 18.97
    1 32 1 63.77 20.06
    1 32 2 60.72 19.83
    1 33 -1 106.59 26.41
    1 33 0 -11.71 7.73
    1 33 0 -5.2 6.29
    1 33 1 136.41 28.77
    1 34 0 22.24 10.77
    1 35 0 74.21 21.18
    2 0 -6 258.29 43.36
    2 0 -5 3.4 4.66
    2 0 -4 524.66 45.68
    2 0 -3 0.14 0.86
    2 0 -2 643.53 34.47
    2 0 -2 646.2 23.63
    2 0 -1 -0.49 2.38
    2 0 0 711.49 34.18
    2 0 0 767.51 49.16
    2 0 0 621.35 33.88
    2 0 0 713.23 31.04
    2 0 1 -2.27 4.8
    2 0 1 1.13 1.61
    2 0 2 3.64 3.93
    2 0 2 16.24 3.44
    2 0 2 15.6 5.22
    2 0 3 0.75 2.2
    2 0 3 1.6 2.42
    2 0 4 172.63 23.09
    2 0 5 6.25 7.05
    2 0 6 154.8 28.72
    2 1 -6 38.46 16.59
    2 -1 -6 31.31 15.19
    2 -1 -5 260.52 36.94
    2 1 -5 270.15 39.01
    2 1 -4 747.2 55.7
    2 -1 -4 655.91 50.75
    2 -1 -3 1143.57 55.47
    2 1 -3 1160.94 58.59
    2 -1 -2 1205.04 45.6
    2 1 -2 1152.16 48.09
    2 -1 -1 692.19 49.06
    2 -1 -1 675.82 30.78
    2 -1 0 2843.42 55.42
    2 1 0 2413.17 56.32
    2 -1 0 2470.11 72.97
    2 1 0 2304.24 50.6
    2 1 0 2440.52 76.7
    2 -1 0 1894.6 49.79
    2 1 0 2633.04 58.67
    2 -1 0 2926.75 86.04
    2 -1 1 1652.31 41.17
    2 1 1 1646.65 38.16
    2 -1 1 1596.9 59.57
    2 -1 2 1938.28 48.96
    2 -1 2 1734.72 51.1
    2 1 2 1746.22 52.35
    2 -1 2 1936.24 57.27
    2 1 2 1660.31 31.07
    2 -1 3 541.11 29.17
    2 1 3 486.9 31.24
    2 -1 3 522.26 34.67
    2 1 3 547.47 35.08
    2 1 3 507.49 24.64
    2 -1 4 341.88 32.39
    2 1 4 405.76 35.06
    2 -1 5 250.17 31.54
    2 1 5 245.67 31.35
    2 -1 6 87.53 22
    2 1 6 70.93 18.95
    2 2 -6 -1.56 4.81
    2 -2 -6 -4.34 7.52
    2 2 -5 410.27 47.97
    2 -2 -5 348.26 43.13
    2 -2 -4 25.27 6.35
    2 2 -4 26.97 10.39
    2 -2 -4 29.77 10.91
    2 2 -3 675.52 45.67
    2 -2 -3 638.46 40.45
    2 -2 -3 624.42 28.36
    2 2 -2 0.66 1.92
    2 2 -2 2.86 2.26
    2 -2 -2 0.96 1.44
    2 -2 -1 45.5 10.2
    2 2 -1 41.28 8.07
    2 2 0 130.94 8.34
    2 2 0 98.19 7.53
    2 -2 0 119.21 12.72
    2 2 0 132.81 14.25
    2 -2 0 150.45 11.3
    2 2 0 75.7 9.81
    2 -2 0 86.33 15.58
    2 -2 0 122.76 9.18
    2 -2 1 361.39 21.67
    2 2 1 343.26 17.12
    2 -2 1 418.29 24.92
    2 2 1 385.56 26.96
    2 -2 2 301.93 21.89
    2 2 2 301.42 21.67
    2 2 2 261.63 12.47
    2 -2 3 107.16 14.98
    2 -2 3 113.66 15.96
    2 2 3 115.82 16.27
    2 2 3 85.46 15.31
    2 2 3 93.35 10.48
    2 -2 4 4.5 4.25
    2 2 4 5.79 5.45
    2 -2 5 222.69 30.5
    2 2 5 241.04 31.12
    2 2 6 4.05 4.75
    2 3 -6 43.24 16.35
    2 -3 -6 17.74 12.19
    2 -3 -5 385.79 44.61
    2 3 -5 408.21 48.87
    2 3 -4 401.19 42.27
    2 -3 -4 388.73 37.52
    2 3 -3 1345.75 66.2
    2 -3 -3 1281.63 56.87
    2 -3 -3 1263.33 42.07
    2 3 -2 511 24.44
    2 3 -2 546.94 35.04
    2 -3 -2 493.52 27.18
    2 3 -2 540.26 28.97
    2 -3 -1 2069.86 61.53
    2 -3 -1 2103.82 53.64
    2 -3 -1 1971.38 34.9
    2 3 0 1753.31 19.89
    2 3 0 1738.42 47.44
    2 3 0 1667.09 46.28
    2 -3 0 1677.1 33.7
    2 3 1 4942.18 67.27
    2 3 1 4774.65 85.39
    2 -3 2 1347.71 48.35
    2 3 2 1480.04 49.48
    2 3 2 1432.55 56.92
    2 3 2 1384 30.59
    2 -3 3 624.27 45.07
    2 -3 3 1017.39 48.69
    2 3 3 1036.64 49.77
    2 3 3 1342.92 66.12
    2 3 3 931.7 33.28
    2 -3 4 247.04 28.37
    2 3 4 243.86 27.64
    2 3 4 206.39 18.67
    2 -3 5 294.51 34.94
    2 3 5 256.81 32.44
    2 4 -6 381.19 53.84
    2 -4 -6 371.38 50.34
    2 4 -5 173.68 32
    2 -4 -5 125.26 25.7
    2 -4 -4 423.23 39.09
    2 4 -4 454.43 45.24
    2 4 -3 3.39 1.01
    2 -4 -3 5.49 3.11
    2 4 -3 2.63 2.87
    2 -4 -3 8.13 4.64
    2 -4 -2 808.28 32.45
    2 -4 -2 869.23 59.65
    2 4 -2 748.44 28.97
    2 4 -2 775.17 43.3
    2 -4 -2 787.38 32.93
    2 4 -2 770.16 28.98
    2 -4 -1 19.61 3.02
    2 -4 -1 29.19 6.97
    2 -4 -1 21.5 5.78
    2 4 -1 21.23 2.92
    2 4 -1 17.04 4.21
    2 4 0 43.91 3.22
    2 -4 0 39.59 11.11
    2 4 0 39.56 6.99
    2 4 0 50.24 8.23
    2 -4 0 36.03 5.18
    2 4 1 0.02 1.56
    2 -4 1 -0.54 2.42
    2 4 1 0.09 0.82
    2 -4 1 0.59 1.75
    2 4 1 4.44 3.53
    2 -4 2 170.7 17.71
    2 4 2 180.13 17.49
    2 4 2 164.71 17.76
    2 4 3 0.24 1.62
    2 -4 3 8.63 5.88
    2 4 3 2.15 3.59
    2 -4 4 222.13 27
    2 4 4 202.18 25.63
    2 -4 5 39.87 13.84
    2 4 5 12.21 6.52
    2 -5 -6 80.59 23.5
    2 5 -6 104.89 28.81
    2 5 -5 83.93 22.78
    2 -5 -5 80.44 20.24
    2 -5 -4 650.95 47.62
    2 5 -4 625.71 53.9
    2 -5 -3 297.92 46.09
    2 5 -3 340.11 34.9
    2 -5 -3 342.74 28.04
    2 5 -3 362.54 24.15
    2 -5 -2 4231.63 119.77
    2 5 -2 4116.13 102.29
    2 5 -2 3905.27 65.63
    2 -5 -2 4008.59 71.55
    2 5 -2 3723.7 63.47
    2 -5 -2 3948.65 75.46
    2 -5 -1 544.04 30.2
    2 5 -1 529.71 14.59
    2 5 -1 541.05 25.66
    2 -5 -1 521.33 27.88
    2 5 0 3649.22 33.62
    2 5 0 3651.25 70.33
    2 5 0 3551.33 69.57
    2 -5 0 3505.36 55.53
    2 -5 0 3618.73 106.58
    2 -5 1 356.55 35.37
    2 5 1 398.91 20.06
    2 -5 1 391.22 21.14
    2 5 1 412.52 30.49
    2 5 1 396.66 24.22
    2 -5 2 2308.13 70.19
    2 5 2 2466.31 65.5
    2 5 2 2326.61 63.65
    2 -5 3 193.56 22.51
    2 5 3 191.68 21.8
    2 5 3 172.27 21.17
    2 5 3 169.63 15.16
    2 -5 4 679.06 48.32
    2 5 4 687.33 47.65
    2 5 4 804.97 48.95
    2 -5 5 72.6 18.21
    2 5 5 72.53 17.91
    2 6 -6 27.71 14.21
    2 -6 -6 15.97 9.15
    2 6 -5 360.73 47.51
    2 -6 -5 387.62 43.7
    2 6 -4 181.44 29.41
    2 -6 -4 167.28 23.9
    2 -6 -3 283.63 43.69
    2 6 -3 347.14 35.86
    2 -6 -3 319.66 26.74
    2 6 -3 337.17 19.37
    2 -6 -2 133.1 19.89
    2 6 -2 124.39 18.46
    2 6 -2 117.77 11.36
    2 -6 -2 119.48 12.03
    2 6 -2 120.12 11.88
    2 -6 -2 108.83 13.12
    2 -6 -1 173.28 18.14
    2 6 -1 151.82 8.01
    2 6 -1 191.46 15.94
    2 -6 -1 169 15.8
    2 -6 0 111.63 6.82
    2 6 0 113.53 12.6
    2 6 0 117.07 12.89
    2 -6 0 112.03 10.71
    2 -6 0 125.29 20.72
    2 6 1 8.22 3.79
    2 -6 1 5.55 3.68
    2 6 1 8.46 2.99
    2 -6 1 5.88 2.66
    2 6 1 11.34 5.26
    2 -6 2 307.62 27.29
    2 6 2 347.08 24.7
    2 6 2 315.77 24.05
    2 -6 3 274.12 27.74
    2 6 3 273.3 26.19
    2 6 3 257.86 24.42
    2 6 4 1.46 1.94
    2 -6 4 5.79 6.59
    2 6 4 5.92 5.71
    2 -6 5 163.46 27.58
    2 6 5 113.01 22.17
    2 7 -6 -0.17 2.94
    2 -7 -6 2.61 7.27
    2 -7 -5 350.56 41
    2 7 -5 344.35 47.47
    2 7 -4 83.81 16.79
    2 7 -4 44.65 14.79
    2 -7 -4 42.57 11.53
    2 7 -3 974.24 61.24
    2 -7 -3 938.02 44.95
    2 7 -3 898.4 31.62
    2 -7 -2 249.71 26.38
    2 7 -2 231.09 25.8
    2 7 -2 208.51 15.08
    2 -7 -2 218.69 15.6
    2 7 -2 236.09 17.69
    2 7 -1 5346.68 50.11
    2 -7 -1 5408 107.39
    2 -7 -1 5231.25 90.3
    2 -7 0 479.45 40.89
    2 -7 0 413.52 14.59
    2 7 0 405.44 23.96
    2 7 0 395.66 24.4
    2 -7 0 436.84 22.23
    2 7 1 1991.23 33.17
    2 7 1 1956.85 46.99
    2 -7 1 1921.86 49.8
    2 7 1 1900.55 56.4
    2 -7 2 558.12 40.27
    2 7 2 575.17 32.35
    2 7 2 554.47 32.17
    2 -7 3 1536.19 68.38
    2 7 3 1610.34 65.87
    2 7 3 1545.31 58.37
    2 -7 4 68.95 16.84
    2 7 4 73.06 15.7
    2 -7 5 274.39 36.72
    2 7 5 300.32 36.61
    2 8 -6 275.52 47.95
    2 -8 -6 254.77 41.21
    2 8 -5 175.71 33.8
    2 -8 -5 170.11 29.07
    2 -8 -4 350.72 60.45
    2 8 -4 371.48 43.52
    2 -8 -4 340.53 33.51
    2 -8 -3 95.56 22.76
    2 -8 -3 72.13 12.27
    2 8 -3 73.61 17.07
    2 8 -3 70.25 9.4
    2 8 -2 567.21 41.28
    2 8 -2 486.74 23.13
    2 -8 -2 479.21 23.08
    2 8 -2 525.12 27.82
    2 -8 -2 589.08 39.63
    2 8 -1 64.72 6.28
    2 8 -1 58.7 9.52
    2 -8 -1 52.45 9.32
    2 -8 0 235.01 29.77
    2 -8 0 196.07 10.86
    2 8 0 207.91 17.6
    2 8 0 201.54 18.05
    2 -8 0 202.79 16.01
    2 8 1 45.87 7.47
    2 -8 1 65.47 20.46
    2 8 1 41.14 5.57
    2 -8 1 47.91 8.04
    2 8 1 46.85 8.9
    2 8 1 44.39 8.9
    2 -8 2 126.8 21.39
    2 8 2 165.08 17.77
    2 8 2 129.41 16.05
    2 8 3 32.33 8.4
    2 -8 3 44.74 13.42
    2 8 3 43.79 11.32
    2 -8 4 159.59 25.89
    2 8 4 178.35 25.56
    2 8 4 146.48 21.14
    2 -8 5 29.49 12.65
    2 8 5 32.4 12.57
    2 9 -6 150.5 35.63
    2 -9 -6 165.51 32.93
    2 9 -5 9.02 6.92
    2 -9 -5 6.19 4.83
    2 9 -4 501.01 51.23
    2 -9 -4 457.35 38.95
    2 9 -4 465.46 24.47
    2 -9 -3 17.05 9.75
    2 9 -3 11.81 6.61
    2 9 -3 9.89 4.24
    2 -9 -3 15.19 5.91
    2 9 -2 4427.52 117.89
    2 -9 -2 4363.78 68.39
    2 9 -2 4359.64 83.84
    2 -9 -2 4238.88 105.36
    2 9 -1 323.53 15.85
    2 9 -1 313.88 22.94
    2 -9 -1 301.46 22.71
    2 -9 0 3856.44 51.47
    2 9 0 3934.92 74.71
    2 9 0 3923.07 82.53
    2 9 1 5 3.01
    2 -9 1 1.45 7.01
    2 9 1 0.83 1.15
    2 -9 1 0.48 0.86
    2 9 1 1.86 1.33
    2 9 2 2338.72 68.53
    2 9 2 2288.47 68.84
    2 -9 3 45.91 12.83
    2 9 3 32.68 8.64
    2 9 3 45.24 10.88
    2 -9 4 777.29 59.06
    2 9 4 803.26 54.99
    2 9 4 729.76 45.21
    2 -9 5 9.66 7.75
    2 9 5 -3.84 5.82
    2 10 -6 115.57 31.15
    2 -10 -6 122.79 28.48
    2 10 -5 224.99 39.29
    2 -10 -5 234.24 33.23
    2 10 -4 261.66 37.7
    2 -10 -4 201.21 43.65
    2 -10 -4 228.34 27.22
    2 10 -4 219.66 16.79
    2 -10 -3 272.29 35.93
    2 10 -3 254.74 32.58
    2 -10 -3 234.79 22.1
    2 10 -3 240.69 19.67
    2 10 -2 356.66 20.31
    2 -10 -2 365.3 19.89
    2 10 -2 364.97 34.84
    2 10 -2 388.14 26.09
    2 -10 -2 369.35 31.32
    2 10 -1 255.65 16.18
    2 10 -1 231.65 20.44
    2 -10 -1 238.02 20.6
    2 -10 0 37.79 5.51
    2 10 0 40.17 7.94
    2 10 0 37.39 8.28
    2 10 1 14.58 5.72
    2 -10 1 14.07 4.72
    2 10 1 17.65 5.86
    2 10 2 7.75 4.62
    2 10 2 14.43 5.21
    2 -10 2 0.14 6.57
    2 10 2 10.41 4.79
    2 10 2 16.93 5.96
    2 10 3 105.51 17.77
    2 -10 3 109.03 22.02
    2 10 3 127.03 17.82
    2 -10 4 85.5 21.31
    2 10 4 84.22 17.91
    2 10 4 91.37 16.31
    2 -10 5 39.51 15.09
    2 10 5 32.4 12.03
    2 11 -6 3.01 6.11
    2 -11 -6 2.25 6.08
    2 11 -5 276.38 44.15
    2 -11 -5 288.52 36.82
    2 -11 -4 34.64 15.83
    2 11 -4 18.96 5.13
    2 -11 -4 22.77 7.93
    2 11 -4 47.34 16.16
    2 -11 -3 1221.11 74.59
    2 11 -3 1099.11 69.44
    2 -11 -3 1056.31 46.61
    2 11 -3 1043.93 43.31
    2 -11 -2 2.14 2.53
    2 11 -2 0.85 0.73
    2 11 -2 -0.62 2.25
    2 -11 -2 0.62 1.07
    2 11 -2 0.45 1.05
    2 11 -1 4744.64 79.68
    2 11 -1 4553.25 75.64
    2 11 -1 4419.26 92.86
    2 -11 -1 4212.89 89.23
    2 -11 0 42.97 6.43
    2 11 0 46.62 8.6
    2 11 0 50.73 10.11
    2 -11 1 1629.85 51.88
    2 11 1 1715.82 59.75
    2 11 1 1707.78 60.26
    2 11 2 1.86 2.33
    2 -11 2 -2.17 8.08
    2 11 2 -1.04 2.11
    2 11 2 -2.53 3.07
    2 11 2 0.07 1.88
    2 -11 3 1251.64 81.83
    2 11 3 1553.53 68.44
    2 11 3 1354.72 62.65
    2 11 3 1559.2 63.89
    2 11 4 3.9 0.15
    2 -11 4 -2.03 6.06
    2 11 4 4.71 3.19
    2 -11 5 290.66 44.17
    2 11 5 326.35 40.75
    2 12 -6 73.1 25.11
    2 12 -5 173 35.46
    2 -12 -5 139.57 25.52
    2 -12 -4 262.46 48.36
    2 12 -4 202.02 34.08
    2 -12 -4 204.15 25.58
    2 12 -4 200.59 17.95
    2 12 -3 419.04 44.01
    2 -12 -3 424.47 29.69
    2 12 -3 426.64 29.11
    2 -12 -3 496.25 47.57
    2 -12 -2 56.29 12.45
    2 12 -2 46.29 7.76
    2 -12 -2 49.54 7.2
    2 12 -2 50.46 10.15
    2 12 -1 75.09 11.27
    2 -12 -1 72.88 7.68
    2 12 -1 75.54 10.26
    2 12 -1 75.12 12.36
    2 -12 -1 70.45 12.01
    2 -12 0 41.28 6.68
    2 12 0 48.86 9.45
    2 12 0 41.47 9.37
    2 12 1 44.1 9.78
    2 -12 1 49.06 9.31
    2 12 1 33.02 8.69
    2 12 2 65.78 13.28
    2 12 2 73.48 13.22
    2 -12 2 85.49 24.58
    2 12 2 67.73 12.59
    2 12 2 45.44 9.69
    2 12 3 105.04 17.16
    2 -12 3 74.94 20.19
    2 12 3 111.56 18.97
    2 12 3 111.01 18.6
    2 12 3 112.93 17.72
    2 12 4 40.45 13.32
    2 -12 4 20.8 9.85
    2 12 4 26.93 8.83
    2 12 4 56.17 15.54
    2 12 5 70.12 19.06
    2 -12 5 63.37 21.56
    2 13 -5 1.61 6.37
    2 -13 -5 0.28 3.55
    2 13 -4 538.18 56.72
    2 -13 -4 604.71 44.38
    2 13 -4 563.17 31.83
    2 -13 -3 84.98 19.62
    2 -13 -3 58.1 11.01
    2 13 -3 51.78 15.97
    2 13 -3 64.96 12
    2 -13 -2 1796.11 43.87
    2 13 -2 1630.34 60.09
    2 -13 -2 1688.23 68.2
    2 -13 -1 110 10.19
    2 13 -1 101.75 14.43
    2 13 -1 98.87 12.17
    2 13 -1 97.92 15.06
    2 -13 -1 110.75 15.29
    2 -13 0 2942.92 59.58
    2 13 0 3139.35 77.17
    2 13 0 3193.94 88.2
    2 -13 1 261.75 21.99
    2 13 1 301.76 26.72
    2 13 1 300.02 27.48
    2 13 2 1840.09 68.04
    2 13 2 1708.37 69.83
    2 13 2 1724.65 66.72
    2 13 3 24.91 9.55
    2 13 3 11.37 5.25
    2 -13 3 8.01 7.33
    2 13 3 24.78 9.1
    2 13 3 17.66 6.77
    2 13 4 341.5 37.74
    2 -13 4 317.84 48.15
    2 13 4 414.68 42.53
    2 13 4 385.59 35.42
    2 -13 5 -11.88 12.98
    2 13 5 -3.7 7.01
    2 -14 -5 12.28 8.86
    2 14 -5 73.07 23.98
    2 -14 -5 61.99 16.67
    2 -14 -4 326.37 50.68
    2 14 -4 330.23 44.61
    2 -14 -4 298.89 31.09
    2 14 -4 270.6 23.59
    2 -14 -3 78.68 18.86
    2 14 -3 39.42 13.8
    2 -14 -3 60.22 11.09
    2 14 -3 56.04 11.59
    2 -14 -2 474.31 22.69
    2 14 -2 456.5 33.1
    2 -14 -2 438.62 35.25
    2 -14 -1 59.59 8.27
    2 14 -1 53.18 11.2
    2 14 -1 50.67 8.96
    2 14 -1 48.38 11.25
    2 -14 -1 62.23 12.16
    2 14 0 -0.04 3.76
    2 -14 0 1.64 1.34
    2 14 0 3.4 3.62
    2 14 1 4.28 6.75
    2 14 1 4.21 3.92
    2 14 2 20.24 9.26
    2 14 2 6.56 4.99
    2 -14 2 20.13 17.15
    2 14 2 9.23 5.86
    2 14 2 6.68 4.96
    2 14 3 16.74 7.78
    2 -14 3 0.42 1.01
    2 14 3 18.53 8.42
    2 14 3 5.48 3.86
    2 14 3 6.53 4.56
    2 14 4 148.8 25.27
    2 -14 4 192.34 40.37
    2 14 4 237.27 32.2
    2 14 4 254.73 29.63
    2 14 5 1.7 8.77
    2 -14 5 -5.64 15.38
    2 -15 -5 127 41.49
    2 15 -5 207.9 39.5
    2 -15 -4 121.77 30.22
    2 15 -4 95.01 24.45
    2 -15 -4 84.52 16.6
    2 15 -3 1043.85 72.13
    2 -15 -3 1069.62 46.95
    2 15 -3 1031.87 51.73
    2 -15 -3 1134.58 70.5
    2 -15 -2 180.43 14.07
    2 15 -2 182.24 21.53
    2 -15 -2 172.95 22.48
    2 15 -1 1424.11 64.65
    2 -15 -1 1578.58 44.65
    2 15 -1 1544.95 52
    2 15 -1 1558.56 63.9
    2 -15 -1 1495.77 59.63
    2 -15 0 349.39 22.91
    2 15 0 412.36 30.24
    2 -15 0 350.74 18.92
    2 15 0 370.1 32.5
    2 15 1 2742.42 88.09
    2 15 1 2919.45 92.77
    2 15 2 213.27 26.05
    2 15 2 172.39 27.28
    2 15 2 209.96 25.17
    2 -15 3 608.35 74.9
    2 15 3 774.15 52.24
    2 15 3 719.33 49.68
    2 15 3 679.45 50.08
    2 15 3 720.19 48.26
    2 15 4 113.92 22.66
    2 15 4 103.43 19.44
    2 15 5 295.09 40.67
    2 -15 5 134.14 37.27
    2 -16 -5 136.93 42.54
    2 16 -5 170.67 36.39
    2 -16 -4 48.93 19.03
    2 16 -4 51.89 18.04
    2 -16 -4 48.46 12.75
    2 16 -3 639.3 57.86
    2 -16 -3 671.14 37.23
    2 16 -3 676.04 43.52
    2 -16 -3 671.28 54.3
    2 -16 -2 65.99 13.96
    2 -16 -2 56.89 7.98
    2 16 -2 59.5 9.23
    2 16 -2 58.99 12.75
    2 -16 -1 60.12 12.68
    2 -16 -1 54.98 9.03
    2 16 -1 56.12 10.63
    2 -16 -1 70.08 8.27
    2 16 -1 51.85 12.35
    2 16 0 2.43 6.26
    2 -16 0 1.45 2.24
    2 16 0 13.77 9.15
    2 -16 0 1.54 2.04
    2 16 1 26.87 9.98
    2 16 1 41.01 12.25
    2 16 2 36.72 11.94
    2 16 2 20.23 8.4
    2 16 2 27.21 9.7
    2 16 3 47.53 13.89
    2 -16 3 88.56 28.38
    2 16 3 72.75 16.09
    2 16 3 66.67 14.81
    2 16 3 91.6 19.37
    2 16 4 4.1 5.55
    2 -16 4 3.77 2.91
    2 16 4 6.02 5.15
    2 16 4 5.43 3.45
    2 -16 5 36.82 21.38
    2 16 5 123.92 26.84
    2 -17 -5 25.75 14.26
    2 17 -5 18.79 12.21
    2 17 -4 436.09 53.16
    2 -17 -4 535.63 42.09
    2 -17 -3 343.49 26.92
    2 17 -3 367.66 33.07
    2 -17 -3 382.43 40.61
    2 -17 -2 892.49 32.22
    2 17 -2 941.96 38.59
    2 17 -2 859.46 49.89
    2 -17 -2 833.39 50.54
    2 -17 -1 466.17 27.07
    2 17 -1 472.43 30.94
    2 -17 -1 526.77 24.36
    2 -17 -1 452.8 34.58
    2 17 -1 479.53 38.33
    2 -17 0 1565.77 52.81
    2 17 0 1774.28 67.54
    2 -17 0 1652.34 45.07
    2 17 0 1905.93 79.84
    2 17 1 490.09 39.85
    2 17 1 533.56 42.85
    2 17 2 912.68 58.81
    2 17 2 876.37 54.2
    2 -17 3 285.45 55.43
    2 17 3 269.88 31.42
    2 17 3 333.43 40.21
    2 17 3 241.45 31.61
    2 17 3 214.28 27.39
    2 17 4 234.65 33.61
    2 -17 4 158.81 42.11
    2 17 4 194.24 29.84
    2 17 4 218.23 29.65
    2 -17 5 10.83 11.46
    2 17 5 57.72 18.33
    2 -18 -5 -13.95 13.59
    2 18 -5 3.24 6.24
    2 -18 -4 338.06 49.74
    2 18 -4 301.41 45.24
    2 -18 -3 16.69 9.03
    2 -18 -3 29.97 7.88
    2 18 -3 16.03 6.78
    2 18 -2 243.48 20.6
    2 18 -2 204.02 25.02
    2 -18 -2 207.93 25.57
    2 18 -1 39.27 9.41
    2 -18 -1 37.15 10.4
    2 -18 -1 44.2 8.8
    2 -18 -1 44.23 7.7
    2 18 -1 33.88 11.01
    2 18 0 4.13 5.52
    2 -18 0 4.85 3.53
    2 -18 0 0.84 1.77
    2 18 1 5.23 7.98
    2 18 1 3.69 6.61
    2 18 2 18.9 9
    2 18 2 23.32 10.12
    2 18 3 0.91 3.52
    2 -18 3 -5.14 9.84
    2 18 3 6.55 5.97
    2 18 3 3.61 4.33
    2 18 4 139.77 26.27
    2 -18 4 87.85 31.26
    2 18 4 128 24.6
    2 18 4 158.65 26.21
    2 -18 5 -5.91 11.07
    2 18 5 11.79 9.23
    2 -19 -5 116.14 38.25
    2 19 -5 112.91 30.22
    2 -19 -4 162.12 34.67
    2 19 -4 128.85 29.12
    2 -19 -3 484.74 32.08
    2 19 -3 497.61 40.93
    2 -19 -3 473.48 45.8
    2 19 -2 277.64 22.92
    2 19 -2 245.83 28.42
    2 -19 -2 231.82 27.65
    2 -19 -1 487.73 30.64
    2 19 -1 507.85 34.34
    2 -19 -1 523.95 27.93
    2 -19 -1 537.47 39.45
    2 19 -1 541.18 43.08
    2 -19 0 507.46 32.31
    2 19 0 576.37 41.07
    2 -19 0 563.83 28.52
    2 19 0 639.18 48.99
    2 19 1 1348.59 69.78
    2 19 1 1319.42 71.81
    2 19 2 470.75 44.62
    2 19 2 417.39 40.27
    2 19 3 280.64 33.48
    2 19 3 236.92 33.19
    2 19 3 272.3 32.19
    2 19 4 155.29 27.76
    2 -19 4 104.92 34.21
    2 19 4 130.69 25.52
    2 19 4 128.22 23.48
    2 19 5 127.15 28.85
    2 -20 -5 175.68 48.2
    2 20 -5 135.55 33.55
    2 -20 -4 10.13 8.81
    2 20 -4 -7.76 6.54
    2 20 -3 138.2 21.81
    2 -20 -3 153.43 26.46
    2 20 -2 125.82 16.03
    2 20 -2 108.22 19.37
    2 -20 -2 103.04 18.54
    2 20 -1 100.03 15.64
    2 -20 -1 105.53 13.07
    2 -20 -1 128.91 20.3
    2 20 -1 110.42 20.52
    2 20 0 28.81 9.85
    2 -20 0 24.88 6.64
    2 20 0 36.22 12.45
    2 20 1 7.77 7.36
    2 20 1 5.32 6.02
    2 20 2 1.97 3.1
    2 20 2 -1.73 3.14
    2 20 3 53.28 16.27
    2 20 3 48.07 14.54
    2 20 3 49.45 14.33
    2 20 4 -1.01 4.39
    2 -20 4 -0.66 7.35
    2 20 4 3.7 5.51
    2 20 4 5.26 6.83
    2 20 5 89.17 23.33
    2 -21 -5 68.32 28.86
    2 21 -5 69.98 23.97
    2 -21 -4 239.39 41.5
    2 21 -3 432.64 40.55
    2 -21 -3 409.5 43.51
    2 21 -2 477.16 32.49
    2 21 -2 431.2 39.39
    2 -21 -2 409.94 37.99
    2 21 -1 437 33.83
    2 -21 -1 463.47 28.4
    2 -21 -1 439.46 37.42
    2 21 -1 469.49 42.6
    2 21 0 597.63 43.93
    2 -21 0 602.35 32.08
    2 21 0 638.08 52.26
    2 21 1 494.3 44.81
    2 21 1 514.17 47.65
    2 21 2 357.43 40.74
    2 21 2 324.71 37.29
    2 21 3 337.74 37.93
    2 21 3 333.57 41.28
    2 21 3 371.28 39.54
    2 21 4 165.31 28.86
    2 -21 4 158.51 46.29
    2 21 4 139.56 27.4
    2 21 4 135.63 24.99
    2 -22 -5 5.34 9.26
    2 -22 -4 247.47 41.97
    2 -22 -3 8.65 7.04
    2 22 -3 1 2.6
    2 22 -2 48.64 10.61
    2 -22 -2 58.34 14.73
    2 22 -2 49.45 14.16
    2 -22 -1 53.35 13.43
    2 22 -1 46.47 11.15
    2 -22 -1 39.26 8.5
    2 22 -1 55.82 15.39
    2 22 0 85.01 16.89
    2 -22 0 68.09 11.57
    2 22 0 65.35 17.62
    2 22 1 4.13 4.39
    2 22 1 4.69 4.47
    2 -22 1 8.22 4.33
    2 22 2 35.81 14.14
    2 22 2 33.44 12.71
    2 22 3 0.29 3.26
    2 22 3 1.57 4.37
    2 22 3 -8.54 6.03
    2 22 4 52.84 17.47
    2 22 4 35.45 13.62
    2 22 4 43.12 15.06
    2 -23 -5 77.01 31.37
    2 -23 -4 161.26 33.92
    2 -23 -3 109.8 23.08
    2 23 -3 111.24 21.64
    2 23 -2 456.16 33.74
    2 23 -2 397.39 40.11
    2 -23 -2 404.62 39.18
    2 23 -1 195.61 23.99
    2 -23 -1 164.37 24.09
    2 23 -1 199.95 29.17
    2 23 0 684.58 49.29
    2 -23 0 718.07 38.38
    2 23 0 691.07 56.53
    2 23 1 175.89 27.7
    2 -23 1 147.22 19.34
    2 23 1 172.12 28.84
    2 23 2 490.3 49.89
    2 23 2 443.78 46.57
    2 23 3 136.51 27.14
    2 23 3 127.82 23.61
    2 23 3 139.66 25.21
    2 23 4 206.13 33.36
    2 23 4 145.44 28.96
    2 23 4 151.66 27.32
    2 -24 -4 27.31 14.06
    2 -24 -3 37.86 14.03
    2 24 -3 16.84 8.6
    2 24 -2 2.18 4.61
    2 -24 -2 -1.44 1.86
    2 24 -2 -1.68 5.09
    2 -24 -1 95.84 19.02
    2 24 -1 62.39 13.82
    2 24 -1 67.86 17.66
    2 24 0 8.03 6.39
    2 -24 0 8.01 5.25
    2 24 0 1.17 2.23
    2 24 1 -3.44 1.5
    2 24 1 1.07 5.43
    2 -24 1 1.48 3.33
    2 24 2 1.88 2.68
    2 24 2 0.67 4.06
    2 24 3 41.2 16.42
    2 24 3 58.47 17.61
    2 24 3 32.75 13.09
    2 24 4 2.07 2.16
    2 24 4 -0.72 2.37
    2 24 4 0.03 1.19
    2 -25 -4 24.34 14.78
    2 25 -3 251.85 34.21
    2 -25 -3 245.2 35.13
    2 25 -2 139.74 25.17
    2 -25 -2 116.75 22.14
    2 25 -1 547.65 41.91
    2 -25 -1 520.7 44.95
    2 25 -1 561.56 51.42
    2 25 0 83.66 18.03
    2 25 0 74.5 19.37
    2 25 1 369.84 41.59
    2 -25 1 361.45 32.09
    2 25 1 369.99 44.8
    2 25 2 105.27 23.97
    2 25 2 71.9 19.08
    2 25 3 272.15 35.78
    2 25 3 327.67 43.74
    2 25 3 298.6 39.05
    2 25 4 37.52 14.69
    2 25 4 36.51 13.85
    2 -26 -4 123.77 30.04
    2 -26 -3 26.29 11.23
    2 26 -3 26.35 10.84
    2 -26 -2 48.75 15.52
    2 26 -2 50.85 15.43
    2 -26 -1 7.11 6.77
    2 26 -1 5.9 5.53
    2 26 -1 -1.39 3.46
    2 26 0 31.72 11.04
    2 26 0 28.56 14.61
    2 26 1 7.59 5.62
    2 26 1 1.79 1.39
    2 -26 1 6.42 3.17
    2 26 2 21.54 10.31
    2 26 2 22.26 10.77
    2 26 3 13.12 7.72
    2 26 3 2.6 4.73
    2 26 3 13.96 8.76
    2 26 4 22.72 11.52
    2 -27 -3 1.62 1.29
    2 27 -3 12.65 7.77
    2 27 -2 454.03 47.12
    2 -27 -2 390.37 41.34
    2 27 -1 71.64 15.77
    2 -27 -1 87.1 19.64
    2 27 -1 76.5 19.58
    2 27 0 526.27 46.79
    2 27 0 488.62 51.72
    2 27 1 3.82 3.56
    2 27 1 0.65 5.47
    2 27 2 326.64 43.55
    2 -27 2 277.02 32.32
    2 27 2 354.2 45
    2 27 3 49.38 17.76
    2 27 3 40.65 13.64
    2 27 3 56.51 17.84
    2 -28 -3 55.82 17.78
    2 28 -3 58.75 17.87
    2 -28 -2 28.45 11.08
    2 28 -2 33.25 13.29
    2 28 -1 27.02 9.85
    2 -28 -1 40.11 13.75
    2 28 -1 24.73 12.14
    2 28 0 9.01 6.38
    2 28 0 -6.63 8.65
    2 28 1 -0.51 1.25
    2 28 1 -0.44 4.25
    2 28 2 -4.55 7.49
    2 28 2 3.56 5.58
    2 28 3 7.97 7.18
    2 28 3 18.92 11.48
    2 29 -3 209.08 34.67
    2 -29 -3 171.63 30.81
    2 -29 -2 5.23 4.7
    2 29 -2 11.02 6.59
    2 29 -1 400.82 39.18
    2 29 -1 389.6 46.16
    2 -29 -1 365.39 41.28
    2 29 0 -1.27 5.1
    2 29 0 1.2 3.7
    2 29 1 435.92 47.86
    2 29 1 424.38 51.3
    2 29 2 5.14 5.82
    2 29 2 5.66 4.72
    2 29 3 186.15 31.04
    2 29 3 194.78 33.95
    2 30 -3 42.51 16.66
    2 -30 -2 13.92 9.87
    2 30 -2 9.41 7.07
    2 30 -1 5.02 4.63
    2 -30 -1 4.03 3.84
    2 30 -1 -0.4 3.57
    2 30 0 5.99 8.61
    2 30 0 10 7.23
    2 30 1 -3.7 3.74
    2 30 1 3.84 5.22
    2 30 2 2.56 4.31
    2 30 2 10.62 7.03
    2 30 3 3.9 1.75
    2 30 3 8.59 6.67
    2 31 -3 3.76 7.76
    2 -31 -2 132.83 26.02
    2 31 -2 149.22 29.39
    2 31 -1 -0.72 3.12
    2 -31 -1 6.38 5.79
    2 31 -1 -4.77 7.26
    2 31 0 307.7 38.38
    2 -31 0 279.01 37.32
    2 31 0 307.58 44.31
    2 31 1 -5.42 6.89
    2 31 1 6.22 6.9
    2 31 2 184.02 34.58
    2 31 3 -7.11 8.38
    2 32 -2 23.73 11.39
    2 -32 -1 18.56 10.93
    2 32 -1 12.93 10.65
    2 -32 0 13.01 8.77
    2 32 0 -2.19 4.81
    2 32 0 -2.24 5.1
    2 32 1 -1.15 3.68
    2 32 1 9.97 9.04
    2 33 0 8.53 7.77
    2 33 1 269.36 39.94
    2 34 0 0.64 1.58
    3 0 -6 35.86 15.12
    3 0 -5 2.04 5.21
    3 0 -4 179.41 26.09
    3 0 -3 0.27 1.25
    3 0 -2 155.8 16.92
    3 0 -2 188.6 20.57
    3 0 -1 -1.11 4.12
    3 0 -1 0.1 1.07
    3 0 0 1784.91 81.1
    3 0 0 1607.06 56.63
    3 0 0 1726.89 53.03
    3 0 1 1.19 2.31
    3 0 1 1.57 1.48
    3 0 2 1496.23 51.25
    3 0 2 1703.24 74.69
    3 0 3 -2.31 3.25
    3 0 3 -1.15 1.7
    3 0 3 4.01 3.59
    3 0 4 571.82 43.87
    3 0 5 2.96 5.29
    3 1 -6 181.76 35.15
    3 -1 -6 169.59 33.01
    3 1 -5 299.02 39.1
    3 -1 -5 332.55 40.31
    3 1 -4 1099.87 66.25
    3 -1 -4 1075.08 63.01
    3 1 -3 1366.25 63.02
    3 -1 -3 1322.41 59.4
    3 -1 -2 1529.89 50.89
    3 -1 -2 1704.01 52.81
    3 1 -2 1553.71 55.55
    3 1 -2 1506.75 69.14
    3 -1 -1 577.65 39.2
    3 1 -1 627.99 27.09
    3 -1 -1 621.4 23.97
    3 1 0 1295.68 45.63
    3 -1 0 1023.67 58.12
    3 1 0 1145.08 41.13
    3 1 0 962.92 58.96
    3 -1 0 1225.59 55.29
    3 -1 0 1294.15 45.24
    3 1 0 1292.8 47.02
    3 -1 1 699.22 32.72
    3 1 1 703.02 27.9
    3 -1 1 794.32 50.59
    3 -1 2 1030.58 43.02
    3 1 2 1032.16 41.32
    3 -1 3 125.08 17.95
    3 1 3 145.05 19.06
    3 1 3 127.37 19.38
    3 1 3 154.15 10.35
    3 -1 3 137.55 10.26
    3 -1 4 73.63 16.64
    3 1 4 58.89 14.03
    3 -1 5 31.55 12.89
    3 1 5 23.21 10.59
    3 2 -6 5.6 5.93
    3 -2 -6 2.58 6.07
    3 2 -5 46.32 15.65
    3 -2 -5 66.55 18.05
    3 2 -4 19.81 9.02
    3 -2 -4 17.42 8.43
    3 2 -3 132.11 19.94
    3 -2 -3 121.53 17.41
    3 2 -2 39.57 9.29
    3 -2 -2 36.5 7.47
    3 -2 -1 366.74 33.75
    3 -2 -1 635.03 33.62
    3 -2 -1 666.08 36.52
    3 2 -1 424.78 36.5
    3 2 -1 583.21 27.18
    3 -2 -1 564.05 21.44
    3 -2 0 0.45 1.83
    3 -2 0 3.15 1.94
    3 2 0 2.05 2.19
    3 2 0 0.01 1.71
    3 2 0 0.17 0.7
    3 -2 0 1.03 2.29
    3 -2 0 -0.25 1.44
    3 2 0 0.71 1.92
    3 -2 1 2257.68 66.66
    3 2 1 2265.74 47.23
    3 -2 1 2303.01 28.01
    3 -2 2 181.43 8.75
    3 -2 2 180.68 18.32
    3 2 2 184.57 17.58
    3 -2 2 164.38 19.42
    3 2 2 224.66 29.43
    3 -2 3 941.47 49.48
    3 2 3 931.81 47.57
    3 2 3 986.42 57.48
    3 -2 3 828.47 27.51
    3 -2 4 22.99 9.52
    3 2 4 17.96 7.8
    3 -2 5 424.96 44.26
    3 2 5 390.99 40.65
    3 3 -6 88 23.97
    3 -3 -6 100.32 25
    3 3 -5 469.62 50.84
    3 -3 -5 451.09 45.59
    3 3 -4 419.33 42.43
    3 -3 -4 402.91 37.02
    3 -3 -3 1744.75 64.85
    3 3 -3 1786.73 75.26
    3 -3 -2 1196.64 41.3
    3 3 -2 1221.7 52.67
    3 -3 -1 2371.27 77.15
    3 -3 -1 2439.38 68.68
    3 3 -1 2466.36 75.16
    3 3 -1 2482.04 58.7
    3 -3 0 198.9 14.33
    3 3 0 156.51 11.56
    3 3 0 92.84 9.96
    3 -3 0 229.1 21.74
    3 3 0 206.87 21.89
    3 -3 0 148.49 14.39
    3 3 0 184.09 18.49
    3 -3 0 239.73 28.04
    3 3 1 1237.59 34.31
    3 -3 1 1300.75 52.97
    3 3 1 1198.02 57.05
    3 -3 1 1187.67 23.28
    3 -3 2 341.92 26.62
    3 3 2 347.94 24.07
    3 -3 3 207.8 16.07
    3 -3 3 227.52 25.04
    3 3 3 243.58 24.5
    3 3 3 280.3 32.12
    3 3 4 -0.51 3.15
    3 3 4 7.93 5.66
    3 -3 5 34.13 14.31
    3 3 5 29.56 10.94
    3 4 -6 16.96 10.81
    3 -4 -6 12.85 9.43
    3 -4 -5 18.45 9.67
    3 4 -5 14.06 9.57
    3 4 -4 34.81 12.63
    3 -4 -4 38.32 11.17
    3 4 -3 -1.49 4.51
    3 4 -3 2.93 3.22
    3 -4 -3 -0.15 1.52
    3 -4 -2 193.72 28.83
    3 -4 -2 224.88 17.04
    3 4 -2 226.99 22.16
    3 -4 -1 17.49 6.08
    3 -4 -1 17.08 6.01
    3 4 -1 18.09 5.96
    3 4 -1 22.26 5.94
    3 4 0 1141.81 24.91
    3 4 0 1160.26 49.62
    3 -4 0 1059.24 61.14
    3 -4 0 1134.23 34.32
    3 -4 1 3.36 1.48
    3 -4 1 0.26 3.63
    3 4 1 0.74 2.57
    3 4 1 1.99 0.8
    3 -4 2 706.5 40.26
    3 4 2 818.19 37.54
    3 4 2 679.26 46.58
    3 -4 3 80.73 11.81
    3 -4 3 154.09 20.71
    3 4 3 143.36 18.73
    3 4 3 154.99 24.22
    3 4 4 628.41 43.89
    3 -4 4 613.18 47.77
    3 4 4 653.68 46.39
    3 -4 5 21.86 10.7
    3 4 5 16.2 7.77
    3 5 -6 322.29 48.98
    3 -5 -6 301.11 42.56
    3 5 -5 178.4 32.42
    3 -5 -5 146.73 25.47
    3 -5 -4 1174.28 61.46
    3 5 -4 1220.82 74.82
    3 -5 -3 463.98 55.76
    3 5 -3 470.46 40.17
    3 -5 -3 458.82 31.6
    3 5 -3 332.57 32.72
    3 -5 -2 1533.22 74.7
    3 -5 -2 1494.57 42.51
    3 5 -2 1532.7 53.22
    3 -5 -1 320.47 24.13
    3 5 -1 307.75 23.88
    3 5 -1 309.03 22.27
    3 5 0 2467.6 28.28
    3 5 0 2691.45 73.06
    3 5 0 1585.28 56.53
    3 -5 0 1795.07 82.39
    3 -5 0 2466.31 51.48
    3 5 1 108.38 10.5
    3 5 1 106.76 15.26
    3 -5 1 112.28 9.64
    3 -5 2 924.53 48.94
    3 5 2 1042.44 42.78
    3 5 2 961.91 51.3
    3 -5 3 120.63 19.85
    3 5 3 149.07 19.37
    3 -5 4 112.85 21.32
    3 5 4 124.44 20.26
    3 5 4 141.88 22.05
    3 -5 5 5.98 7.93
    3 5 5 3.82 5.03
    3 6 -6 -2.23 1.56
    3 -6 -6 2.3 3.9
    3 6 -5 20.54 11.74
    3 -6 -5 17.8 8.83
    3 6 -4 20.54 7.27
    3 6 -4 16.82 8.6
    3 -6 -4 18.08 7.47
    3 -6 -3 47.26 15.33
    3 -6 -3 99.84 14.61
    3 6 -3 96.01 14.62
    3 6 -3 109.51 20.48
    3 -6 -2 47.04 12.31
    3 6 -2 38.48 6.1
    3 6 -2 29.3 6.95
    3 -6 -2 30.41 5.76
    3 6 -1 1200.88 47.7
    3 -6 -1 1205.96 46.73
    3 6 0 46.29 3.68
    3 6 0 44.79 9.28
    3 -6 0 50.11 7.63
    3 -6 1 933.56 64.63
    3 6 1 962.82 32.5
    3 6 1 945.38 45.86
    3 -6 2 646.74 45.08
    3 6 2 760.83 37.29
    3 6 2 695.89 43.24
    3 -6 3 1246.08 63.84
    3 6 3 1303.4 58.45
    3 -6 4 106.77 20.93
    3 6 4 137.73 22.92
    3 6 4 84 16.91
    3 -6 5 293.71 39.75
    3 6 5 296.49 35.82
    3 7 -6 27.39 13.44
    3 -7 -6 24.6 11.21
    3 7 -5 880.38 73.5
    3 -7 -5 839.5 60.35
    3 7 -4 71.05 18.87
    3 -7 -4 69.74 14.14
    3 -7 -3 1101.76 81.24
    3 7 -3 1205.34 67.34
    3 -7 -3 1159.95 48.09
    3 7 -3 1148.47 45.77
    3 -7 -2 322.98 30.94
    3 7 -2 285.43 16.65
    3 -7 -2 279.57 16.33
    3 7 -2 291.97 22.89
    3 7 -1 5264.07 101.26
    3 -7 -1 4948.45 94.71
    3 7 0 82.13 5.55
    3 7 0 81.24 12.99
    3 -7 0 85.19 10.43
    3 7 1 1250.08 37.65
    3 7 1 1212.07 52.42
    3 7 2 73.75 11.56
    3 -7 2 63.59 14.77
    3 7 2 88.43 15.02
    3 -7 3 201.86 27.24
    3 7 3 204.95 23.35
    3 7 3 185.53 24.93
    3 7 4 -1.4 1.88
    3 -7 4 -3.88 4.76
    3 7 4 3.39 5.75
    3 -7 5 15.47 11.25
    3 7 5 14.14 8.27
    3 8 -6 14.52 10.13
    3 -8 -6 2.55 5.88
    3 8 -5 5.57 7.42
    3 -8 -5 2.5 4.88
    3 -8 -4 -6.79 12.83
    3 8 -4 -1.43 5.71
    3 8 -4 2.43 6.6
    3 -8 -4 1.54 2.23
    3 -8 -3 14.41 7.94
    3 8 -3 13.77 5.1
    3 8 -3 10.78 6.75
    3 -8 -3 12.14 4.94
    3 -8 -2 270.31 28.14
    3 8 -2 285.03 16.7
    3 -8 -2 251.02 14.87
    3 8 -2 267.97 22.34
    3 8 -1 524.87 12.16
    3 8 -1 548.23 32.86
    3 -8 -1 496.69 30.68
    3 8 0 1045.75 22.17
    3 8 0 1048.98 47.17
    3 -8 0 1031.3 38.62
    3 8 1 420.65 22.19
    3 -8 1 437.38 23.9
    3 8 1 365.06 29.05
    3 8 2 426.66 28.46
    3 8 2 390.51 32.46
    3 -8 3 294.9 34.52
    3 8 3 332.57 29.79
    3 8 3 329.94 32.29
    3 -8 4 394.31 43.5
    3 8 4 460.96 40.76
    3 -8 5 117.79 26.56
    3 8 5 96.63 20.83
    3 9 -6 410.58 57.79
    3 9 -5 26.69 12.99
    3 -9 -5 12.28 6.48
    3 9 -4 1088.47 74.64
    3 -9 -4 931.82 51.39
    3 9 -4 1113.05 53.07
    3 -9 -3 2.34 3.79
    3 9 -3 1.7 1.27
    3 9 -3 10.48 7.36
    3 -9 -3 12.01 5.18
    3 9 -2 1846.61 42.63
    3 -9 -2 1725.93 36.95
    3 9 -2 1797.41 59.89
    3 -9 -2 1871.04 73.42
    3 9 -1 58.84 4.45
    3 9 -1 62.29 11.2
    3 -9 -1 60.29 10.7
    3 9 0 2777.84 39.55
    3 9 0 2713.7 77.67
    3 -9 0 2780.46 66.79
    3 9 1 1.58 1.3
    3 9 1 -0.8 1.54
    3 -9 1 0.87 1.15
    3 9 2 312.16 24.69
    3 9 2 301.61 28.73
    3 9 3 35.68 10.18
    3 -9 3 22.44 9.6
    3 9 3 52.54 12.76
    3 9 4 71.34 17.52
    3 9 4 116.68 20.81
    3 -9 4 101.4 23.41
    3 -9 5 0.66 1.88
    3 9 5 -4.26 3.62
    3 10 -6 10.49 9.52
    3 10 -5 7.64 10.52
    3 -10 -5 -2.01 1.65
    3 10 -4 3.49 3.97
    3 10 -4 5.68 1.58
    3 -10 -4 0.75 1.35
    3 -10 -3 21.78 11.24
    3 10 -3 19.36 6.31
    3 10 -3 25.35 10.7
    3 -10 -3 9.61 4.42
    3 10 -2 81.86 9.1
    3 -10 -2 78.97 7.56
    3 10 -2 84.63 13.45
    3 -10 -2 94.23 16.82
    3 10 -1 523.94 14.99
    3 10 -1 559.34 34.92
    3 -10 -1 535.2 33.38
    3 10 0 641.74 37.83
    3 -10 0 650.95 33.78
    3 10 1 585.42 27.34
    3 -10 1 518.62 26.69
    3 10 1 560.47 37.02
    3 10 2 377.34 22.66
    3 -10 2 341.68 45.25
    3 10 2 547.76 33.21
    3 10 2 513.33 37.44
    3 10 3 725.48 45.33
    3 10 3 703.58 47.83
    3 -10 4 248.61 38.09
    3 10 4 295.21 33.38
    3 10 4 230.02 30.63
    3 -10 5 57.43 19.91
    3 10 5 94.19 20.8
    3 11 -6 -2.2 4.24
    3 11 -5 847.89 76.31
    3 -11 -5 780.55 55.95
    3 -11 -4 -2.52 8.82
    3 11 -4 -1.31 2.57
    3 11 -4 -2.65 1.97
    3 -11 -4 -0.39 3.38
    3 11 -3 1334.46 76.91
    3 -11 -3 1202.58 45.37
    3 11 -3 1323.08 52.15
    3 -11 -2 44.2 10.92
    3 11 -2 48.7 7.15
    3 -11 -2 49.8 5.64
    3 11 -2 45.49 9.95
    3 11 -1 2793.12 39.19
    3 11 -1 2824.32 80.41
    3 -11 -1 2808.88 78.49
    3 -11 0 31.54 7.67
    3 -11 0 29.1 4.27
    3 11 0 26.87 7.49
    3 11 1 1054.8 37.77
    3 -11 1 971.12 37.14
    3 11 1 983.2 49.52
    3 11 2 21.14 5.09
    3 -11 2 9.83 5.61
    3 11 2 17.62 6.83
    3 11 2 25.37 7.22
    3 11 3 222.49 25.56
    3 11 3 221.85 27.44
    3 11 4 5.06 6.48
    3 -11 4 -2.38 6.84
    3 11 4 -1.51 3.77
    3 -11 5 -4.74 9.38
    3 11 5 -2.34 0.87
    3 12 -6 6.36 7.88
    3 12 -5 5.82 7.5
    3 -12 -4 -4.27 11.32
    3 12 -4 2.18 2.15
    3 12 -4 -2.27 2.85
    3 -12 -4 -0.09 1.32
    3 -12 -3 49.41 15.14
    3 12 -3 36.29 9.45
    3 -12 -3 32.73 7.2
    3 12 -2 255.73 16.81
    3 -12 -2 269.69 12.74
    3 12 -2 279.39 25.52
    3 -12 -2 281.93 28.71
    3 12 -1 496.35 18.76
    3 12 -1 524.87 35.3
    3 -12 -1 538.48 35.08
    3 -12 0 327.17 15.44
    3 12 0 331.16 28.47
    3 -12 0 358.55 27.3
    3 12 1 875.42 35.86
    3 -12 1 820.56 35.05
    3 12 1 835.6 46.4
    3 -12 2 420.82 52.47
    3 12 2 377.42 28.71
    3 12 2 478.42 25.74
    3 12 2 368.87 32.92
    3 12 3 230.81 24.14
    3 12 3 469.22 37.89
    3 -12 3 169.59 33.24
    3 12 3 527.66 42.84
    3 12 4 164.42 25.69
    3 -12 4 135.89 30.96
    3 12 4 181.73 27.34
    3 12 5 179.38 30.01
    3 -12 5 146.62 34.73
    3 -13 -5 7.52 6.89
    3 13 -5 13.76 9.18
    3 -13 -4 1102.19 92.68
    3 13 -4 1003.85 76.91
    3 -13 -4 825.75 46.37
    3 13 -4 835.67 42.13
    3 -13 -3 140.65 24.93
    3 -13 -3 114.52 13.15
    3 13 -3 138.76 18.18
    3 13 -2 1656.77 43.39
    3 -13 -2 1753.81 31.43
    3 13 -2 1780.71 66.42
    3 -13 -2 1711.08 72.44
    3 -13 -1 66.41 12.66
    3 13 -1 64 7.55
    3 13 -1 51.41 11.06
    3 -13 0 1193.16 30.49
    3 13 0 1187.87 55.33
    3 13 1 82.41 11.28
    3 13 1 73.02 14.51
    3 -13 2 509.85 60.99
    3 13 2 445.53 32.02
    3 13 2 456 28.27
    3 13 2 415.19 35.37
    3 13 3 12.14 4.97
    3 13 3 7.38 5.13
    3 13 3 18.08 8.66
    3 -13 4 62.67 22.32
    3 13 4 67.43 16.9
    3 13 4 53.23 14.44
    3 -13 5 -8.32 12.94
    3 13 5 -4.5 6.06
    3 -14 -5 -43.24 23.88
    3 14 -5 8.83 9.61
    3 -14 -4 6.27 7.32
    3 14 -4 20.36 6.71
    3 14 -4 12.74 8.91
    3 -14 -4 13.04 5.66
    3 14 -3 8.41 5.03
    3 -14 -3 -0.29 1.85
    3 -14 -2 82.12 15.96
    3 14 -2 69.34 9.12
    3 -14 -2 68.68 6.01
    3 14 -2 82.52 14.49
    3 14 -1 83.02 9.71
    3 14 -1 83.99 15.1
    3 -14 -1 94.23 15.35
    3 -14 0 979.97 29.37
    3 14 0 1050.77 53.47
    3 14 1 258.3 21.08
    3 14 1 225.22 25.46
    3 14 2 661.7 39.73
    3 14 2 663.96 45.35
    3 14 3 153.07 22.21
    3 -14 3 104.86 27.89
    3 14 3 146.43 23.23
    3 14 4 382.24 40.57
    3 14 4 366.25 39.56
    3 -14 5 17.17 15.03
    3 14 5 16.74 8.54
    3 -15 -5 169.98 45.74
    3 15 -5 336.82 50.73
    3 -15 -4 83.15 24.55
    3 15 -4 65.03 12.58
    3 15 -4 72.27 21.51
    3 -15 -3 1349.73 44.3
    3 15 -3 1492.43 64.38
    3 -15 -3 1537.26 83.02
    3 -15 -2 282.87 12.36
    3 15 -2 282.91 18.66
    3 15 -2 334.6 30.33
    3 -15 -2 282.8 30.1
    3 15 -1 1050.47 37.6
    3 15 -1 1135.84 56.17
    3 -15 -1 1081.38 53.9
    3 -15 0 123.16 10.97
    3 15 0 127.26 19.25
    3 -15 0 167.68 20.48
    3 15 1 881.96 48.5
    3 15 1 842.36 50.34
    3 15 2 55.18 13.45
    3 15 2 62.19 12.11
    3 15 3 176.69 24.34
    3 -15 3 140.94 33.11
    3 15 3 146.2 23.5
    3 -15 4 8.26 9
    3 15 4 -2.3 5.25
    3 15 4 2.54 3.4
    3 15 5 -2.31 6.27
    3 -16 -5 -38.35 22.16
    3 16 -5 -1.49 6.72
    3 -16 -4 19.46 15.26
    3 16 -4 4.47 3.28
    3 16 -4 3.4 7.29
    3 -16 -3 54.97 16.49
    3 16 -3 64.86 13.89
    3 -16 -2 3.06 4.8
    3 -16 -2 0.32 0.68
    3 16 -2 1.25 1.19
    3 16 -1 73.96 10.77
    3 -16 -1 74.68 5.23
    3 16 -1 89.96 16.45
    3 -16 -1 87.86 16.05
    3 16 0 55.62 11.67
    3 -16 0 43.29 11.36
    3 -16 0 40.99 6.77
    3 16 0 46.65 11.75
    3 16 1 967.07 52.64
    3 16 1 912.03 54.3
    3 16 2 155.02 20.34
    3 16 2 140.13 22.35
    3 -16 3 382.59 55.21
    3 16 3 436.82 38.61
    3 16 3 416.54 40.43
    3 -16 4 2.83 2.56
    3 16 4 34.38 12.9
    3 16 4 39.19 13.65
    3 16 5 193.99 32.68
    3 -17 -5 105.74 36.01
    3 17 -5 126.22 31.4
    3 -17 -4 573.72 63.54
    3 17 -3 312.99 31.24
    3 -17 -3 323.93 37.81
    3 -17 -2 779.76 21.71
    3 17 -2 806.46 49.63
    3 -17 -2 751.33 50.34
    3 17 -1 139.24 15.92
    3 -17 -1 148.19 9.07
    3 17 -1 160.32 22.39
    3 -17 -1 147.67 20.51
    3 -17 0 585.07 27.14
    3 17 0 622.71 39.71
    3 17 0 721.84 48.86
    3 -17 0 662.63 43.26
    3 17 1 159.16 22.27
    3 17 1 159.14 23.81
    3 17 2 536.82 38.42
    3 17 2 505.6 42.63
    3 17 2 479.34 41.55
    3 -17 3 43.49 19.1
    3 17 3 44.4 13.37
    3 17 3 41.14 12.7
    3 -17 4 21.03 12.37
    3 17 4 28.53 11.6
    3 17 4 55 15.74
    3 17 5 3.36 4.33
    3 -18 -5 -5.18 10.35
    3 18 -5 3.85 8.39
    3 -18 -4 13.48 10.37
    3 -18 -3 23.77 12.24
    3 18 -3 21.95 8.73
    3 18 -2 125.84 20.34
    3 -18 -2 166.65 24.49
    3 -18 -1 3.84 5.77
    3 18 -1 3.86 1.07
    3 18 -1 7.22 5.38
    3 -18 0 450.69 25.25
    3 18 0 522.08 37.53
    3 -18 0 475.12 24.33
    3 18 0 519.29 42.99
    3 -18 0 568.93 41.11
    3 18 1 41.04 11.37
    3 18 1 42.64 11.94
    3 18 2 724.45 45.55
    3 18 2 669.84 50.7
    3 18 2 672.39 50.39
    3 -18 3 -1.96 4.24
    3 18 3 6.68 5.48
    3 18 3 10.37 5.2
    3 -18 4 231.69 48.1
    3 18 4 288.28 36.68
    3 18 4 312.43 39.63
    3 18 5 10.95 8.3
    3 -19 -5 141.13 41.26
    3 -19 -4 290.12 44.45
    3 19 -3 739.81 50.78
    3 -19 -3 720.41 57.5
    3 19 -2 472.61 40.23
    3 -19 -2 460.77 40.68
    3 19 -1 655.73 48.25
    3 -19 -1 610.22 44.07
    3 19 0 347.34 31.44
    3 -19 0 365.3 22.05
    3 19 0 345.86 36.79
    3 -19 0 365.54 33.7
    3 19 1 482.22 41.06
    3 19 1 501.61 44.25
    3 19 2 55.45 15.59
    3 19 2 49.64 12.15
    3 19 2 49.15 14.32
    3 19 3 50.11 14.35
    3 19 3 56.84 14.37
    3 -19 4 24.47 15.35
    3 19 4 15.91 8.7
    3 19 4 21.8 10.01
    3 -20 -5 2.25 5.54
    3 -20 -4 14.52 11.1
    3 -20 -3 35.7 13.4
    3 20 -3 42.63 12.59
    3 20 -2 126.27 21.3
    3 -20 -2 120.06 21.27
    3 20 -1 211.32 22.93
    3 20 -1 245.22 30.68
    3 -20 -1 212.95 26.89
    3 20 0 6.91 6.36
    3 -20 0 3.68 3.71
    3 20 0 -1.24 1.08
    3 -20 0 3.38 2.62
    3 20 1 563.05 45.31
    3 20 1 555.25 48.72
    3 20 2 0.29 2.66
    3 20 2 1.74 2.08
    3 20 2 -0.29 4.72
    3 20 3 360.63 37.4
    3 20 3 384.27 41.31
    3 -20 4 -1.87 3.28
    3 20 4 -1.97 4.22
    3 20 4 -2.26 4.16
    3 -21 -5 216.48 50.45
    3 -21 -4 157 32.66
    3 21 -3 417.57 40.25
    3 -21 -3 374.32 42.13
    3 21 -2 296.11 33.36
    3 -21 -2 316.27 34.95
    3 21 -1 239.7 25.38
    3 21 -1 289.22 34.09
    3 -21 -1 235.37 28.76
    3 21 0 215.43 25.96
    3 -21 0 248.84 20.04
    3 21 0 228.82 31.58
    3 -21 0 226.1 28.07
    3 21 1 242.84 30.92
    3 21 1 242.16 33.02
    3 21 2 229.31 27.21
    3 21 2 222.9 31.93
    3 21 2 224.16 31.58
    3 21 3 83.83 19.33
    3 21 3 93.53 19.35
    3 21 4 8.51 7.2
    3 21 4 22.69 10.66
    3 -22 -4 13.51 11.31
    3 -22 -3 -2.19 3.32
    3 22 -3 4.42 5.78
    3 22 -2 208.57 29.01
    3 -22 -2 231.83 30.22
    3 22 -1 6.04 4.09
    3 -22 -1 3.8 5.28
    3 22 -1 6.58 5.94
    3 22 0 119.84 20.21
    3 22 0 154.74 27.58
    3 -22 0 145.71 23.26
    3 22 1 12.54 7.54
    3 22 1 3.93 6.26
    3 22 2 335.25 33.46
    3 22 2 307.85 38.69
    3 22 2 291.05 36.6
    3 22 3 5.97 3.83
    3 22 3 8.6 5.49
    3 22 4 230.68 33.92
    3 22 4 207.81 33.31
    3 -23 -4 310.05 45.6
    3 23 -3 127.06 23.6
    3 -23 -3 155.48 27.93
    3 23 -2 382.69 40.23
    3 -23 -2 360.33 38.44
    3 23 -1 246.36 26.87
    3 23 -1 248.23 33.47
    3 -23 -1 279.26 32.83
    3 23 0 478.93 40.78
    3 23 0 584.53 53.14
    3 -23 0 517.2 44.4
    3 23 1 95.75 19.97
    3 23 1 88.06 21.59
    3 23 2 54.55 16.71
    3 23 2 60.87 14.16
    3 23 2 71.99 18.46
    3 23 3 37.74 14.15
    3 23 3 32.64 12.03
    3 23 3 31.28 12.87
    3 23 4 25.35 10.55
    3 -24 -4 11.92 9.24
    3 -24 -3 21.36 10.54
    3 24 -3 18.29 9.32
    3 -24 -2 22.69 9.56
    3 24 -2 12.81 7.47
    3 24 -1 343.84 32.77
    3 24 -1 325.34 39.16
    3 -24 -1 333.2 37.21
    3 24 0 10.93 6.89
    3 -24 0 14.41 9.01
    3 24 0 10.98 8.1
    3 24 1 237.68 32.76
    3 24 1 222.55 34.57
    3 24 2 49.16 15.67
    3 24 2 36.55 13.3
    3 24 3 224.35 30.98
    3 24 3 256.73 38.34
    3 24 3 231.58 34.67
    3 24 4 9.07 6.47
    3 -25 -4 78.73 23.54
    3 25 -3 279.16 36.8
    3 -25 -3 239.09 35.4
    3 -25 -2 61.81 16.23
    3 25 -2 58.76 15.95
    3 25 -1 442.29 38.19
    3 25 -1 446.91 46.84
    3 -25 -1 473.01 44.81
    3 25 0 50.95 13.71
    3 -25 0 81.15 19.04
    3 25 0 69.5 18.87
    3 25 1 254.06 34.5
    3 25 1 263.47 38.45
    3 25 2 12.78 8.6
    3 25 2 18.5 9.72
    3 25 3 52.33 18.29
    3 25 3 44.37 13.99
    3 25 3 78 20.35
    3 25 4 1.72 1.19
    3 -26 -3 -2.1 4.19
    3 26 -3 5.07 4.25
    3 -26 -2 61.57 16.5
    3 26 -2 57.49 16.43
    3 26 -1 11.31 6.57
    3 -26 -1 13.15 8.89
    3 26 -1 11.58 9.07
    3 26 0 87.45 18.58
    3 -26 0 116.68 22.84
    3 26 0 121.66 25.84
    3 26 1 81.31 19.84
    3 26 1 67.43 20.06
    3 26 2 169.84 31.46
    3 26 2 147.47 28.89
    3 26 3 34.13 14.54
    3 26 3 39.06 12.99
    3 26 3 39.37 14.53
    3 26 4 111.1 25.07
    3 -27 -3 0.57 3.68
    3 27 -3 -0.93 5.4
    3 27 -2 306.06 39.8
    3 -27 -2 286.14 36.75
    3 27 -1 64.11 15.06
    3 -27 -1 65.06 17.34
    3 27 -1 48.8 15.96
    3 27 0 356.01 38.09
    3 27 0 440.16 50.51
    3 -27 0 351.1 40.56
    3 27 1 5.93 3.71
    3 27 1 3.48 4.87
    3 27 2 125.75 27.6
    3 27 2 126.67 27.18
    3 27 3 18.48 10.35
    3 -28 -3 2.71 5.66
    3 28 -3 3.7 4.88
    3 -28 -2 4.61 5.75
    3 28 -2 0.99 1.52
    3 28 -1 81.01 17.41
    3 -28 -1 114.01 23.48
    3 28 -1 78.4 21.04
    3 28 0 51.01 14.4
    3 -28 0 53.59 16.79
    3 28 0 50.44 16.62
    3 28 1 67.38 18.21
    3 28 1 89.35 23.84
    3 28 2 78.82 22.07
    3 28 2 55.86 18.66
    3 28 3 122.6 27
    3 29 -3 240.75 37
    3 -29 -2 -0.96 1.53
    3 29 -2 -1.52 4.11
    3 29 -1 285.04 33.32
    3 29 -1 285.38 40.61
    3 -29 -1 254.57 35.79
    3 29 0 4.08 2.79
    3 -29 0 18.76 10.69
    3 29 0 5.05 7.48
    3 29 1 142.18 27.69
    3 29 1 169.12 33.29
    3 29 2 0.73 3.15
    3 29 2 -1.04 4.43
    3 29 3 51.45 18.63
    3 30 -3 11.8 8.29
    3 -30 -2 21.88 10.23
    3 30 -2 25.32 12.17
    3 30 -1 37.93 12.31
    3 -30 -1 31.8 12.79
    3 30 -1 34.64 14.44
    3 30 0 56.67 16.06
    3 -30 0 56.75 18.14
    3 30 0 50.89 18.45
    3 30 1 83.64 21.8
    3 30 1 90.75 24.93
    3 30 2 84.05 23.92
    3 31 -3 -3 4.27
    3 31 -2 247.23 38.38
    3 31 -1 1.97 3.42
    3 -31 -1 3.18 0.99
    3 31 -1 1.78 1.28
    3 -31 0 111.55 25.13
    3 31 0 133.27 24.99
    3 31 0 107.92 26.93
    3 31 1 -1.67 2.69
    3 31 1 -3.78 4.62
    3 32 0 63.29 17.58
    3 -32 0 69.69 20.68
    3 32 1 51.03 16.91
    3 33 0 7.81 6.38
    3 34 0 3.04 2.78
    4 0 -6 51.97 17.45
    4 0 -5 1.72 5.88
    4 0 -4 561.62 45.99
    4 0 -3 1.43 3.22
    4 0 -2 2472.03 90.97
    4 0 -1 -1.17 5.31
    4 0 -1 1.35 2.26
    4 0 0 3223.93 80.92
    4 0 0 3469.16 80.49
    4 0 1 1.98 1.25
    4 0 1 -4.08 4.3
    4 0 2 2307.93 70.6
    4 0 2 2730.78 100.6
    4 0 3 -1.71 4.14
    4 0 3 0.25 2.7
    4 0 4 479.09 42.83
    4 0 5 -1.1 1.3
    4 1 -6 168.4 32.49
    4 -1 -6 147.23 29.29
    4 1 -5 155.35 27.93
    4 -1 -5 141.36 25.87
    4 -1 -4 651.94 48.9
    4 1 -4 661.89 50.78
    4 1 -3 366.39 31.48
    4 1 -3 305.65 29.47
    4 -1 -3 266.72 26.06
    4 -1 -2 575.01 40.49
    4 1 -2 849.24 56.48
    4 -1 -1 372.42 36.26
    4 -1 -1 362.25 23.53
    4 1 -1 345.74 24.81
    4 -1 0 23.46 7.43
    4 -1 0 30.86 11.61
    4 1 0 19.5 9.47
    4 1 0 31.4 7.35
    4 -1 0 29.21 7.24
    4 -1 1 13.7 8.04
    4 1 1 18.26 9.75
    4 -1 1 0.89 3.37
    4 1 1 10.65 3.97
    4 -1 2 11.5 6.41
    4 1 2 22.71 10.32
    4 -1 2 24.13 8.31
    4 1 2 21.25 7.46
    4 1 3 18.05 8.46
    4 -1 3 13.63 7.45
    4 1 3 21.28 9.57
    4 -1 4 44.26 13.09
    4 1 4 44.51 13.02
    4 -1 5 54.88 17.72
    4 1 5 31.61 13.83
    4 2 -6 4.81 6.64
    4 -2 -6 0.03 2.57
    4 -2 -5 110 22.7
    4 2 -5 108.14 23.93
    4 2 -4 5.86 3.44
    4 -2 -4 10.92 6.93
    4 2 -3 2262.99 81.64
    4 -2 -3 2268.13 74.29
    4 2 -2 72.41 16.31
    4 2 -1 2112.03 89.93
    4 -2 -1 2182.03 55.45
    4 2 0 107.11 19.6
    4 2 0 136.39 13.94
    4 -2 0 142.37 22.07
    4 -2 0 160.14 20.7
    4 -2 0 147.98 15.58
    4 2 1 2500.76 59.63
    4 -2 1 2288.25 89.75
    4 2 1 2555.76 101.69
    4 -2 2 10.62 1.58
    4 2 2 34.86 11.69
    4 -2 2 20.29 6.87
    4 2 2 27.48 7.51
    4 -2 3 984.53 55.64
    4 2 3 1089.92 53.87
    4 2 3 1126.69 64.65
    4 -2 4 19.22 9.35
    4 2 4 27.11 10.46
    4 -2 5 217.69 34.36
    4 2 5 241.52 33.85
    4 3 -6 130.34 29.36
    4 -3 -6 109.93 25.32
    4 3 -5 213.96 33.59
    4 -3 -5 181.22 28.64
    4 3 -4 179.28 27.01
    4 -3 -4 159 23.38
    4 3 -3 462.67 37.77
    4 -3 -3 448.93 32.35
    4 3 -2 394.45 38.19
    4 -3 -1 233.98 26.89
    4 -3 -1 388.1 32.21
    4 3 -1 188.2 25.84
    4 -3 -1 399.95 22.5
    4 -3 0 43.59 11.41
    4 -3 0 41.04 8.14
    4 3 0 51.07 7.99
    4 3 0 40.22 11.11
    4 -3 0 76.99 11.16
    4 -3 1 -14.4 6.61
    4 -3 1 1.15 0.63
    4 3 1 -13.19 7.21
    4 -3 1 -2.71 5.21
    4 3 1 3.43 3.31
    4 3 2 8.15 5.78
    4 -3 2 18.4 7.24
    4 3 2 18.78 6.26
    4 3 3 66.07 15.95
    4 -3 3 78.58 16.98
    4 3 3 65.66 13.54
    4 3 4 23.92 8.82
    4 -3 4 38.01 13.19
    4 3 4 36.6 11.84
    4 -3 5 55.92 17.64
    4 3 5 46.99 15.66
    4 4 -6 88.8 24.67
    4 -4 -6 78.1 21.43
    4 4 -5 74.73 19.81
    4 -4 -5 75.57 18.07
    4 4 -4 489.53 46
    4 -4 -4 502.4 40.97
    4 4 -3 39.39 12.57
    4 4 -3 40.19 11.18
    4 -4 -3 23.93 7.15
    4 -4 -2 1477.03 80.96
    4 4 -2 968.99 59.06
    4 -4 -1 101.39 16.27
    4 4 -1 103.79 17.67
    4 -4 -1 141.21 12.46
    4 -4 0 2819 65.01
    4 4 0 2906.82 56.11
    4 4 0 2759.95 94.95
    4 -4 0 2839.19 67.53
    4 -4 1 169.37 24.67
    4 4 1 244.94 16.84
    4 4 1 172.86 25.13
    4 4 1 225 19.52
    4 -4 1 225.58 13.15
    4 -4 2 1063.67 57.55
    4 4 2 1323.46 49
    4 -4 3 174.44 24.86
    4 4 3 160.36 20.48
    4 4 3 196.86 28.19
    4 -4 4 483.05 46.64
    4 4 4 506.76 41.78
    4 4 4 494.34 41.82
    4 -4 5 6.01 6.04
    4 4 5 23 10.53
    4 5 -6 175.1 34.64
    4 5 -5 93.31 22.83
    4 -5 -5 63.48 16.12
    4 5 -4 748.27 57.8
    4 5 -4 758.89 51.76
    4 -5 -4 739.7 48.94
    4 -5 -3 72.06 12.33
    4 5 -3 95.05 19.3
    4 -5 -2 153.81 24.72
    4 5 -2 202.26 24.36
    4 -5 -1 150.79 18.99
    4 5 -1 157.87 21.15
    4 -5 -1 151.61 12.09
    4 -5 0 244.42 18.62
    4 5 0 200.18 13.38
    4 5 0 269.82 28.82
    4 -5 1 13.77 3.58
    4 5 1 15.4 7.37
    4 -5 1 15 7.85
    4 5 1 7.92 3.4
    4 5 1 20.99 5.2
    4 -5 2 20.26 3.37
    4 5 2 7.55 0.92
    4 -5 2 10.82 3.17
    4 5 2 22.97 7.13
    4 5 3 48.75 14.18
    4 -5 3 41.31 12.32
    4 5 3 47.24 11.03
    4 5 4 74.15 16.42
    4 -5 4 73.58 19.4
    4 5 4 68.3 15.39
    4 -5 5 22.39 12.79
    4 5 5 23.94 9.8
    4 6 -6 24.96 13.72
    4 6 -5 298.25 41.18
    4 -6 -5 251.79 32.11
    4 -6 -4 97.76 17.13
    4 6 -4 104.49 21.96
    4 -6 -3 607.35 61.05
    4 -6 -3 693.39 36.92
    4 -6 -2 335.75 35.4
    4 6 -2 402.3 32.76
    4 -6 -1 2061.9 67.42
    4 6 -1 2087.03 76.04
    4 -6 -1 2216.6 42.32
    4 6 0 766.14 47.1
    4 -6 0 726.17 32.64
    4 -6 1 1711.73 83.03
    4 6 1 1546.48 40.76
    4 6 1 1559.57 71.65
    4 6 1 1532.4 41.48
    4 -6 1 1517.57 39.9
    4 6 2 310.31 24.12
    4 6 2 254.37 31.95
    4 -6 2 322.31 15.72
    4 -6 3 529.29 46.68
    4 6 3 636.39 41.03
    4 6 3 494.78 47.64
    4 6 4 97.34 19.21
    4 -6 4 89 20.89
    4 6 4 92.22 18.08
    4 6 5 196.12 29.66
    4 -6 5 147.86 30.9
    4 7 -6 16.24 11.81
    4 7 -5 488.72 53.78
    4 -7 -5 486.39 44.45
    4 7 -4 17.95 8.96
    4 7 -4 4.64 6.02
    4 -7 -4 3.71 4.55
    4 -7 -3 497.63 30.3
    4 7 -3 515.5 38.93
    4 -7 -2 37.67 11.72
    4 7 -2 39.01 10.59
    4 -7 -1 207.03 21.44
    4 7 -1 203.27 23.17
    4 -7 -1 191.01 11.17
    4 -7 0 3.58 2.77
    4 7 0 0.56 1.4
    4 7 0 0.89 0.71
    4 -7 0 1.96 2.19
    4 -7 1 107.93 22.12
    4 7 1 113.98 11.1
    4 7 1 106.83 18.99
    4 -7 1 109.85 11.47
    4 -7 2 12.3 3.51
    4 -7 2 2.66 3.11
    4 7 2 8.64 5.54
    4 7 2 5.84 3.2
    4 7 3 9.95 2.18
    4 -7 3 25.36 9.42
    4 7 4 4.52 4.72
    4 -7 4 4.53 4.72
    4 7 4 9.76 5.75
    4 -7 5 52.09 19.7
    4 7 5 78.76 19.86
    4 8 -6 80.51 23.78
    4 -8 -5 116.9 21.52
    4 8 -5 117.67 26.16
    4 8 -4 380.64 43.17
    4 -8 -4 358.79 32.44
    4 8 -4 460.38 45.98
    4 -8 -3 228.48 19.82
    4 8 -3 218.92 23.98
    4 -8 -2 920.78 55.22
    4 8 -2 919.71 48.34
    4 8 -1 862.77 48.08
    4 -8 -1 792.72 42.31
    4 8 0 2059.1 26.76
    4 -8 0 2108.94 47.12
    4 -8 0 2079.4 58.96
    4 8 1 651.4 27.06
    4 8 1 643.99 44.99
    4 -8 1 634.47 29.05
    4 8 2 564.73 32.59
    4 8 2 568.54 46.09
    4 8 3 420.95 33.45
    4 8 3 362.77 41.11
    4 -8 4 336.7 45.1
    4 8 4 386.61 36.36
    4 8 4 377.87 41.11
    4 -8 5 53.46 18.88
    4 8 5 65.46 17.75
    4 9 -6 213.39 40.62
    4 9 -5 7.52 6.41
    4 -9 -4 492.17 63.94
    4 9 -4 575.59 54.1
    4 -9 -4 615.61 41.71
    4 -9 -3 -3.42 5.72
    4 9 -3 2.18 3.16
    4 -9 -3 1.13 1.72
    4 -9 -2 143.49 21.81
    4 9 -2 146.14 19.31
    4 -9 -1 45.92 10.91
    4 9 -1 46.51 11.34
    4 9 0 191.38 8.11
    4 9 0 202.11 24.37
    4 -9 0 208.14 19.34
    4 -9 1 6.42 3.72
    4 9 1 5.64 5.16
    4 9 1 3.09 1.51
    4 9 2 31.25 11.05
    4 -9 2 1.73 4.63
    4 9 2 21.24 6.17
    4 9 3 22.94 10.19
    4 -9 3 13.62 8.59
    4 9 3 25.69 8.52
    4 9 4 103.4 22.58
    4 9 4 106.09 19.72
    4 -9 4 119.57 28.03
    4 -9 5 -5.38 11.57
    4 9 5 2.26 5.98
    4 10 -6 55.35 20.65
    4 10 -5 177.53 34.12
    4 10 -4 315.61 40.51
    4 -10 -4 299.16 28.58
    4 10 -4 276.23 30.2
    4 -10 -3 284.03 37.78
    4 -10 -3 290.99 20.88
    4 10 -3 267.32 26.05
    4 -10 -2 613.1 43.86
    4 10 -2 635.52 41.67
    4 10 -1 1307.88 60.56
    4 -10 -1 1176.11 53.48
    4 10 0 1596.97 26.06
    4 10 0 1590.78 67.93
    4 -10 0 1689.02 57.58
    4 10 1 735.23 30.2
    4 10 1 691.86 46.84
    4 -10 1 753.73 36
    4 10 2 546.53 22.45
    4 -10 2 546.07 53.75
    4 10 2 611.8 35.21
    4 10 2 658.76 48.97
    4 10 3 359.06 31.57
    4 10 3 406.43 42.45
    4 10 4 42.87 14.65
    4 -10 4 68.28 21.14
    4 -10 5 53.18 19.37
    4 10 5 107.38 22.28
    4 11 -6 11.77 8.26
    4 11 -5 363.53 49.54
    4 -11 -4 -1.19 13.22
    4 11 -4 18.62 7.64
    4 11 -4 7.36 6.53
    4 -11 -3 454.08 46.92
    4 -11 -3 409.85 23.96
    4 11 -3 388.75 31.92
    4 -11 -2 57.09 13.76
    4 11 -2 41.91 5.38
    4 11 -2 40.41 10.31
    4 11 -1 189.1 23.24
    4 -11 -1 185.2 21.58
    4 -11 0 56.26 11.12
    4 11 0 59.32 5.65
    4 11 0 50.37 11.97
    4 -11 1 13.81 5.79
    4 11 1 4.83 5.47
    4 11 1 10.55 3.86
    4 -11 2 8.46 7.38
    4 11 2 2.22 2.33
    4 11 2 6.74 2.12
    4 11 2 0.69 0.36
    4 11 3 39.31 14.07
    4 -11 3 5.24 3.1
    4 11 3 40.36 10.69
    4 11 4 0.71 5.62
    4 -11 4 -8.33 9.53
    4 11 4 -2.68 1.76
    4 11 5 63.5 17.57
    4 12 -5 139.04 31.86
    4 -12 -4 175.56 36.53
    4 12 -4 192.12 22.92
    4 -12 -3 530.74 49.83
    4 -12 -3 499.37 24.96
    4 12 -3 530.61 38.22
    4 12 -2 404.94 17.75
    4 12 -2 413.38 34.36
    4 -12 -2 415.19 37.03
    4 12 -1 999.67 53.87
    4 -12 -1 1064.09 52.87
    4 12 0 976.17 24.49
    4 12 0 1003.56 54.24
    4 -12 0 1047.53 48.84
    4 12 1 959.99 35.77
    4 12 1 933.43 54.76
    4 -12 1 1067.46 46.71
    4 -12 2 376.75 47.41
    4 12 2 382.35 28.1
    4 12 2 386.92 38.14
    4 12 3 387.94 33.25
    4 12 3 449.46 45.3
    4 12 4 128.74 26.77
    4 12 4 157.09 24.6
    4 12 5 105.98 22.8
    4 13 -5 31 14.57
    4 -13 -4 247.82 43.53
    4 13 -4 278.38 27.76
    4 -13 -3 16.84 8.81
    4 13 -3 7.93 3.4
    4 13 -2 476.67 20.4
    4 13 -2 499.56 38.55
    4 -13 -2 466.1 40.17
    4 -13 -1 27.91 8.96
    4 13 -1 35.86 3.38
    4 13 -1 38.08 10.63
    4 13 0 127.76 9.56
    4 13 0 119.71 19.23
    4 -13 1 21.89 7.76
    4 13 1 15.55 6.84
    4 13 1 17.82 4.9
    4 -13 2 25.07 14.01
    4 13 2 14.56 6.52
    4 13 2 23.93 7.88
    4 13 3 1.74 3.68
    4 -13 3 1.61 5.91
    4 13 3 -2.86 3.5
    4 13 4 55.22 17.94
    4 -13 4 23.23 12.32
    4 13 4 46.52 13.3
    4 13 5 5.91 6.87
    4 -14 -5 36.31 19.51
    4 14 -5 62.44 20.63
    4 -14 -4 381.34 53.46
    4 14 -4 360.32 32.14
    4 -14 -3 192.65 30.03
    4 14 -3 172.62 22.72
    4 14 -2 1005.72 55.5
    4 -14 -2 964.29 58.25
    4 14 -1 227.25 10.16
    4 14 -1 254.03 27.98
    4 -14 -1 245.95 27.01
    4 14 0 974.55 28.43
    4 14 0 944.87 54.33
    4 14 1 319.13 21.61
    4 14 1 308.14 32.3
    4 -14 1 359.8 29.16
    4 14 2 840.04 42.77
    4 14 2 854.43 57.27
    4 14 3 155.98 21.65
    4 -14 3 118.95 28.26
    4 14 3 175.7 29.04
    4 14 4 205 28.84
    4 14 4 227.84 35.84
    4 14 5 15.83 8.49
    4 -15 -5 124.07 36.26
    4 -15 -4 7.06 7.27
    4 15 -4 5.6 3.89
    4 -15 -3 339.08 39.62
    4 15 -3 280.8 29.93
    4 -15 -2 88.24 17.64
    4 15 -2 87.65 16.86
    4 15 -1 137.92 8.95
    4 15 -1 141.1 21.04
    4 -15 -1 154.42 21.55
    4 -15 0 4.57 5.52
    4 15 0 0.62 1.97
    4 15 0 -0.08 0.98
    4 -15 1 11.88 6.48
    4 15 1 8.09 5.85
    4 15 1 1.39 1.53
    4 15 2 4.49 6.3
    4 15 2 1.38 2.94
    4 -15 3 6.24 8.56
    4 15 3 16.34 8.39
    4 15 3 16.62 7.35
    4 15 4 10.08 5.99
    4 -15 4 4.65 3.58
    4 15 4 1.61 3.85
    4 15 5 30.07 12.26
    4 -16 -5 14.19 5.45
    4 -16 -4 34.61 15.11
    4 16 -4 43.83 11.49
    4 16 -3 767.6 50.84
    4 -16 -3 818.8 62.18
    4 16 -2 155.27 22.63
    4 -16 -2 168.5 24.82
    4 16 -1 632.81 45.63
    4 -16 -1 743.65 48.94
    4 16 0 148.87 22.45
    4 -16 0 180.49 23
    4 16 1 1075.07 41.86
    4 16 1 1060.13 61.65
    4 -16 1 1171.25 56.2
    4 16 2 155.31 19.12
    4 16 2 155.22 24.34
    4 -16 3 408.77 55.38
    4 16 3 427.22 36.96
    4 16 3 453.42 47
    4 -16 4 5.22 3.68
    4 16 4 21.4 9.09
    4 16 5 99.98 23.26
    4 -17 -5 49.21 19.6
    4 -17 -4 122.1 28.97
    4 -17 -3 60.36 18.38
    4 17 -3 61.23 14.69
    4 17 -2 326.21 33.45
    4 -17 -2 349.62 36.94
    4 -17 -1 5.95 6.27
    4 17 -1 3.67 3.89
    4 17 0 101.88 18.85
    4 -17 0 107.3 18.42
    4 -17 1 1.55 4.6
    4 17 1 0.59 3.82
    4 17 1 3.42 2.95
    4 17 2 0.65 3.28
    4 17 2 0.75 2.43
    4 -17 3 13.72 12.44
    4 17 3 8.99 6.1
    4 17 3 11.33 6.94
    4 17 4 31.37 13.85
    4 -17 4 9.49 8.67
    4 17 4 19.82 8.8
    4 -18 -5 -7.03 15.03
    4 -18 -4 278.23 43.47
    4 -18 -3 57.16 17.34
    4 18 -3 46.04 13.1
    4 18 -2 1072.21 61.78
    4 -18 -2 1136.14 67.4
    4 -18 -1 23.22 8.88
    4 18 -1 13.47 7.43
    4 18 0 696.75 50.85
    4 -18 0 685.32 47.77
    4 18 1 78.76 12.06
    4 18 1 83.45 18.34
    4 -18 1 93.62 16.92
    4 18 2 855.1 46.65
    4 18 2 858.08 60.09
    4 18 3 57.93 17.71
    4 18 3 61.07 14.17
    4 18 4 230.77 31.58
    4 -18 4 193.32 42.22
    4 -19 -5 80.92 29.33
    4 -19 -4 133.83 30.17
    4 19 -3 165.55 25.34
    4 -19 -3 168.98 29.19
    4 19 -2 109.44 19.93
    4 -19 -2 120.82 21.75
    4 19 -1 110.33 20.24
    4 -19 -1 123.83 21.86
    4 -19 0 14.9 7.36
    4 19 0 8.25 5.85
    4 -19 1 8.4 5.91
    4 19 1 6.17 5.9
    4 19 1 4.01 3.5
    4 19 2 15.54 8.9
    4 19 2 15.19 6.49
    4 19 3 1.74 3.48
    4 19 3 6.15 5.68
    4 -19 4 11.54 11.72
    4 19 4 6.2 5.87
    4 -20 -4 5.85 6.39
    4 20 -3 488.38 44.18
    4 -20 -3 460.93 48.38
    4 -20 -2 11.92 7.87
    4 20 -2 6.46 4.22
    4 20 -1 899.92 59.41
    4 -20 -1 926.29 59.66
    4 -20 0 2.76 3.11
    4 20 0 0.37 2.53
    4 20 1 819.74 41.9
    4 20 1 796.96 58.73
    4 -20 1 878.51 55.22
    4 20 2 -3.67 6.08
    4 20 2 2.92 2.84
    4 20 3 321.86 34.03
    4 20 3 361.91 43.34
    4 20 4 -1.86 3.47
    4 -21 -4 100.27 25.9
    4 21 -3 143.01 24.63
    4 -21 -3 138.56 26.76
    4 -21 -2 73.5 17.46
    4 21 -2 97.18 19.72
    4 -21 -1 20.14 9.1
    4 21 -1 27.71 10.77
    4 -21 0 2.89 2.2
    4 21 0 12.89 10.39
    4 -21 1 13.84 8.26
    4 21 1 9.78 7.62
    4 21 1 14.36 5.68
    4 21 2 1.76 1.89
    4 21 2 -2.66 2.1
    4 21 3 35.69 13.48
    4 21 3 31.2 10.61
    4 21 4 17.28 9.32
    4 -22 -4 124.19 29.4
    4 -22 -3 0.71 2.1
    4 22 -3 1.57 4.39
    4 22 -2 581.59 49.63
    4 -22 -2 568.29 50.34
    4 -22 -1 42.79 13.31
    4 22 -1 51.6 14.7
    4 22 0 886.74 64.63
    4 -22 0 934.62 61.7
    4 -22 1 7.28 4.83
    4 22 1 3.49 4.05
    4 22 2 438.93 47.24
    4 22 3 -3.31 4.66
    4 -23 -4 200.38 37.33
    4 -23 -3 26.94 11.91
    4 23 -3 27.56 11.22
    4 -23 -2 69.79 17.79
    4 23 -2 56.32 15.84
    4 -23 -1 84.13 19.92
    4 23 -1 82.16 19.64
    4 -23 0 19.63 10.64
    4 23 0 19.78 10.49
    4 -23 1 7.94 6.42
    4 23 1 -0.33 3.69
    4 23 2 19.24 10.57
    4 23 3 3.35 3.35
    4 -24 -4 17.29 12.33
    4 24 -3 190.26 30.05
    4 -24 -3 169.7 30.34
    4 -24 -2 42.47 13.87
    4 24 -2 21.25 8.83
    4 24 -1 779.08 61
    4 -24 -1 749.09 58.3
    4 -24 0 14.65 8.14
    4 24 0 15.09 8.57
    4 24 1 482.96 51.35
    4 -24 1 456.45 43.96
    4 24 2 33.08 13.68
    4 24 3 205.42 34.29
    4 -25 -3 99.36 23.71
    4 25 -3 145.34 26.95
    4 -25 -2 18.57 9.75
    4 25 -2 -5.79 6.58
    4 -25 -1 36.94 13.25
    4 25 -1 55.17 17.07
    4 -25 0 10.16 7.63
    4 25 0 2.06 7.16
    4 -25 1 23.85 9.61
    4 25 1 22.34 11.82
    4 25 2 -5.81 8.32
    4 25 3 4.26 4.92
    4 -26 -3 29.97 12.49
    4 26 -3 42.68 14.94
    4 26 -2 216.56 32.85
    4 -26 -2 245.09 35.37
    4 -26 -1 71.11 18.93
    4 26 -1 62.18 17.1
    4 26 0 570.85 57.43
    4 -26 0 491.67 49.19
    4 -26 1 78.35 18.82
    4 26 1 102.38 24.59
    4 26 2 170.94 32.02
    4 26 3 29.18 13.32
    4 -27 -3 -0.81 5.32
    4 27 -3 5.59 6.72
    4 -27 -2 47.32 16.08
    4 27 -2 56.62 17.29
    4 -27 -1 4.46 7.16
    4 27 -1 5.26 6.46
    4 -27 0 15.22 9.33
    4 27 0 21.71 13.38
    4 -27 1 -2.11 2.68
    4 27 1 2.17 3.26
    4 27 2 2.89 3.63
    4 27 3 0.43 2.77
    4 28 -3 96.71 23.55
    4 -28 -2 67.68 19.24
    4 28 -2 62.58 18.02
    4 28 -1 270.94 39.77
    4 -28 -1 301.9 39.88
    4 -28 0 109.85 24.2
    4 28 0 100.38 24.67
    4 -28 1 133.57 26.23
    4 28 1 194 35.87
    4 28 2 88.16 23.68
    4 29 -3 62.65 18.99
    4 -29 -2 -2.09 6.17
    4 29 -2 -1.25 4.76
    4 -29 -1 49.23 16.83
    4 29 -1 61.01 19.33
    4 -29 0 0.54 2.64
    4 29 0 9.6 8.66
    4 -29 1 6.92 5.42
    4 29 1 -3.88 4.85
    4 30 -3 44.28 16.49
    4 30 -2 69.36 20.02
    4 -30 -1 117.51 26.13
    4 30 -1 96.01 24.87
    4 -30 0 119.63 26.14
    4 30 0 84.4 23.27
    4 -30 1 138.78 28.12
    4 -31 0 5.77 9.88
    4 -31 1 5.29 7.33
    5 0 -6 348.57 45.57
    5 0 -5 -1.72 4.49
    5 0 -4 402.2 38.48
    5 0 -3 -3.3 6.19
    5 0 -2 3687.27 120.32
    5 0 -1 -3.3 6.46
    5 0 0 1673.97 58.51
    5 0 0 1863.23 87.1
    5 0 1 -7.43 6.28
    5 0 1 -0.87 5.12
    5 0 2 525.02 38.96
    5 0 2 627.28 49.57
    5 0 3 0.35 1.77
    5 0 3 4.19 4.6
    5 0 4 77.6 19.55
    5 0 5 5.71 8.73
    5 1 -6 22.62 12.06
    5 -1 -6 30.92 13.39
    5 1 -5 22.16 11.09
    5 -1 -5 20.07 9.9
    5 1 -4 5.76 5.23
    5 -1 -4 2.51 1.59
    5 1 -3 -12.64 6.73
    5 -1 -2 131.46 21.86
    5 1 -2 225.13 30.02
    5 -1 -1 84.19 17.75
    5 1 -1 83.45 18.28
    5 1 0 153.55 16.69
    5 -1 0 165.38 25.64
    5 1 0 159.04 25.78
    5 -1 1 390.15 35.63
    5 1 1 291.13 28.5
    5 -1 1 708.2 53.29
    5 1 1 799.9 57.06
    5 1 1 314.44 30.74
    5 -1 2 436.68 37.32
    5 1 2 484.75 35.72
    5 -1 2 522.52 45.28
    5 1 2 480.83 43.78
    5 -1 3 208.99 28.31
    5 1 3 221.25 27.69
    5 1 3 230.04 29.71
    5 -1 4 157.94 27.81
    5 1 4 152.12 25.59
    5 -1 5 81.46 21.7
    5 1 5 75.13 20.4
    5 2 -6 6.44 6.68
    5 2 -5 578.92 54.77
    5 -2 -5 548.88 50.86
    5 -2 -4 49.69 13.11
    5 2 -3 2740.87 105.62
    5 -2 -2 -15.8 7.21
    5 2 -2 4.27 3.68
    5 -2 -1 2158.84 90.46
    5 -2 -1 1896.32 62.92
    5 -2 0 23.26 9.81
    5 2 0 24.5 10.1
    5 2 0 23.22 6.36
    5 -2 1 617.39 44.81
    5 2 1 572.29 37.25
    5 -2 1 794.12 56.08
    5 2 1 847.13 59.85
    5 2 1 455.33 35.81
    5 -2 2 8.16 4.15
    5 2 2 3.64 4.76
    5 -2 2 -2.69 6.35
    5 2 2 6.3 4.25
    5 -2 3 217.09 29.5
    5 2 3 256.79 28.71
    5 2 3 264.34 32.37
    5 -2 4 2.29 3.3
    5 2 4 0.28 4.69
    5 -2 5 32.37 14.13
    5 2 5 24.34 12.67
    5 3 -6 19.79 11.12
    5 3 -5 17.5 9.95
    5 -3 -5 7.37 6.1
    5 -3 -4 2.31 2.53
    5 3 -3 17.86 8.81
    5 3 -2 64.09 16.06
    5 3 -1 465.15 44.14
    5 -3 -1 398.17 27.79
    5 -3 0 99.32 18.98
    5 3 0 106.36 13.03
    5 3 0 91.38 19.46
    5 -3 1 468.34 39.36
    5 3 1 442.82 30.36
    5 -3 1 524.15 44.56
    5 3 1 486.53 46.51
    5 3 1 502.04 34.3
    5 3 2 258 24.64
    5 3 2 273.67 34.41
    5 -3 3 414.36 41.94
    5 3 3 434.69 36.79
    5 3 3 425.83 41.53
    5 3 4 39.77 12.03
    5 -3 4 40.38 14.7
    5 3 4 60.25 15.9
    5 -3 5 92.01 25.51
    5 3 5 113.43 24.29
    5 4 -6 324.07 46.13
    5 4 -5 72.79 19.83
    5 -4 -5 97.06 20.73
    5 4 -4 580.23 47.63
    5 -4 -4 821.85 51.8
    5 4 -3 410.28 41.41
    5 4 -2 1720.7 83.37
    5 -4 -1 64.3 14.03
    5 -4 -1 89.99 12.73
    5 -4 0 789.01 42.64
    5 4 0 606.83 53.32
    5 -4 1 101.94 18.74
    5 4 1 122.08 14.38
    5 4 1 90.97 13.07
    5 4 2 549.12 34.73
    5 4 2 555.74 49.84
    5 4 3 8.4 5.33
    5 -4 3 6.74 4.15
    5 4 3 21.45 9.16
    5 4 4 71.37 16.62
    5 4 4 102.64 20.57
    5 -4 4 58.76 18.52
    5 -4 5 4.6 4.47
    5 4 5 4.15 6.24
    5 5 -6 18.97 11.19
    5 5 -5 20.23 11.62
    5 5 -4 3.29 2.92
    5 -5 -4 4.9 5.29
    5 5 -3 4.69 6.07
    5 -5 -2 130.34 23.69
    5 5 -2 95.99 19.16
    5 5 -1 -1.27 6.06
    5 -5 -1 3.16 2.42
    5 -5 0 350.19 27.12
    5 5 0 344.02 38.75
    5 -5 1 157.79 13.97
    5 -5 1 204.67 27.62
    5 5 1 198.24 17.46
    5 5 1 212.16 16.92
    5 5 2 463.09 31.42
    5 5 2 435.36 45.86
    5 5 3 40.43 13.38
    5 5 3 57.67 13.61
    5 -5 4 244.61 38.58
    5 5 4 279.06 32.64
    5 5 4 238.63 30.75
    5 5 5 43.56 15.6
    5 6 -6 43.35 17.15
    5 6 -5 524.31 54.34
    5 -6 -4 317.96 30.76
    5 6 -4 453.05 45.9
    5 6 -3 925.2 60.9
    5 -6 -2 76.64 17.81
    5 6 -2 106.04 20.12
    5 -6 -1 1069.12 56.66
    5 6 -1 1150.83 67.57
    5 -6 -1 1151.31 41.07
    5 -6 0 363.9 26.92
    5 6 0 322.29 36.84
    5 -6 0 349.14 23.32
    5 -6 1 822.17 31.85
    5 6 1 818.33 33.93
    5 6 1 846.7 27.32
    5 -6 2 59.31 5.35
    5 6 2 26.39 9.92
    5 6 2 65.71 11.47
    5 -6 2 26.84 11.67
    5 6 3 79.67 19.71
    5 6 3 86.61 16.04
    5 -6 3 43.24 14.5
    5 6 4 6.36 4.24
    5 -6 4 -0.34 3.66
    5 6 5 39.89 14.55
    5 7 -6 4.4 6.81
    5 7 -5 7.08 5.49
    5 7 -4 8.98 7.72
    5 -7 -4 6.58 5.48
    5 -7 -3 1.08 5.89
    5 7 -3 -11.84 6.87
    5 -7 -2 -2.16 6.21
    5 7 -2 -2.28 3.91
    5 -7 -1 546.86 39.26
    5 7 -1 506.8 44.22
    5 -7 -1 537.95 26.29
    5 -7 0 54.73 10.51
    5 7 0 53.7 14.91
    5 -7 0 56.65 9.48
    5 7 1 470.71 16.44
    5 7 1 424.81 23.63
    5 7 1 416.45 43.55
    5 -7 1 483.48 26.04
    5 7 2 10.43 1.79
    5 -7 2 6.83 6.38
    5 7 2 28.9 8.13
    5 -7 2 30.22 4.95
    5 7 3 371.1 31.89
    5 7 3 342.8 42.44
    5 7 4 7.57 3.26
    5 -7 4 -8.35 12.83
    5 7 4 6.82 6.29
    5 7 5 158.08 27.84
    5 8 -6 158.55 33.53
    5 8 -4 1171.27 72.99
    5 -8 -3 247.92 37.83
    5 8 -3 319.38 35.12
    5 -8 -2 557.04 46.96
    5 8 -2 646.22 48.21
    5 -8 -1 397.68 32.91
    5 8 -1 404.54 39.03
    5 -8 -1 369.04 20.36
    5 8 0 1135 67.26
    5 -8 0 1036.31 46.25
    5 8 1 335.65 20.3
    5 8 1 332.16 38.02
    5 -8 1 342.83 22.85
    5 -8 2 253.38 35.47
    5 8 2 322.47 24.89
    5 8 2 255.06 36.13
    5 -8 2 301.28 17.46
    5 8 3 57.97 17.27
    5 -8 3 25.43 11.94
    5 8 4 104.21 19.56
    5 -8 4 53.99 20.51
    5 8 5 18.33 10.62
    5 9 -6 10.66 7.7
    5 9 -4 3.4 3.16
    5 -9 -3 -3.11 9.21
    5 9 -3 2.31 1.72
    5 -9 -2 40.32 12.28
    5 9 -2 51.54 13.85
    5 -9 -1 20.23 7.77
    5 9 -1 25.85 10.44
    5 -9 -1 17.86 3.98
    5 9 0 634.2 50.65
    5 -9 0 559.77 34.88
    5 -9 1 0.82 1.79
    5 9 1 6.67 7.87
    5 9 1 4.96 2.96
    5 -9 2 283.18 38.03
    5 9 2 329.71 25.82
    5 9 2 356.61 42.35
    5 -9 2 326.01 19.7
    5 -9 3 0.2 7.04
    5 9 3 9.81 6.32
    5 -9 4 187.21 39.83
    5 9 4 336.3 34.92
    5 9 5 6.34 6.8
    5 10 -6 163.4 35.11
    5 10 -4 252.7 33.63
    5 -10 -3 374.69 45.61
    5 10 -3 482.06 40.98
    5 -10 -2 518.26 44.43
    5 10 -2 532.99 44.19
    5 10 -1 799.58 54.15
    5 -10 -1 732.94 22.64
    5 -10 -1 788.43 47.34
    5 10 0 805.99 55.96
    5 -10 0 772.62 42.15
    5 10 1 701.66 28.43
    5 10 1 734.87 56.58
    5 -10 1 730.92 35.91
    5 -10 2 182.85 30.92
    5 10 2 213.25 20.52
    5 10 2 230.87 34.18
    5 -10 2 201.38 16.67
    5 10 3 29.56 13.41
    5 -10 3 23.99 11.89
    5 10 3 59.88 12.71
    5 -10 4 -4.04 10.41
    5 10 4 32.97 10.71
    5 10 5 15.32 9.54
    5 -11 -4 -3.05 9.53
    5 11 -4 4.75 5.08
    5 -11 -3 8.99 4.95
    5 11 -3 6.04 5.73
    5 -11 -2 6.29 5.69
    5 11 -2 -2.86 5.03
    5 11 -1 262.78 31.2
    5 -11 -1 245.35 27.18
    5 -11 0 5.45 3.52
    5 11 0 3.69 5.01
    5 -11 0 -0.37 1.45
    5 11 1 448.59 23.23
    5 11 1 505.92 46.41
    5 -11 1 462.92 29.71
    5 -11 2 12.27 4.56
    5 11 2 15.36 9.36
    5 -11 2 17.01 10.49
    5 11 2 9.81 4.14
    5 -11 3 244.34 39.9
    5 11 3 293.69 28.37
    5 11 3 334.42 45.82
    5 -11 4 -4.14 8.18
    5 11 4 2.7 2.21
    5 11 5 143.32 25.85
    5 -12 -4 154.18 34.78
    5 12 -4 256.95 31.38
    5 -12 -3 481.21 50.83
    5 12 -3 500.57 42.41
    5 -12 -2 323.35 34.91
    5 12 -2 346.07 35.23
    5 12 -1 872.78 56.98
    5 -12 -1 883.44 52.47
    5 12 0 377.35 38.23
    5 -12 0 299.87 19.6
    5 -12 0 395.09 31.52
    5 12 1 538.83 25.39
    5 12 1 570.16 48.86
    5 -12 1 523.44 32.68
    5 12 2 141.4 16.71
    5 12 2 144.15 26.86
    5 -12 2 130.49 15.04
    5 12 3 125.83 18.46
    5 -12 3 105.01 26.22
    5 12 3 158.81 31.41
    5 -12 4 10.48 5.24
    5 12 4 35.21 11.32
    5 12 5 9.52 7.92
    5 -13 -4 -7.41 12.16
    5 13 -4 3.62 3.95
    5 -13 -3 38.76 14.39
    5 13 -3 47.56 12.9
    5 -13 -2 58.94 15.49
    5 13 -2 37.14 11.59
    5 -13 -1 6.85 5.02
    5 13 -1 20.8 8.87
    5 13 0 123.12 6.11
    5 13 0 141.52 23.61
    5 -13 0 167.57 21.24
    5 -13 1 38.97 9.52
    5 13 1 39.18 13.08
    5 13 1 39.97 6.99
    5 13 2 369.78 27.34
    5 13 2 393.84 43.8
    5 -13 2 365.92 26.21
    5 13 3 7.2 4.74
    5 -13 3 2.49 2.52
    5 13 3 4.24 3.37
    5 13 4 207.53 27.44
    5 -13 4 125.99 33.3
    5 -14 -4 367.97 53.71
    5 14 -4 454.63 41.06
    5 -14 -3 304.46 40.11
    5 14 -3 296.92 33.32
    5 14 -2 999.26 62.11
    5 -14 -2 1048.08 65.51
    5 14 -1 206.85 27.88
    5 -14 -1 238.46 28.57
    5 14 0 373.5 37.82
    5 -14 0 381.86 33.11
    5 14 1 323.95 20.49
    5 14 1 335.93 37.65
    5 -14 1 325.26 27.95
    5 14 2 280.57 24.18
    5 14 2 310.19 39.16
    5 -14 2 275.39 23.91
    5 14 3 36.15 15.87
    5 -14 3 36.6 16.29
    5 14 3 25.62 8.36
    5 -14 4 21.45 13.82
    5 14 4 51.79 14.19
    5 -15 -5 -29.34 17.6
    5 -15 -4 -5.44 5.88
    5 15 -4 1.78 4.15
    5 -15 -3 90.59 22.17
    5 15 -3 54.29 14.34
    5 -15 -2 12.21 8.93
    5 15 -2 0.88 2.37
    5 15 -1 128.36 22.84
    5 -15 -1 166.92 24.33
    5 15 0 93.79 18.83
    5 -15 0 109.39 17.93
    5 15 1 259.16 18.6
    5 15 1 247.04 32.46
    5 -15 1 287.91 26.97
    5 -15 2 37.07 9.32
    5 15 2 27.2 10.56
    5 15 2 41.64 9.5
    5 -15 3 253.37 42.39
    5 15 3 280.35 28.39
    5 15 3 271.85 41.49
    5 -15 4 12.51 11.24
    5 15 4 7.72 6.15
    5 -16 -5 146.37 39.7
    5 -16 -4 26.65 13.51
    5 -16 -3 689.74 60.5
    5 16 -3 689.66 52.46
    5 16 -2 135.21 23.02
    5 -16 -2 170.4 27.16
    5 16 -1 1221.66 68.79
    5 -16 -1 1324.49 70.64
    5 -16 0 31.56 10.06
    5 16 0 23.6 9.84
    5 16 1 358.38 39.58
    5 -16 1 374.86 31.82
    5 -16 2 51.11 10.96
    5 16 2 42.96 13.81
    5 16 2 39.81 9.43
    5 16 3 117.84 18.67
    5 16 3 173.37 33.57
    5 -16 4 21.27 13.31
    5 -17 -5 -27.51 17.18
    5 -17 -4 -3.75 8.28
    5 -17 -3 8.38 8.07
    5 17 -3 3.48 3.78
    5 -17 -2 57.07 16.08
    5 17 -2 61.23 15.78
    5 -17 -1 17.63 8.5
    5 17 -1 13.85 8.41
    5 17 0 53.93 15.37
    5 -17 0 85.71 17.13
    5 -17 1 77.75 15.14
    5 17 1 74.72 18.23
    5 17 2 283.64 38.23
    5 -17 2 294.94 27.72
    5 17 3 94.51 24.06
    5 -18 -4 411.92 55.24
    5 -18 -3 79.12 21.32
    5 18 -3 39.75 13.11
    5 18 -2 911.73 61.22
    5 -18 -2 1034.23 69.25
    5 -18 -1 20.39 8.92
    5 18 -1 23.27 9
    5 18 0 337.9 37.49
    5 -18 0 398.43 37.24
    5 -18 1 5.24 3.4
    5 18 1 2.39 3.19
    5 18 2 289.96 38.33
    5 -18 2 245.57 26.03
    5 18 3 5.84 0.82
    5 -19 -4 4.32 9.24
    5 -19 -3 37.65 15.68
    5 19 -3 21.35 10.81
    5 -19 -2 25.32 11.77
    5 19 -2 10.24 5.87
    5 -19 -1 107.08 21.12
    5 19 -1 94.08 19.89
    5 19 0 109.64 21.83
    5 -19 0 106.32 20.02
    5 19 1 128.98 24.62
    5 -19 1 177.37 23.94
    5 19 2 99.18 22.24
    5 -19 2 97.28 16.89
    5 19 3 92.9 24.05
    5 -20 -4 -0.13 3.25
    5 20 -3 590.89 52.05
    5 -20 -3 626.12 59.81
    5 -20 -2 16.44 8.52
    5 20 -2 14.21 7.03
    5 20 -1 722.42 56.27
    5 -20 -1 858.43 61.26
    5 -20 0 4.37 4.37
    5 20 0 3.65 3.81
    5 20 1 333.44 40.27
    5 -20 1 325.24 33.56
    5 -20 2 4.75 3.85
    5 20 2 -0.94 5.99
    5 20 3 88.08 24.26
    5 -21 -4 6.52 7.25
    5 -21 -3 15.49 12.04
    5 21 -3 1.67 3.99
    5 -21 -2 22.98 11.69
    5 21 -2 27.76 11.05
    5 -21 -1 103.21 21.94
    5 21 -1 83.55 18.99
    5 -21 0 66.49 17.08
    5 21 0 55.24 16.32
    5 -21 1 98.46 19
    5 21 1 100.55 22.57
    5 21 2 90.98 22.4
    5 -21 2 120.33 20.1
    5 21 3 154.7 31.57
    5 -22 -4 354.3 50.82
    5 -22 -3 5.17 7.09
    5 22 -3 2.79 1.62
    5 22 -2 460.15 46.83
    5 -22 -2 550.05 53.7
    5 -22 -1 1.28 2.42
    5 22 -1 -1.24 2.74
    5 22 0 627.23 56.2
    5 -22 0 640 52.51
    5 -22 1 9.46 5.98
    5 22 1 16.09 9.17
    5 22 2 184.65 32.64
    5 -22 2 163.98 23.92
    5 22 3 -4.41 3.07
    5 -23 -3 10.08 9.99
    5 23 -3 -0.6 2.26
    5 -23 -2 19.1 10.45
    5 23 -2 5.41 5.94
    5 -23 -1 17.11 9.76
    5 23 -1 10.22 6.79
    5 23 0 153.94 28.91
    5 -23 0 161.11 27.04
    5 -23 1 80.22 18.06
    5 23 1 92.39 22.43
    5 23 2 113.92 25.62
    5 -23 2 120.49 21.08
    5 23 3 32.9 12.92
    5 24 -3 349.75 42.61
    5 -24 -3 376.36 48.75
    5 -24 -2 35.37 13.32
    5 24 -2 46.7 14.9
    5 24 -1 312.96 40.85
    5 -24 -1 358.22 42.72
    5 -24 0 21.25 10.95
    5 24 0 10.8 7.98
    5 24 1 236.05 37.07
    5 -24 1 221.25 30.81
    5 -24 2 4.68 2.46
    5 24 2 14.88 10.36
    5 24 3 44.13 16.85
    5 -25 -3 5.72 9.29
    5 25 -3 -0.47 1.75
    5 -25 -2 4 7.44
    5 25 -2 4.62 6.01
    5 -25 -1 97.48 22.8
    5 25 -1 95.56 22.53
    5 -25 0 23.86 12.16
    5 25 0 24.88 12.89
    5 -25 1 101.54 21.51
    5 25 1 102.96 25.14
    5 -25 2 6.12 6.05
    5 25 2 13.24 9.5
    5 25 3 80.73 23.53
    5 26 -3 46.69 15.72
    5 26 -2 196.39 33.22
    5 -26 -2 183.99 32.94
    5 -26 -1 48.32 15.85
    5 26 -1 25.98 10.77
    5 26 0 391.55 49.08
    5 -26 0 367.78 43.28
    5 -26 1 4.54 4.73
    5 26 1 12.71 8.19
    5 26 2 59.7 19.75
    5 27 -3 4.28 6.43
    5 -27 -2 9.44 8.79
    5 27 -2 16.23 9.77
    5 -27 -1 8.46 6.99
    5 27 -1 10.35 6.07
    5 27 0 153.72 31.27
    5 -27 0 157.95 29.22
    5 -27 1 -0.97 5.79
    5 27 1 18.98 12.13
    5 28 -3 187.93 33.86
    5 -28 -2 74.95 21.84
    5 28 -2 75.68 20.81
    5 28 -1 191.39 34.37
    5 -28 -1 192.38 33.36
    5 -28 0 70.78 19.54
    5 28 0 73.42 21.7
    5 -28 1 74.3 19.55
    5 -29 -1 11.93 9.11
    5 -29 0 3.17 2.1
    5 -29 1 103.19 23.3
    5 -30 0 83.99 22.75
    5 -30 1 28.1 12.79
    6 0 -3 -14.37 7.57
    6 0 -2 674.34 52.59
    6 0 -1 -5.09 5.15
    6 0 0 135.37 23.92
    6 0 1 -6.51 7.17
    6 0 1 3.1 3.13
    6 0 2 12.92 7.72
    6 0 2 5.93 3.4
    6 0 3 0.07 2.86
    6 0 4 -1.35 5.29
    6 1 -3 208.63 29.49
    6 -1 -2 1076.72 66.26
    6 1 -2 1193.68 69.75
    6 -1 -1 683.33 53.33
    6 1 -1 676.93 52.58
    6 -1 0 561.52 48.18
    6 1 0 534.72 47.93
    6 -1 1 384.33 34.83
    6 -1 1 458.89 43.9
    6 1 1 482.41 44.98
    6 1 2 374.43 39.3
    6 -1 2 491.3 45.07
    6 1 2 495.4 46.12
    6 -1 3 194.51 31.75
    6 1 3 223.86 32.11
    6 1 3 213.59 29.72
    6 -1 4 105.32 26.23
    6 1 4 113.07 25.01
    6 2 -3 270.64 33.78
    6 -2 -2 -4.31 7.76
    6 2 -2 -3.89 7.48
    6 -2 -1 500.4 45.31
    6 2 -1 487.95 45.91
    6 -2 0 3.5 3.5
    6 2 0 14 8.82
    6 -2 1 59.39 15.38
    6 2 1 67.05 18.04
    6 2 1 45.91 11.73
    6 2 2 4.4 1.82
    6 -2 2 -4.36 7.64
    6 2 2 -3.19 6.5
    6 2 3 10.69 8.93
    6 -2 3 2.38 3.09
    6 2 3 9.24 5.68
    6 -2 4 -9.06 10.78
    6 2 4 3.45 3.24
    6 3 -4 33.08 10.58
    6 3 -3 349.45 38.24
    6 3 -2 286.81 34.82
    6 -3 -1 1083.51 66.84
    6 3 -1 1072.44 68.69
    6 3 0 237.79 21.4
    6 -3 0 249.49 32.13
    6 3 0 222.08 31.29
    6 -3 1 738.74 55.76
    6 3 1 751.49 58.59
    6 3 2 293.16 31.15
    6 3 2 332.66 38.23
    6 -3 3 248.39 38.81
    6 3 3 365.27 37.59
    6 3 3 348.21 38.63
    6 -3 4 42.6 16.97
    6 3 4 43.79 14.05
    6 4 -4 531.55 48.86
    6 4 -3 273.1 33.77
    6 4 -2 565.05 49.27
    6 4 -1 9.83 8.05
    6 4 0 95.34 22.11
    6 4 1 11.8 6.76
    6 4 1 1.01 2.7
    6 4 2 19.66 10.5
    6 -4 2 5.27 4.61
    6 4 2 5.6 4.35
    6 4 3 2.08 1.52
    6 -4 3 -4.93 1.78
    6 4 3 6.11 5.47
    6 -4 4 0.02 10.24
    6 4 4 17.93 9.39
    6 5 -4 458.83 45.75
    6 5 -3 110.92 21.64
    6 5 -2 977.92 65.53
    6 5 -1 184.61 29.65
    6 5 0 940.09 69.82
    6 5 1 96.68 16.11
    6 5 1 191.69 31.49
    6 -5 2 397.31 44.33
    6 5 2 522.97 38.32
    6 5 2 493.48 50.37
    6 5 3 110.07 22.16
    6 5 3 100.65 18.96
    6 5 4 221.75 31.34
    6 -5 4 101.12 28.81
    6 6 -4 140.61 25.07
    6 6 -3 455.8 43.51
    6 6 -2 20.15 8.5
    6 -6 -1 74.79 16.35
    6 6 -1 99.73 22.41
    6 -6 -1 128.84 16.01
    6 -6 0 -11.34 5.56
    6 6 0 -16.96 9.65
    6 6 1 6.62 5.58
    6 6 1 6.78 2.88
    6 6 2 3.38 5.86
    6 -6 2 4.46 5.71
    6 6 2 5.59 4.99
    6 6 3 13.6 8.09
    6 -6 3 -0.25 4.13
    6 6 3 17.42 8.09
    6 -6 4 5.09 8.13
    6 6 4 13.37 8.42
    6 7 -4 12.56 7.44
    6 7 -3 493.92 46.62
    6 -7 -2 9.2 4.18
    6 7 -2 -0.27 7.38
    6 -7 -1 512.12 44.11
    6 7 -1 605.1 57.28
    6 -7 0 93.36 15.92
    6 7 0 78.57 20.69
    6 -7 1 804.17 39.11
    6 7 1 936.2 45.72
    6 7 2 62.81 18.88
    6 -7 2 67.5 18.16
    6 7 2 65.28 12.73
    6 7 3 367.84 33.99
    6 7 3 343.07 42.74
    6 -7 4 -23.23 14.41
    6 7 4 3 5.3
    6 8 -4 540.25 49.54
    6 8 -3 132.7 24.69
    6 -8 -2 175.78 29.08
    6 8 -2 239.82 34.66
    6 -8 -1 17.91 7.81
    6 8 -1 28.45 11.86
    6 -8 0 77.77 14.57
    6 8 0 71.44 20.4
    6 -8 1 13.09 5.13
    6 8 1 0.33 6.57
    6 8 1 11.85 4.14
    6 -8 2 2.76 5.73
    6 8 2 2.21 3.22
    6 8 3 6.21 8.31
    6 -8 3 -2.73 6.47
    6 8 3 10.81 7.28
    6 -8 4 -31.58 17.03
    6 8 4 11.93 8.43
    6 9 -4 462.11 45.88
    6 -9 -3 0.2 3.49
    6 9 -3 -4.54 7.73
    6 -9 -2 293.99 37.48
    6 9 -2 395.72 44.09
    6 -9 -1 6.68 4.44
    6 9 -1 10.82 6.82
    6 -9 0 1547.09 64.91
    6 9 0 1474.85 88.91
    6 -9 1 18.8 6.29
    6 9 1 5.74 2.02
    6 9 2 690.74 39.19
    6 9 2 307.97 46.31
    6 9 3 10.84 7.89
    6 -9 3 -0.32 3.97
    6 9 3 18.35 7.78
    6 9 4 180.13 26.39
    6 -9 4 74.75 26.6
    6 10 -4 248.78 33.82
    6 -10 -3 136.92 28.82
    6 10 -3 180.56 29.32
    6 -10 -2 139.57 25.48
    6 10 -2 167.31 28.36
    6 -10 -1 86.15 17.82
    6 10 -1 105.51 23.39
    6 -10 0 41.23 10.69
    6 10 0 47.65 16.14
    6 10 1 75.86 21.37
    6 -10 1 64.22 11.85
    6 10 2 0.71 3.52
    6 10 3 -9.9 8.17
    6 -10 3 -0.78 1.58
    6 -10 4 -0.06 4.88
    6 11 -4 6.83 6.36
    6 -11 -3 316.4 44.38
    6 11 -3 533.39 50.18
    6 -11 -2 16.45 8.27
    6 11 -2 27.33 10.98
    6 -11 -1 916.23 57.34
    6 11 -1 849.56 64.98
    6 -11 0 8.41 5.67
    6 11 0 3.45 5.96
    6 11 1 660.28 61.39
    6 -11 1 748.05 40.33
    6 11 2 4.83 6.57
    6 -11 3 245.39 40.73
    6 11 3 174.24 37.24
    6 -11 4 -4.56 7.42
    6 -12 -4 120.17 30.52
    6 12 -4 50.32 15.21
    6 -12 -3 143.31 29.69
    6 12 -3 209.57 31.36
    6 -12 -2 150.27 26.7
    6 12 -2 135.7 25.89
    6 -12 -1 204.8 27.35
    6 12 -1 209.45 32.25
    6 -12 0 15.17 7.47
    6 12 0 10.96 9.56
    6 -12 1 4.17 3.33
    6 12 1 0.57 6.76
    6 12 2 5.23 9.14
    6 12 3 -5.17 10.81
    6 -12 3 -2.92 2.88
    6 -12 4 6.32 7.39
    6 -13 -4 105.89 28.81
    6 13 -4 124.54 24.84
    6 -13 -3 43.02 16.06
    6 13 -3 55.09 15.88
    6 -13 -2 642.5 54.96
    6 13 -2 719.59 59.05
    6 -13 -1 47.76 13.42
    6 13 -1 30.11 12.02
    6 13 0 982.99 70.74
    6 -13 0 990.42 55.33
    6 13 1 67.47 19.32
    6 -13 1 69.58 12.88
    6 13 2 537.07 59.77
    6 13 3 5.47 2.1
    6 -13 3 14.91 11.49
    6 -14 -4 96.08 26.94
    6 14 -4 185.53 30.17
    6 -14 -3 67.31 20.84
    6 14 -3 101.27 22.37
    6 -14 -2 240.77 33.92
    6 14 -2 253.75 35.66
    6 -14 -1 35.38 12.85
    6 14 -1 19.04 10.71
    6 -14 0 79.92 15.84
    6 14 0 75.31 19.46
    6 -14 1 39.54 9.87
    6 14 1 43.64 15.69
    6 14 2 14.84 11.15
    6 14 3 4.17 7.23
    6 -15 -4 -26.42 14.68
    6 -15 -3 357.66 47.06
    6 15 -3 415.24 45.68
    6 -15 -2 115.73 23.76
    6 15 -2 80.36 19.43
    6 15 -1 670.87 57.19
    6 -15 -1 786.05 56.67
    6 15 0 137.99 26.2
    6 -15 0 177.93 24.5
    6 15 1 289.78 39.25
    6 -15 1 291.36 27.76
    6 15 2 84.97 23.91
    6 15 3 317.14 51.35
    6 -16 -4 2.77 3.61
    6 -16 -3 190.67 34.91
    6 16 -3 207.67 32.09
    6 -16 -2 27.16 12.7
    6 16 -2 28.64 11.31
    6 16 -1 274.44 36.37
    6 -16 -1 312.75 36.66
    6 -16 0 5 4.58
    6 16 0 -1.56 5.16
    6 -16 1 6.38 4.57
    6 16 1 -2.11 6.94
    6 16 2 0.55 6.44
    6 16 3 0.85 6.98
    6 -17 -4 63.6 24.71
    6 -17 -3 114.91 27.2
    6 17 -3 84.3 20.72
    6 -17 -2 787.05 63.92
    6 17 -2 690.37 58.79
    6 17 -1 146.24 26.44
    6 -17 -1 167.04 26.98
    6 17 0 435.86 46.88
    6 -17 0 493.66 42.21
    6 17 1 184.42 31.58
    6 -17 1 171.46 22.33
    6 17 2 350.51 46.76
    6 17 3 73.12 24.66
    6 -18 -4 153.61 35.37
    6 -18 -3 3.52 7.06
    6 18 -3 1.76 4.19
    6 18 -2 160.9 28.08
    6 -18 -2 195.09 32.5
    6 -18 -1 -2.88 3.77
    6 18 -1 1.62 2.59
    6 -18 0 81.36 17.38
    6 18 0 74.54 19.85
    6 -18 1 1.68 3.14
    6 18 1 0.74 3.9
    6 18 2 10.02 10.17
    6 18 3 10.79 12.95
    6 -19 -4 34.45 15.8
    6 -19 -3 172.33 33.5
    6 19 -3 153.25 28.41
    6 -19 -2 115.5 25.5
    6 19 -2 119.45 24.17
    6 19 -1 289.15 38.31
    6 -19 -1 351.26 41.04
    6 19 0 202.43 32.35
    6 -19 0 257.1 31.42
    6 19 1 208.83 34.19
    6 -19 1 209.99 26.12
    6 19 2 158.65 31.79
    6 19 3 190.34 39.23
    6 -20 -4 0.02 5.52
    6 -20 -3 174.09 34.12
    6 20 -3 179.28 31.11
    6 -20 -2 8.99 10.91
    6 20 -2 -1.66 3.87
    6 -20 -1 121.32 24.59
    6 20 -1 100.15 22.86
    6 -20 0 1.11 4.5
    6 20 0 -2.41 5.2
    6 -20 1 18.84 8.1
    6 20 1 21.65 11.05
    6 20 2 -5.46 5.18
    6 20 3 27.85 15.82
    6 -21 -3 125.52 29.56
    6 21 -3 111.03 24.8
    6 21 -2 207.31 33.38
    6 -21 -2 236.96 37.81
    6 21 -1 276.06 37.94
    6 -21 -1 271.75 37.15
    6 21 0 135.22 26.87
    6 -21 0 165.77 26.69
    6 21 1 189.78 33.77
    6 -21 1 167.26 24.46
    6 21 2 116.84 27.04
    6 21 3 105.66 29.23
    6 -22 -3 7.49 8.89
    6 22 -3 6.42 5.99
    6 22 -2 122.54 25.83
    6 -22 -2 176.65 33.53
    6 -22 -1 0.83 6.19
    6 22 -1 2.63 1.66
    6 -22 0 34.63 12.71
    6 22 0 31.09 13.99
    6 -22 1 1.69 3.97
    6 22 1 3.43 4.42
    6 22 2 2.84 7.14
    6 22 3 6.23 7.63
    6 -23 -3 42.89 19.02
    6 23 -3 25.17 12.46
    6 -23 -2 138 29.74
    6 23 -2 105.2 23.85
    6 -23 -1 80.77 20.65
    6 23 -1 51.74 16.67
    6 23 0 236.74 37.48
    6 -23 0 239.92 33.74
    6 -23 1 94.8 19.46
    6 23 1 109.62 26.6
    6 23 2 115.25 28.52
    6 -24 -3 153.8 33.92
    6 24 -3 125.53 27.75
    6 -24 -2 13.12 9.86
    6 24 -2 7.26 7.08
    6 -24 -1 31.01 13.05
    6 24 -1 36.18 14.75
    6 -24 0 3.39 1.07
    6 24 0 -2.79 4.8
    6 -24 1 18.93 9.24
    6 24 1 12.07 9.91
    6 25 -3 151.11 30.74
    6 -25 -2 11.07 8.2
    6 25 -2 8.2 7.36
    6 25 -1 191.84 33.94
    6 -25 -1 209.15 34.64
    6 -25 0 67.54 18.4
    6 25 0 45.27 17.22
    6 25 1 351.02 48.65
    6 -25 1 271.51 34.3
    6 26 -3 17.03 10.03
    6 -26 -2 92.63 25.58
    6 26 -2 51.68 17.73
    6 -26 -1 3.47 5.94
    6 26 -1 11.22 10.93
    6 -26 0 50.86 17.27
    6 26 0 21.9 11.91
    6 -26 1 1.96 3.25
    6 -27 -1 2.98 1.27
    6 -27 0 210.98 34.08
    6 -28 -1 30.36 12.38
    6 -28 0 -6.25 7.92
    6 -29 0 18.42 11.1
    7 0 -2 74.21 17.7
    7 0 -1 -2.1 1.53
    7 0 0 106.48 20.99
    7 0 1 -3.52 3.76
    7 0 2 137.97 27.46
    7 0 2 167.95 27.36
    7 0 3 0.78 2.28
    7 0 4 100.73 27.91
    7 1 -3 337.69 38.22
    7 -1 -2 599 50.8
    7 1 -2 615.31 51.41
    7 -1 -1 564.89 49.12
    7 1 -1 547.67 48.33
    7 -1 0 486.14 46.28
    7 1 0 476.26 45.88
    7 1 1 123.59 22.83
    7 -1 1 131.43 23.73
    7 -1 2 152.91 27.9
    7 -1 2 202.8 29.71
    7 1 2 123.7 25.33
    7 1 2 203.69 30.01
    7 -1 3 11.89 8.74
    7 1 3 33.25 14.53
    7 -1 4 1.29 2.49
    7 1 4 33.36 14.09
    7 2 -3 13.23 6.5
    7 2 -2 32.61 11.33
    7 -2 -1 99.86 20.75
    7 2 -1 95.06 20.46
    7 -2 0 4.43 2.8
    7 2 0 6.09 2.9
    7 -2 1 104.41 21.4
    7 2 1 111.88 22.35
    7 2 2 1.7 2.3
    7 -2 2 -1.17 0.48
    7 2 2 3.75 3.33
    7 2 3 175.11 32.3
    7 2 3 189.33 29.1
    7 -2 3 108.43 27.4
    7 -2 4 -0.86 5.33
    7 2 4 -4.55 6.27
    7 3 -3 551.64 48.57
    7 3 -2 140.7 24.26
    7 3 -1 803.67 60.88
    7 3 0 222.03 32.5
    7 3 1 292.1 37.47
    7 3 2 87.45 19.93
    7 -3 2 66.98 18.89
    7 3 2 31.73 11.92
    7 3 3 80.97 19.36
    7 -3 3 54.18 20.03
    7 3 3 68.16 18.85
    7 -3 4 -15.2 11.82
    7 4 -4 21.05 9.46
    7 4 -3 7.84 6.19
    7 4 -2 11.63 7.52
    7 4 -1 45.33 15.26
    7 4 0 154.67 28.32
    7 4 1 9.59 6.6
    7 -4 2 192.61 31.66
    7 4 2 184 29.63
    7 4 3 2.37 2.93
    7 -4 3 -14.12 10.23
    7 -4 4 14.98 11.93
    7 5 -4 661.08 55.01
    7 5 -3 142.91 24.26
    7 5 -2 720.62 57.51
    7 5 -1 250.12 35.84
    7 5 0 586.89 56.57
    7 5 1 52.54 17.19
    7 -5 2 228.31 34.82
    7 5 2 247.79 36.2
    7 5 3 12.91 7.46
    7 -5 3 20.42 12.51
    7 -5 4 23.33 14.89
    7 6 -4 2.61 5.25
    7 6 -3 7.8 7.43
    7 6 -2 12.6 8.74
    7 6 -1 43.64 15.4
    7 6 0 51.97 17.04
    7 6 1 259.67 38.9
    7 6 2 33.26 14.32
    7 -6 3 104.47 27.58
    7 6 3 132.66 26.24
    7 -6 4 5.68 6.77
    7 7 -4 67.16 16.72
    7 7 -3 1030.44 68.48
    7 7 -2 3.07 4.25
    7 7 -1 629.5 61.89
    7 7 0 31.2 12.37
    7 7 1 531.59 57.55
    7 7 2 29.75 14.4
    7 7 3 106.53 24.08
    7 -7 3 50.33 18.61
    7 -7 4 1.27 3.51
    7 8 -4 -0.56 0.42
    7 8 -3 -2.17 0.35
    7 8 -2 2.34 3.94
    7 -8 -1 33.63 11.69
    7 8 -1 29.35 12.7
    7 -8 0 100.03 18.65
    7 8 0 68.42 21.93
    7 8 1 56.14 19.04
    7 8 2 94.54 24.75
    7 8 3 17.4 9.96
    7 -8 3 31.04 16.1
    7 9 -4 707.19 56.94
    7 9 -3 24.7 9.6
    7 -9 -2 479.38 51.83
    7 9 -2 334.74 45.37
    7 -9 -1 3.81 4.67
    7 9 -1 -0.74 9.16
    7 -9 0 299.11 33.25
    7 9 0 219.18 40.24
    7 9 1 -7.2 11.45
    7 9 2 200.6 38.06
    7 9 3 12.2 9.87
    7 -9 3 2.22 6.34
    7 10 -4 3.29 6.66
    7 10 -3 -1.73 3.91
    7 -10 -2 -7.75 10.62
    7 10 -2 -2.63 8.11
    7 -10 -1 16.45 7.5
    7 10 -1 11.83 7.85
    7 -10 0 69.2 15.99
    7 10 0 32.8 15.13
    7 10 1 72.9 22.58
    7 10 2 76.51 23.64
    7 10 3 99.66 26.58
    7 -10 3 62.5 21.07
    7 11 -4 3.05 3.22
    7 -11 -3 659.79 67.62
    7 11 -3 365.01 46.31
    7 -11 -2 -2.58 7.04
    7 11 -2 9.9 5.05
    7 -11 -1 601.38 53.46
    7 11 -1 675.87 67.25
    7 -11 0 -1.59 2.35
    7 11 0 -1.44 4.09
    7 11 1 229.49 42.07
    7 11 2 -17.51 11.95
    7 11 3 96.51 27.25
    7 12 -4 -1.2 2.45
    7 -12 -3 -6.33 10
    7 12 -3 -2.79 6.75
    7 -12 -2 -2.57 7.33
    7 12 -2 -4.03 6.26
    7 -12 -1 35.18 12.42
    7 12 -1 37.4 16.78
    7 -12 0 98.64 19.55
    7 12 0 82.13 23.72
    7 12 1 197.06 39.01
    7 12 2 -26.73 15.17
    7 12 3 66.63 23.18
    7 -13 -3 -24.79 13.39
    7 13 -3 -2.01 4.99
    7 -13 -2 596.91 60.14
    7 13 -2 675.93 65.92
    7 -13 -1 74 18.83
    7 13 -1 85.09 24.05
    7 -13 0 617.69 47.24
    7 13 0 599.14 63.05
    7 13 1 20.52 10.95
    7 13 2 69.33 25.76
    7 13 3 -3.8 8.87
    7 -14 -3 -5.87 11.92
    7 14 -3 -1.38 4.22
    7 -14 -2 71.69 20.67
    7 14 -2 50.66 18.89
    7 -14 -1 31.39 12.74
    7 14 -1 33.39 15.78
    7 -14 0 67.8 15.71
    7 14 0 54.29 19.61
    7 14 1 35.52 15.9
    7 14 2 90.53 27.56
    7 14 3 6.5 6.25
    7 -15 -4 29.44 13.54
    7 -15 -3 273.96 45.41
    7 15 -3 315.73 45.14
    7 -15 -2 73.79 20.77
    7 15 -2 98.87 25.46
    7 -15 -1 705.71 57.45
    7 15 -1 707.27 66.89
    7 -15 0 68.1 16.16
    7 15 0 43.48 16.49
    7 15 1 199.51 37.81
    7 15 2 7.58 8.63
    7 15 3 11.18 7.77
    7 -16 -4 -6.87 13.03
    7 -16 -3 -8.94 10.91
    7 16 -3 0.11 2.87
    7 -16 -2 6.18 8.13
    7 16 -2 7.84 9.92
    7 -16 -1 76.14 19.36
    7 16 -1 74.55 22.68
    7 -16 0 10.66 7.69
    7 16 0 6.06 7.7
    7 16 1 131.32 30.26
    7 16 2 8.24 12.96
    7 16 3 81.23 30.02
    7 -17 -4 102.19 29.69
    7 -17 -3 102.57 27.59
    7 17 -3 103 25.73
    7 -17 -2 547.01 58.24
    7 17 -2 515.7 57.34
    7 -17 -1 148.22 26.99
    7 17 -1 133.08 29.08
    7 17 0 323.94 45.72
    7 -17 0 332.64 36.21
    7 17 1 71.68 22.2
    7 17 2 123.23 32.08
    7 17 3 -5.6 13.32
    7 -18 -3 -0.79 5.14
    7 18 -3 6.55 9.07
    7 -18 -2 38.34 16.08
    7 18 -2 28.77 16.18
    7 -18 -1 14 10.62
    7 18 -1 3.55 6.16
    7 -18 0 54.88 15.18
    7 18 0 42.38 16.37
    7 18 1 8.94 10.23
    7 18 2 77.47 25.39
    7 18 3 -1.8 4.36
    7 -19 -3 184.91 38.21
    7 19 -3 169.21 34.31
    7 -19 -2 171.15 33.28
    7 19 -2 152.93 31.65
    7 19 -1 337.91 46.07
    7 -19 -1 387.7 45.4
    7 19 0 126.55 28.42
    7 -19 0 143.84 24.32
    7 19 1 148.47 32.63
    7 19 2 64.24 22.64
    7 -20 -3 0.45 6.32
    7 20 -3 11.89 11.5
    7 -20 -2 8.54 10.04
    7 20 -2 -8.93 7.43
    7 -20 -1 59.37 18
    7 20 -1 22.44 12.02
    7 -20 0 8.92 7.46
    7 20 0 4.4 5.93
    7 20 1 48.74 19.27
    7 20 2 12.02 11.65
    7 -21 -3 217.01 41.96
    7 21 -3 225.9 40.01
    7 -21 -2 139.07 30.92
    7 21 -2 115.48 27.36
    7 -21 -1 120.92 26.48
    7 21 -1 106.68 25.94
    7 -21 0 124.88 23.61
    7 21 0 134.54 29.19
    7 21 1 97.87 26.03
    7 22 -3 -6.26 7.09
    7 -22 -2 12.23 10.58
    7 22 -2 19.45 12.57
    7 -22 -1 7.93 8.69
    7 22 -1 0.94 2.76
    7 -22 0 53.02 16.21
    7 22 0 63.67 20.86
    7 22 1 0.26 0.77
    7 23 -3 83.31 24.37
    7 23 -2 179.86 34.44
    7 -23 -2 221.71 40.03
    7 -23 -1 76.53 20.89
    7 23 -1 65.44 20.87
    7 -23 0 132.31 25.28
    7 23 0 106.97 27.3
    7 -24 -2 8.52 8.98
    7 24 -2 -4 7.56
    7 -24 -1 1.58 2.1
    7 -24 0 8.54 6.67
    7 -25 -1 121.41 27.77
    7 -25 0 19.75 10.02
    7 -26 -1 -0.99 6.2
    7 -26 0 29.35 11.72
    8 0 -2 430.87 43.38
    8 0 -1 2.01 2.17
    8 0 0 508.8 48.57
    8 0 1 -4.44 7.53
    8 0 2 225.34 32.53
    8 1 -3 100.15 21.24
    8 1 -2 124.91 23.48
    8 -1 -1 79.49 18.83
    8 1 -1 72.98 18.55
    8 -1 0 70.05 17.96
    8 1 0 83.11 19.71
    8 -1 1 9.54 8.13
    8 1 1 5.52 7.56
    8 1 2 10.87 5.54
    8 2 -3 172.04 27.44
    8 2 -2 -0.27 2.73
    8 2 -1 635.08 54.45
    8 -2 0 9.77 6.82
    8 2 0 6.76 2.5
    8 2 1 407.88 44.21
    8 2 2 7.87 4.89
    8 3 -3 247.53 33.22
    8 3 -2 50.4 14.9
    8 3 -1 183.92 29.65
    8 3 0 51.11 15.79
    8 3 1 24.15 10.94
    8 3 2 2.17 6.67
    8 3 3 2.96 5.99
    8 4 -4 136.16 25.72
    8 4 -3 21.64 9.4
    8 4 -2 464.74 46.68
    8 4 -1 30.3 11.48
    8 4 0 418.25 47.27
    8 4 1 54.28 17.04
    8 4 2 218.85 34.07
    8 4 3 17.39 9.47
    8 5 -4 294.31 36.65
    8 5 -3 16.63 8.33
    8 5 -2 203.51 31.23
    8 5 -1 7.05 4.57
    8 5 0 64.47 18.25
    8 5 1 6.01 2.26
    8 5 2 8.89 9.33
    8 5 3 4.19 5.18
    8 6 -4 31.56 11.32
    8 6 -3 266.53 34.66
    8 6 -2 20.19 9.83
    8 6 -1 163.25 30.49
    8 6 0 127.11 27.98
    8 6 1 330.48 44.73
    8 6 2 66.21 19.05
    8 -6 3 125.44 31.85
    8 6 3 139.06 27.88
    8 7 -4 24.21 10.71
    8 7 -3 336.82 39.81
    8 7 -2 5.02 6.48
    8 7 -1 185.85 33.44
    8 7 0 49.55 18.23
    8 7 1 29.56 14.56
    8 7 2 1.61 4.64
    8 7 3 -2.07 4.16
    8 8 -4 93.51 20.82
    8 8 -3 75.8 19.43
    8 8 -2 299.76 41.77
    8 8 -1 177.52 34.16
    8 8 0 291.65 45.49
    8 8 1 146.18 31.46
    8 8 2 190.45 35.71
    8 8 3 42.03 15.73
    8 9 -3 5.1 5.66
    8 9 -2 361.69 47.34
    8 9 -1 -1.96 7.01
    8 9 0 45.78 19.17
    8 9 1 2.35 7.18
    8 9 2 14.7 11.9
    8 9 3 1.41 2.99
    8 10 -3 159.56 29.92
    8 10 -2 142 30.86
    8 10 -1 51.81 20.24
    8 10 0 180.05 37.76
    8 10 1 247.75 44.88
    8 10 2 181.82 37.51
    8 10 3 45.04 18.32
    8 11 -3 252.25 39.4
    8 11 -2 -4.45 9.64
    8 -11 -1 79.09 20.65
    8 11 -1 60.4 21.18
    8 11 0 -5.72 9.96
    8 11 1 12.62 10.28
    8 11 2 10.47 9.15
    8 11 3 9.02 8.17
    8 12 -3 138.03 29.68
    8 -12 -2 62.18 19.97
    8 12 -2 38.85 15.86
    8 -12 -1 90.87 22.07
    8 12 -1 80.67 25.18
    8 12 0 51.6 19.09
    8 12 1 115.92 33.07
    8 12 2 52.15 20.33
    8 13 -3 -2.37 6.71
    8 -13 -2 82.27 23.25
    8 13 -2 74.25 24.39
    8 -13 -1 -4.23 9.73
    8 13 -1 0.7 3.76
    8 13 0 31.64 14.71
    8 13 1 -3.37 10.22
    8 13 2 -21.91 14.26
    8 -14 -3 13.46 7.84
    8 14 -3 17.97 7.75
    8 -14 -2 105.31 26.83
    8 14 -2 166.82 37.53
    8 -14 -1 35.26 13.37
    8 14 -1 50.4 19.97
    8 14 0 236.19 45.52
    8 14 1 39.62 19.57
    8 14 2 70.79 26.21
    8 -15 -3 50.72 21.39
    8 15 -3 49.2 19.22
    8 -15 -2 -6.64 11.77
    8 15 -2 -0.17 9.48
    8 -15 -1 70.61 20.19
    8 15 -1 78.9 26.12
    8 15 0 6.28 7.49
    8 15 1 14.56 11.84
    8 15 2 -23.39 15.51
    8 -16 -3 17.23 9.64
    8 16 -3 39.1 17.55
    8 -16 -2 2.29 7.78
    8 16 -2 11.04 6.7
    8 -16 -1 265.13 39.69
    8 16 -1 295.77 49.2
    8 16 0 40.94 18.66
    8 16 1 127.91 34.75
    8 -17 -3 -4.04 13.86
    8 17 -3 22.77 10.6
    8 -17 -2 76.93 23.5
    8 17 -2 71.28 23.29
    8 -17 -1 12.3 8.33
    8 17 -1 3.33 6.93
    8 17 0 58.47 22.68
    8 17 1 0.11 2.27
    8 -18 -3 -19.91 13.71
    8 18 -3 -9.15 8.76
    8 -18 -2 185.68 37.49
    8 18 -2 170.46 37.39
    8 -18 -1 0.57 2.08
    8 18 -1 9.43 9.38
    8 18 0 272.23 47.16
    8 -19 -3 42.5 17.46
    8 19 -3 73.42 24.71
    8 -19 -2 60.66 21.27
    8 19 -2 48.35 19.6
    8 -19 -1 70.4 20.84
    8 19 -1 79.82 25.25
    8 19 0 15.48 12.88
    8 20 -3 117.69 31.69
    8 -20 -2 -2.45 2.48
    8 20 -2 -3 4.83
    8 -20 -1 221.49 36.21
    8 20 -1 218.7 41.61
    8 -21 -2 30.42 15.87
    8 -21 -1 30.76 14.1
    8 -22 -2 180.96 38.28
    8 -22 -1 12.67 9.66
    8 -23 -1 25.81 12.73
    8 -24 -1 108.75 26.53
    9 0 -1 0.31 3.29
    9 0 0 406.47 45.16
    9 0 1 -3.64 4.37
    9 1 -2 2.86 5.72
    9 1 -1 11.68 6.54
    9 1 0 47.16 16.58
    9 1 1 19.09 10.78
    9 2 -3 372.13 41.34
    9 2 -2 16.94 8.55
    9 2 -1 487.38 49.32
    9 2 0 1.69 4.31
    9 2 1 185.01 31.4
    9 2 2 2.08 5.09
    9 3 -3 3.21 2.05
    9 3 -2 5.25 6.67
    9 3 -1 33.58 13.04
    9 3 0 0.45 2.05
    9 3 1 55.75 18.41
    9 3 2 23.48 11.66
    9 4 -3 36.08 12.67
    9 4 -2 397.98 44.44
    9 4 -1 34.74 13.67
    9 4 0 241.58 36.91
    9 4 1 21.43 10.93
    9 4 2 99 23.88
    9 5 -3 -0.07 2.35
    9 5 -2 -2.47 4.86
    9 5 -1 19.38 10.02
    9 5 0 38.25 15.16
    9 5 1 5.48 10.09
    9 5 2 52.66 17.24
    9 6 -3 295.02 37.66
    9 6 -2 102.08 23.74
    9 6 -1 310.79 43.2
    9 6 0 58.07 18
    9 6 1 130.33 28.62
    9 7 -3 0.91 2.38
    9 7 -2 1.97 6.24
    9 7 -1 4.49 4.08
    9 7 0 -2.41 5.22
    9 7 1 62.75 20.35
    9 8 -3 127.75 25.28
    9 8 -2 295.88 42.18
    9 8 -1 94.07 25.26
    9 8 0 120.81 29.36
    9 8 1 65.62 21.94
    9 9 -3 0.81 5.09
    9 9 -2 16.32 12.74
    9 9 -1 10.32 11.38
    9 9 0 16.3 12.42
    9 9 1 16.41 13.56
    9 10 -3 187.17 32.97
    9 10 -2 178.95 35.26
    9 10 -1 183.66 37.91
    9 10 0 160.45 36.27
    9 10 1 106.59 29.59
    9 11 -3 11.2 9.53
    9 11 -2 8.61 7.89
    9 11 -1 10.84 9.85
    9 11 0 8.23 11.43
    9 12 -3 178.22 34.58
    9 12 -2 115.72 29.88
    9 12 -1 211 43.42
    9 12 0 71.07 25.3
    9 13 -3 1.85 3.58
    9 13 -2 -1.64 6.2
    9 13 -1 -6.35 8.07
    9 13 0 28.07 17.3
    9 14 -3 54.75 19.45
    9 14 -2 177.55 40.59
    9 14 -1 38.31 18.17
    9 15 -3 2.13 1.2
    9 15 -2 1.83 10.85
    9 -16 -2 1.33 9.64
    9 -17 -2 -20.96 13.4
    9 -18 -2 44.03 18.57
    9 -19 -2 -30.46 16.37
    9 -20 -2 -8.07 11.34
    10 2 -2 4.8 5.54
    10 3 -2 31.68 12.55
_refine_special_details     ?
_reflns_number_total     2197
_reflns_number_gt     1836
_reflns_threshold_expression     'I > 2\s(I)'
_refine_ls_structure_factor_coef     Fsqd
_refine_ls_matrix_type     full
_refine_ls_R_factor_all     0.0433
_refine_ls_R_factor_gt     0.0329
_refine_ls_wR_factor_gt     0.0695
_refine_ls_wR_factor_ref     0.0762
_refine_ls_goodness_of_fit_ref     1.086
_refine_ls_restrained_S_all     1.086
_refine_ls_number_reflns     2197
_refine_ls_number_parameters     152
_refine_ls_number_restraints     4
_refine_ls_hydrogen_treatment     mixed
_refine_ls_weighting_scheme     calc
_refine_ls_weighting_details
                      'w=1/[\s^2^(Fo^2^)+(0.0303P)^2^] where P=(Fo^2^+2Fc^2^)/3'
_atom_sites_solution_hydrogens     mixed
_atom_sites_solution_primary     ?
_atom_sites_solution_secondary     ?
_refine_ls_shift/su_max     0.001
_refine_ls_shift/su_mean     0.000
_refine_diff_density_max     0.927
_refine_diff_density_min     -1.543
_refine_ls_extinction_method     none
_refine_ls_extinction_coef     .
loop_
    _atom_type_symbol
    _atom_type_description
    _atom_type_scat_dispersion_real
    _atom_type_scat_dispersion_imag
    _atom_type_scat_source
    'C' 'C' 0.0033 0.0016
                         'International Tables Vol C Tables 4.2.6.8 and 6.1.1.4'
    'H' 'H' 0.0000 0.0000
                         'International Tables Vol C Tables 4.2.6.8 and 6.1.1.4'
    'Cl' 'Cl' 0.1484 0.1585
                         'International Tables Vol C Tables 4.2.6.8 and 6.1.1.4'
    'N' 'N' 0.0061 0.0033
                         'International Tables Vol C Tables 4.2.6.8 and 6.1.1.4'
    'O' 'O' 0.0106 0.0060
                         'International Tables Vol C Tables 4.2.6.8 and 6.1.1.4'
    'Pt' 'Pt' -1.7033 8.3905
                         'International Tables Vol C Tables 4.2.6.8 and 6.1.1.4'
_computing_data_collection
;
CrysAlisPro 1.171.40.25a (Rigaku OD, 2018)
;
_computing_cell_refinement
;
CrysAlisPro 1.171.40.25a (Rigaku OD, 2018)
;
_computing_data_reduction
;
CrysAlisPro 1.171.40.25a (Rigaku OD, 2018)
;
_computing_structure_solution
;
<i>SHELXT2014/5</i> (Sheldrick, 2015a)
;
_computing_structure_refinement
;
ShelXL (Sheldrick, 2015b)
;
_computing_molecular_graphics
;
Olex2 (Dolomanov <i>et al.</i>,  2009)
;
_computing_publication_material
;
Olex2 (Dolomanov <i>et al.</i>,  2009)
;
loop_
    _atom_site_type_symbol
    _atom_site_label
    _atom_site_fract_x
    _atom_site_fract_y
    _atom_site_fract_z
    _atom_site_U_iso_or_equiv
    _atom_site_adp_type
    _atom_site_calc_flag
    _atom_site_occupancy
    _atom_site_disorder_assembly
    _atom_site_disorder_group
    Pt Pt1 0.38307(3) 0.36276(2) 0.72718(5) 0.03174(12) Uani d 1 . .
    N N2 0.5701(7) 0.40559(19) 0.6148(10) 0.0357(13) Uani d 1 . .
    C C3 0.6158(9) 0.4525(3) 0.6764(14) 0.0418(17) Uani d 1 . .
    H H3 0.563022 0.469543 0.796241 0.050 Uiso calc 1 . .
    C C4 0.7414(11) 0.4772(3) 0.5669(16) 0.054(2) Uani d 1 . .
    H H4 0.768667 0.510536 0.609190 0.065 Uiso calc 1 . .
    C C5 0.8231(10) 0.4519(3) 0.3978(14) 0.0471(19) Uani d 1 . .
    H H5 0.905763 0.468137 0.322614 0.057 Uiso calc 1 . .
    C C6 0.7829(9) 0.4010(2) 0.3358(12) 0.0354(15) Uani d 1 . .
    C C7 0.8637(10) 0.3712(3) 0.1672(14) 0.0432(19) Uani d 1 . .
    H H7 0.950317 0.384603 0.089508 0.052 Uiso calc 1 . .
    C C8 0.8121(9) 0.3227(3) 0.1209(13) 0.0411(17) Uani d 1 . .
    H H8 0.863222 0.303451 0.006866 0.049 Uiso calc 1 . .
    C C9 0.6837(9) 0.3004(2) 0.2395(11) 0.0348(15) Uani d 1 . .
    H H9 0.654280 0.266856 0.206976 0.042 Uiso calc 1 . .
    C C10 0.6030(8) 0.3283(2) 0.4021(11) 0.0283(14) Uani d 1 . .
    C C11 0.6566(9) 0.3790(2) 0.4520(11) 0.0310(15) Uani d 1 . .
    Cl Cl12 0.2795(3) 0.42475(7) 0.9633(4) 0.0571(6) Uani d 1 . .
    O O13 0.4778(6) 0.31029(15) 0.5162(8) 0.0339(11) Uani d 1 . .
    C C14 0.2577(10) 0.3057(3) 0.9145(14) 0.0394(18) Uani d 1 . .
    C C15 0.1476(10) 0.3214(3) 0.6918(15) 0.0408(17) Uani d 1 . .
    H H15A 0.140(10) 0.302(2) 0.540(9) 0.07(2) Uiso d 1 . .
    H H14A 0.227(8) 0.319(2) 1.066(8) 0.031(18) Uiso d 1 . .
    H H15B 0.055(6) 0.343(2) 0.675(12) 0.037(19) Uiso d 1 . .
    H H14B 0.338(9) 0.280(2) 0.914(16) 0.10(3) Uiso d 1 . .
loop_
    _atom_site_aniso_label
    _atom_site_aniso_U_11
    _atom_site_aniso_U_22
    _atom_site_aniso_U_33
    _atom_site_aniso_U_12
    _atom_site_aniso_U_13
    _atom_site_aniso_U_23
    Pt1 0.0326(2) 0.03370(18) 0.03123(17) 0.00135(10) 0.01189(13) 0.00116(9)
    N2 0.046(4) 0.032(3) 0.033(3) 0.000(3) 0.017(3) 0.000(2)
    C3 0.038(5) 0.040(4) 0.047(4) -0.002(3) 0.007(3) -0.004(3)
    C4 0.057(6) 0.036(4) 0.070(5) -0.009(4) 0.014(5) -0.015(4)
    C5 0.034(5) 0.052(5) 0.058(5) -0.016(4) 0.017(4) 0.001(4)
    C6 0.032(4) 0.039(4) 0.036(3) -0.002(3) 0.007(3) 0.004(3)
    C7 0.040(5) 0.052(5) 0.039(4) -0.004(3) 0.012(3) -0.001(3)
    C8 0.033(4) 0.053(5) 0.039(4) -0.003(3) 0.011(3) -0.008(3)
    C9 0.039(4) 0.032(3) 0.034(3) -0.001(3) 0.008(3) -0.003(3)
    C10 0.021(4) 0.036(3) 0.029(3) -0.001(3) 0.007(3) 0.003(3)
    C11 0.032(4) 0.032(3) 0.028(3) -0.005(3) 0.002(3) -0.001(3)
    Cl12 0.0660(15) 0.0478(11) 0.0678(13) 0.0010(10) 0.0389(12) -0.0107(9)
    O13 0.036(3) 0.028(2) 0.043(2) -0.006(2) 0.021(2) -0.0002(19)
    C14 0.041(5) 0.044(4) 0.038(4) 0.005(4) 0.021(4) 0.006(3)
    C15 0.025(4) 0.051(5) 0.045(4) 0.003(3) 0.003(3) 0.001(4)
_geom_special_details
;
 All esds (except the esd in the dihedral angle between two l.s. planes)
 are estimated using the full covariance matrix.  The cell esds are taken
 into account individually in the estimation of esds in distances, angles
 and torsion angles; correlations between esds in cell parameters are only
 used when they are defined by crystal symmetry.  An approximate (isotropic)
 treatment of cell esds is used for estimating esds involving l.s. planes.
;
loop_
    _geom_bond_atom_site_label_1
    _geom_bond_atom_site_label_2
    _geom_bond_site_symmetry_2
    _geom_bond_distance
    _geom_bond_publ_flag
    Pt1 N2 . 2.041(5) ?
    Pt1 Cl12 . 2.2951(18) ?
    Pt1 O13 . 2.004(4) ?
    Pt1 C14 . 2.143(7) ?
    Pt1 C15 . 2.149(8) ?
    N2 C3 . 1.321(8) ?
    N2 C11 . 1.378(8) ?
    C3 H3 . 0.9300 ?
    C3 C4 . 1.399(10) ?
    C4 H4 . 0.9300 ?
    C4 C5 . 1.362(10) ?
    C5 H5 . 0.9300 ?
    C5 C6 . 1.414(9) ?
    C6 C7 . 1.418(9) ?
    C6 C11 . 1.390(9) ?
    C7 H7 . 0.9300 ?
    C7 C8 . 1.363(9) ?
    C8 H8 . 0.9300 ?
    C8 C9 . 1.414(9) ?
    C9 H9 . 0.9300 ?
    C9 C10 . 1.368(8) ?
    C10 C11 . 1.424(8) ?
    C10 O13 . 1.336(7) ?
    C14 C15 . 1.379(10) ?
    C14 H14A . 0.93(2) ?
    C14 H14B . 0.94(2) ?
    C15 H15A . 0.93(2) ?
    C15 H15B . 0.93(2) ?
loop_
    _geom_angle_atom_site_label_1
    _geom_angle_atom_site_label_2
    _geom_angle_atom_site_label_3
    _geom_angle_site_symmetry_1
    _geom_angle_site_symmetry_3
    _geom_angle
    _geom_angle_publ_flag
    N2 Pt1 Cl12 . . 95.90(15) ?
    N2 Pt1 C14 . . 161.5(3) ?
    N2 Pt1 C15 . . 158.4(3) ?
    O13 Pt1 N2 . . 82.32(19) ?
    O13 Pt1 Cl12 . . 178.18(12) ?
    O13 Pt1 C14 . . 90.4(2) ?
    O13 Pt1 C15 . . 90.3(2) ?
    C14 Pt1 Cl12 . . 91.4(2) ?
    C14 Pt1 C15 . . 37.5(3) ?
    C15 Pt1 Cl12 . . 91.2(2) ?
    C3 N2 Pt1 . . 129.8(5) ?
    C3 N2 C11 . . 119.1(6) ?
    C11 N2 Pt1 . . 111.1(4) ?
    N2 C3 H3 . . 119.0 ?
    N2 C3 C4 . . 122.0(7) ?
    C4 C3 H3 . . 119.0 ?
    C3 C4 H4 . . 120.4 ?
    C5 C4 C3 . . 119.3(7) ?
    C5 C4 H4 . . 120.4 ?
    C4 C5 H5 . . 119.8 ?
    C4 C5 C6 . . 120.3(7) ?
    C6 C5 H5 . . 119.8 ?
    C5 C6 C7 . . 124.4(6) ?
    C11 C6 C5 . . 117.0(6) ?
    C11 C6 C7 . . 118.5(6) ?
    C6 C7 H7 . . 120.6 ?
    C8 C7 C6 . . 118.8(6) ?
    C8 C7 H7 . . 120.6 ?
    C7 C8 H8 . . 118.7 ?
    C7 C8 C9 . . 122.6(6) ?
    C9 C8 H8 . . 118.7 ?
    C8 C9 H9 . . 120.1 ?
    C10 C9 C8 . . 119.9(6) ?
    C10 C9 H9 . . 120.1 ?
    C9 C10 C11 . . 117.8(6) ?
    O13 C10 C9 . . 123.4(6) ?
    O13 C10 C11 . . 118.8(5) ?
    N2 C11 C6 . . 122.1(6) ?
    N2 C11 C10 . . 115.5(5) ?
    C6 C11 C10 . . 122.3(6) ?
    C10 O13 Pt1 . . 112.2(4) ?
    Pt1 C14 H14A . . 109(4) ?
    Pt1 C14 H14B . . 98(5) ?
    C15 C14 Pt1 . . 71.5(4) ?
    C15 C14 H14A . . 112(4) ?
    C15 C14 H14B . . 123(5) ?
    H14A C14 H14B . . 124(7) ?
    Pt1 C15 H15A . . 106(5) ?
    Pt1 C15 H15B . . 110(4) ?
    C14 C15 Pt1 . . 71.0(4) ?
    C14 C15 H15A . . 118(5) ?
    C14 C15 H15B . . 130(4) ?
    H15A C15 H15B . . 110(6) ?
loop_
    _geom_torsion_atom_site_label_1
    _geom_torsion_atom_site_label_2
    _geom_torsion_atom_site_label_3
    _geom_torsion_atom_site_label_4
    _geom_torsion_site_symmetry_1
    _geom_torsion_site_symmetry_2
    _geom_torsion_site_symmetry_3
    _geom_torsion_site_symmetry_4
    _geom_torsion
    _geom_torsion_publ_flag
    Pt1 N2 C3 C4 . . . . -175.9(6) ?
    Pt1 N2 C11 C6 . . . . 175.9(5) ?
    Pt1 N2 C11 C10 . . . . -1.5(7) ?
    N2 C3 C4 C5 . . . . -2.1(12) ?
    C3 N2 C11 C6 . . . . -4.5(10) ?
    C3 N2 C11 C10 . . . . 178.1(6) ?
    C3 C4 C5 C6 . . . . -0.7(12) ?
    C4 C5 C6 C7 . . . . -178.5(7) ?
    C4 C5 C6 C11 . . . . 0.8(11) ?
    C5 C6 C7 C8 . . . . -179.3(7) ?
    C5 C6 C11 N2 . . . . 1.8(10) ?
    C5 C6 C11 C10 . . . . 179.0(6) ?
    C6 C7 C8 C9 . . . . -1.5(11) ?
    C7 C6 C11 N2 . . . . -178.9(6) ?
    C7 C6 C11 C10 . . . . -1.7(10) ?
    C7 C8 C9 C10 . . . . 1.9(11) ?
    C8 C9 C10 C11 . . . . -2.0(9) ?
    C8 C9 C10 O13 . . . . 178.3(6) ?
    C9 C10 C11 N2 . . . . 179.4(6) ?
    C9 C10 C11 C6 . . . . 2.0(9) ?
    C9 C10 O13 Pt1 . . . . -177.4(5) ?
    C11 N2 C3 C4 . . . . 4.6(11) ?
    C11 C6 C7 C8 . . . . 1.4(11) ?
    C11 C10 O13 Pt1 . . . . 2.9(7) ?
    O13 C10 C11 N2 . . . . -0.9(8) ?
    O13 C10 C11 C6 . . . . -178.3(6) ?
loop_
    _geom_hbond_atom_site_label_D
    _geom_hbond_atom_site_label_H
    _geom_hbond_atom_site_label_A
    _geom_hbond_site_symmetry_D
    _geom_hbond_site_symmetry_H
    _geom_hbond_site_symmetry_A
    _geom_hbond_distance_DH
    _geom_hbond_distance_HA
    _geom_hbond_distance_DA
    _geom_hbond_angle_DHA
    _geom_hbond_publ_flag
    C9 H9 O13 1_555 1_555 4_565 0.93 2.58 3.462(7) 159 yes
    C15 H15B Cg1 1_555 1_555 1_455 0.93(5) 2.95(6) 3.645(8) 133(5) yes
_shelx_space_group_comment
;
The symmetry employed for this shelxl refinement is uniquely defined
by the following loop, which should always be used as a source of
symmetry information in preference to the above space-group names.
They are only intended as comments.
;
_shelx_estimated_absorpt_T_min     0.090
_shelx_estimated_absorpt_T_max     0.557
_iucr_refine_instructions_details
;
TITL chi57_a.res in P2(1)/c
 chi57.res created by SHELXL-2016/4 at 12:45:17 on 02-Oct-2019
REM Old TITL CHI57 in Pc
REM SHELXT solution in P2(1)/c
REM R1 0.081, Rweak 0.054, Alpha 0.052, Orientation as input
REM Formula found by SHELXT: C11 O Cl Pt
CELL 0.71073 7.9462 26.5977 5.186 90 100.613 90
ZERR 4 0.0005 0.0012 0.0002 0 0.005 0
LATT 1
SYMM -X,0.5+Y,0.5-Z
SFAC C H Cl N O Pt
UNIT 44 40 4 4 4 4
DFIX 0.93 C14 H14a C14 H14b C15 H15a C15 H15b
L.S. 10
PLAN  10
SIZE 0.35 0.3 0.05
TEMP 20(2)
MORE -1
BOND $H
CONF
fmap 2
acta
SHEL 999 0.8
OMIT 7 9 0
OMIT 2 0 0
OMIT 3 0 0
OMIT 7 10 1
REM <olex2.extras>
REM <HklSrc "%./CHI57.hkl">
REM </olex2.extras>
WGHT    0.030300
FVAR       0.27663
PT1   6    0.383074    0.362756    0.727175    11.00000    0.03256    0.03370 =
         0.03123    0.00116    0.01189    0.00135
N2    4    0.570093    0.405586    0.614806    11.00000    0.04560    0.03183 =
         0.03312   -0.00047    0.01653   -0.00021
C3    1    0.615846    0.452457    0.676422    11.00000    0.03830    0.03988 =
         0.04703   -0.00428    0.00727   -0.00176
AFIX  43
H3    2    0.563022    0.469543    0.796241    11.00000   -1.20000
AFIX   0
C4    1    0.741363    0.477177    0.566899    11.00000    0.05743    0.03629 =
         0.07040   -0.01494    0.01409   -0.00877
AFIX  43
H4    2    0.768667    0.510536    0.609190    11.00000   -1.20000
AFIX   0
C5    1    0.823089    0.451873    0.397764    11.00000    0.03428    0.05216 =
         0.05827    0.00055    0.01708   -0.01566
AFIX  43
H5    2    0.905763    0.468137    0.322614    11.00000   -1.20000
AFIX   0
C6    1    0.782878    0.400995    0.335834    11.00000    0.03202    0.03888 =
         0.03556    0.00441    0.00659   -0.00155
C7    1    0.863665    0.371229    0.167153    11.00000    0.04049    0.05191 =
         0.03923   -0.00142    0.01243   -0.00444
AFIX  43
H7    2    0.950317    0.384603    0.089508    11.00000   -1.20000
AFIX   0
C8    1    0.812066    0.322682    0.120864    11.00000    0.03298    0.05339 =
         0.03867   -0.00838    0.01128   -0.00325
AFIX  43
H8    2    0.863222    0.303451    0.006866    11.00000   -1.20000
AFIX   0
C9    1    0.683734    0.300405    0.239454    11.00000    0.03914    0.03182 =
         0.03386   -0.00304    0.00759   -0.00094
AFIX  43
H9    2    0.654280    0.266856    0.206976    11.00000   -1.20000
AFIX   0
C10   1    0.602970    0.328296    0.402070    11.00000    0.02122    0.03587 =
         0.02855    0.00273    0.00655   -0.00061
C11   1    0.656639    0.379026    0.452033    11.00000    0.03184    0.03178 =
         0.02805   -0.00059    0.00221   -0.00470
CL12  3    0.279508    0.424752    0.963317    11.00000    0.06597    0.04779 =
         0.06781   -0.01067    0.03891    0.00095
O13   5    0.477786    0.310286    0.516186    11.00000    0.03589    0.02840 =
         0.04270   -0.00017    0.02117   -0.00572
C14   1    0.257689    0.305739    0.914533    11.00000    0.04126    0.04421 =
         0.03799    0.00595    0.02113    0.00450
C15   1    0.147580    0.321390    0.691836    11.00000    0.02539    0.05074 =
         0.04463    0.00141    0.00253    0.00288
H15A  2    0.140330    0.301912    0.540395    11.00000    0.06625
H14A  2    0.227445    0.318917    1.066296    11.00000    0.03133
H15B  2    0.055279    0.343265    0.675224    11.00000    0.03729
H14B  2    0.338135    0.279758    0.914389    11.00000    0.09655
HKLF 4
REM  chi57_a.res in P2(1)/c
REM R1 =  0.0329 for    1836 Fo > 4sig(Fo)  and  0.0433 for all    2197 data
REM    152 parameters refined using      4 restraints
END
WGHT      0.0303      0.0000
REM Highest difference peak  0.927,  deepest hole -1.543,  1-sigma level  0.236
Q1    1   0.1171  0.3603  0.4483  11.00000  0.05    0.93
Q2    1   0.1707  0.3790  0.6529  11.00000  0.05    0.91
Q3    1   0.3038  0.3843  0.7312  11.00000  0.05    0.81
Q4    1   0.0627  0.2895  0.7091  11.00000  0.05    0.75
Q5    1   0.1192  0.3381  0.7611  11.00000  0.05    0.72
Q6    1   0.0537  0.2778  0.8230  11.00000  0.05    0.72
Q7    1   0.1462  0.2626  0.3793  11.00000  0.05    0.71
Q8    1   0.1194  0.3905  0.7179  11.00000  0.05    0.69
Q9    1   0.7994  0.2713  0.4509  11.00000  0.05    0.69
Q10   1   0.0619  0.2814  0.5744  11.00000  0.05    0.68
  REM The information below was added by Olex2.
  REM
  REM R1 = 0.0329 for 1836 Fo > 4sig(Fo) and 0.0433 for all 11648 data
  REM n/a parameters refined using n/a restraints
  REM Highest difference peak 0.93, deepest hole -1.54
  REM Mean Shift 0, Max Shift -0.001.
  REM +++ Tabular Listing of Refinement Information +++
  REM R1_all = 0.0433
  REM R1_gt = 0.0329
  REM wR_ref = 0.0762
  REM GOOF = 1.086
  REM Shift_max = -0.001
  REM Shift_mean = 0
  REM Reflections_all = 11648
  REM Reflections_gt = 1836
  REM Parameters = n/a
  REM Hole = -1.54
  REM Peak = 0.93
  REM Flack = n/a
;
