# Supplementary material for: Synthesis, crystal structure and anti­cancer activity of the complex chlorido­(η2-ethyl­ene)(quinolin-8-olato-κ2 N,O)platinum(II) by experimental and theoretical methods
Source: Acta Crystallogr E Crystallogr Commun. 2024 Apr 30;80(Pt 5):550–4. doi: 10.1107/S2056989024003748 (PMC11074582; doi:10.1107/S2056989024003748)
Supplement: Supplementary file 2 [file e-80-00550-Isup2.hkl]

#
# h,k,l, Fc-squared, Fo-squared, sigma(Fo-squared), status flag
#
data_I
_shelx_title ' chi57_a.res in P2(1)/c'
_shelx_refln_list_code          4
_shelx_F_calc_maximum      341.12
_exptl_crystal_F_000       744.00
_reflns_d_resolution_high  0.8001

loop_
 _space_group_symop_operation_xyz
 'x, y, z'
 '-x, y+1/2, -z+1/2'
 '-x, -y, -z'
 'x, -y-1/2, z-1/2'

_cell_length_a     7.9462
_cell_length_b    26.5977
_cell_length_c     5.1860
_cell_angle_alpha  90.000
_cell_angle_beta  100.613
_cell_angle_gamma  90.000

_shelx_F_squared_multiplier     1.000

loop_
 _refln_index_h
 _refln_index_k
 _refln_index_l
 _refln_F_squared_calc
 _refln_F_squared_meas
 _refln_F_squared_sigma
 _refln_observed_status
   1   0   0      80972.41      64484.73      1557.87 o
   4   0   0      36583.13      47443.14      1956.26 o
   5   0   0      20990.21      24983.09      1027.21 o
   6   0   0       1768.35       1912.86       134.15 o
   7   0   0       1260.35       1391.41       274.28 o
   8   0   0       7607.07       6648.68       634.68 o
   9   0   0       5864.50       5311.50       590.12 o
   1   1   0      13798.37      15519.46       248.97 o
   2   1   0      33722.55      32163.50       715.96 o
   3   1   0      13260.09      15702.15       465.71 o
   4   1   0        326.95        374.13        32.95 o
   5   1   0       1792.03       2078.39        88.77 o
   6   1   0       6547.42       7207.92       205.23 o
   7   1   0       6649.44       6288.12       425.77 o
   8   1   0        894.21       1000.06       173.47 o
   9   1   0        809.96        616.26       216.66 o
   1   2   0       1287.51       1486.32        66.80 o
   2   2   0       1534.81       1587.28        57.45 o
   3   2   0         10.29          7.73         3.91 o
   4   2   0       1623.94       1787.08        82.66 o
   5   2   0        261.91        310.31        33.70 o
   6   2   0         87.43         91.71        20.83 o
   7   2   0        150.47         68.54        26.32 o
   8   2   0        182.45         98.89        30.67 o
   9   2   0         68.92         22.08        56.32 o
   1   3   0       5240.45       5646.35       121.00 o
   2   3   0      23373.68      23549.96       483.32 o
   3   3   0       2703.27       2369.38       143.25 o
   4   3   0        718.94        662.52        73.64 o
   5   3   0       1388.12       1394.15        78.50 o
   6   3   0       2977.64       3267.81       125.81 o
   7   3   0       3082.10       2901.35       424.69 o
   8   3   0        769.05        667.87       206.33 o
   9   3   0         42.48          5.88        26.79 o
   0   4   0     116362.69     112997.60      7012.61 o
   1   4   0      40892.70      41884.93       201.71 o
   2   4   0        553.79        547.55        23.81 o
   3   4   0      15625.63      15608.52       648.76 o
   4   4   0      39412.31      38553.62       621.06 o
   5   4   0      19981.62      12332.96      2393.08 o
   6   4   0       1501.50       1551.13       120.24 o
   7   4   0       1691.68       2021.13       370.07 o
   8   4   0       5972.98       6389.64       736.61 o
   9   4   0       3503.60       3156.82       482.32 o
   1   5   0      23711.93      23617.21       167.43 o
   2   5   0      48431.32      47154.44       581.75 o
   3   5   0      35226.25      31758.97      1650.25 o
   4   5   0       3429.51       3295.53       187.73 o
   5   5   0       6154.72       4631.61       398.39 o
   6   5   0      16262.32      13109.05       358.14 o
   7   5   0       8032.69       9196.15      1167.70 o
   8   5   0        855.84        955.97       158.32 o
   9   5   0        586.91        499.83       198.10 o
   0   6   0      17012.86      17551.88       477.17 o
   1   6   0       5489.79       5693.12        88.07 o
   2   6   0       1416.72       1435.53        45.43 o
   3   6   0        622.33        625.67        34.35 o
   4   6   0      10043.43       9161.75       849.05 o
   5   6   0       4894.77       4695.78       164.88 o
   6   6   0         29.67        -50.93        78.58 o
   7   6   0        728.30        806.52       143.96 o
   8   6   0       1656.68       1660.99       365.63 o
   9   6   0       1049.45        758.82       235.21 o
   1   7   0       2202.46       2248.02        56.26 o
   2   7   0       5418.79       5548.48       116.33 o
   3   7   0       1035.99       1055.80        49.13 o
   4   7   0         13.29         13.31         7.14 o
   5   7   0        717.67        737.51        66.48 o
   6   7   0       2016.82       1317.53       304.18 o
   7   7   0        860.74        581.61       154.98 o
   8   7   0        374.53        647.49       238.22 o
   9   7   0         56.92        -31.49        68.21 o
   0   8   0      10096.86      10378.40       316.28 o
   1   8   0      14547.11      14123.43       161.57 o
   2   8   0       2499.36       2693.18        67.16 o
   3   8   0      13338.21      13629.39       307.93 o
   4   8   0      28105.81      27218.15       809.80 o
   5   8   0      13641.98      14338.45       684.47 o
   6   8   0       1084.06       1043.84       106.38 o
   7   8   0       2002.48       1151.15       142.35 o
   8   8   0       3914.07       3811.10       594.43 o
   9   8   0       1396.50       1578.67       383.66 o
   1   9   0       9434.44       9192.71       137.34 o
   2   9   0      51752.83      51269.46       342.39 o
   3   9   0      36525.03      36240.77       723.75 o
   4   9   0       2558.92       2550.41        81.83 o
   5   9   0       7597.40       7788.56       528.30 o
   6   9   0      19754.11      21851.22      1041.89 o
   8   9   0        662.09        598.22       250.50 o
   9   9   0         75.78        213.00       162.30 o
   0  10   0      12683.74      12593.94       337.33 o
   1  10   0       8888.80       8540.60       146.02 o
   2  10   0        516.80        569.21        37.39 o
   3  10   0       8130.27       8583.48       195.44 o
   4  10   0      20856.22      20983.52       250.72 o
   5  10   0      10016.95      10035.31       718.24 o
   6  10   0        499.44        601.42        81.66 o
   7  10   0        892.93        703.14       237.83 o
   8  10   0       2825.51       2352.78       493.42 o
   9  10   0       2295.34       2096.66       473.95 o
   1  11   0       4570.56       4587.64       100.82 o
   2  11   0        593.63        630.76        49.56 o
   3  11   0        339.87        385.61        33.78 o
   4  11   0        723.47        733.21        50.17 o
   5  11   0         11.17          2.76        17.89 o
   6  11   0         28.56         22.28        21.11 o
   7  11   0          4.81        -20.06        26.63 o
   8  11   0          3.05        -74.75       130.15 o
   9  11   0          4.95        107.54       149.36 o
   0  12   0      15827.69      17375.51       582.87 o
   1  12   0       8198.26       7809.81       279.10 o
   2  12   0        590.48        614.77        52.26 o
   3  12   0       4218.00       4425.41       121.43 o
   4  12   0      12708.03      13149.14       212.62 o
   5  12   0       4869.22       4629.04       478.00 o
   6  12   0         54.85        148.57        43.46 o
   7  12   0       1072.38       1255.15       164.16 o
   8  12   0       1895.90        674.28       249.46 o
   9  12   0        891.62        928.70       330.60 o
   1  13   0      21188.64      21449.12       353.62 o
   2  13   0      42200.07      41076.84       746.00 o
   3  13   0      16577.99      15794.82       303.18 o
   4  13   0       1822.51       1752.30        86.61 o
   5  13   0       1743.28       1703.41       160.54 o
   6  13   0      12711.12      12587.18       474.14 o
   7  13   0       7973.69       8396.42       415.04 o
   8  13   0        797.25        413.45       192.22 o
   0  14   0      21663.91      20808.09       490.65 o
   1  14   0      14390.40      14012.73       257.96 o
   2  14   0         13.51         25.02        16.63 o
   3  14   0      14041.21      13597.63       356.32 o
   4  14   0      12993.64      13449.16       670.83 o
   5  14   0       4993.17       5483.56       287.92 o
   6  14   0       1040.88       1055.29       139.01 o
   7  14   0        575.90        824.02       132.30 o
   8  14   0       3341.31       3086.38       594.83 o
   1  15   0       5547.58       5795.61       164.55 o
   2  15   0       5236.35       4993.99       195.71 o
   3  15   0       1534.50       1736.68        86.46 o
   4  15   0          4.61          5.46        10.24 o
   5  15   0       1410.68       1548.08       118.99 o
   6  15   0       2084.11       2129.21       179.84 o
   7  15   0        704.67        838.69       125.63 o
   8  15   0        150.98        -34.85       167.33 o
   0  16   0       8003.74       8572.20       318.79 o
   1  16   0       2172.38       2242.91       104.86 o
   2  16   0          1.03         14.66        21.22 o
   3  16   0        605.93        617.14        49.79 o
   4  16   0       2116.34       2229.18       154.81 o
   5  16   0        357.33        277.66        52.84 o
   6  16   0         17.29         35.52        27.96 o
   7  16   0         49.66        109.99        54.42 o
   8  16   0        561.93        575.67       184.12 o
   1  17   0      18086.15      18194.15       343.54 o
   2  17   0      23494.22      22816.46       672.81 o
   3  17   0       8537.85       8395.66       221.92 o
   4  17   0       1161.74       1287.08       120.70 o
   5  17   0        937.85        909.40       108.16 o
   6  17   0       5796.45       5884.08       304.68 o
   7  17   0       4298.17       4883.30       393.52 o
   8  17   0        693.47        712.39       210.71 o
   0  18   0      34256.88      30576.55      1726.40 o
   1  18   0      15785.34      15482.68       325.89 o
   2  18   0         11.11         31.39        18.31 o
   3  18   0       6687.04       6504.05       236.88 o
   4  18   0       8745.16       8867.71       325.08 o
   5  18   0       4637.81       4608.18       250.31 o
   6  18   0        940.19       1011.18       128.12 o
   7  18   0        620.47        659.35       112.91 o
   8  18   0       3222.70       3506.79       464.28 o
   1  19   0       3067.43       2928.36       146.81 o
   2  19   0       7769.90       7524.53       214.64 o
   3  19   0       4754.40       4760.09       150.98 o
   4  19   0        171.87        111.56        24.29 o
   5  19   0       1284.32       1251.94       129.33 o
   6  19   0       3186.31       3087.90       225.49 o
   7  19   0       1822.42       2059.00       214.55 o
   8  19   0        112.73         84.45        90.30 o
   0  20   0        434.79        567.59        94.33 o
   1  20   0          3.16         54.67        25.95 o
   2  20   0        294.00        399.85        56.00 o
   3  20   0         74.33         32.53        20.80 o
   4  20   0          5.47         29.60        16.86 o
   5  20   0         27.35         32.12        32.32 o
   6  20   0         19.08         -7.79        28.67 o
   7  20   0         93.91        116.82        49.47 o
   1  21   0       4498.33       4637.63       196.62 o
   2  21   0       7857.06       7998.50       244.84 o
   3  21   0       3045.96       3052.74       141.35 o
   4  21   0         58.59         68.51        25.18 o
   5  21   0        777.69        609.83        97.35 o
   6  21   0       1751.30       1800.48       176.70 o
   7  21   0       1397.13       1700.13       184.62 o
   0  22   0      17462.00      17359.67       950.46 o
   1  22   0       8791.23       8797.62       280.02 o
   2  22   0        729.57        963.00        88.73 o
   3  22   0       1905.70       1957.29       140.55 o
   4  22   0      11554.66      12050.02       419.03 o
   5  22   0       7785.66       7460.81       537.43 o
   6  22   0        366.96        326.85        77.24 o
   7  22   0        658.98        682.33       123.34 o
   1  23   0       2721.11       2748.32       160.47 o
   2  23   0       8444.45       8978.00       277.02 o
   3  23   0       6423.39       6885.26       269.19 o
   4  23   0        167.42        159.88        54.00 o
   5  23   0       1901.69       1736.30       200.78 o
   6  23   0       3088.98       3099.46       242.07 o
   7  23   0       1584.33       1850.42       195.74 o
   0  24   0        760.30        872.15       129.69 o
   1  24   0        518.22        589.86        70.77 o
   2  24   0         42.17         34.20        21.88 o
   3  24   0         49.29        124.21        34.80 o
   4  24   0        126.45        164.72        52.12 o
   5  24   0        184.74        150.90        60.67 o
   6  24   0         22.87         33.29        20.11 o
   1  25   0         65.36        123.70        38.50 o
   2  25   0       1019.71       1083.90       121.31 o
   3  25   0        827.05        866.69        98.32 o
   4  25   0         14.80         61.02        39.12 o
   5  25   0        286.50        209.89        71.84 o
   6  25   0        769.87        728.26       120.59 o
   0  26   0       6800.68       6952.43       759.28 o
   1  26   0       3499.87       3756.58       217.02 o
   2  26   0        213.87        407.16        80.95 o
   3  26   0       1299.99       1455.76       132.22 o
   4  26   0       6311.86       6495.98       339.37 o
   5  26   0       4553.51       4121.97       593.52 o
   6  26   0        397.68        410.49        95.48 o
   1  27   0       2991.89       3349.87       185.66 o
   2  27   0       6898.27       7153.52       328.16 o
   3  27   0       4557.66       4828.14       248.61 o
   4  27   0         68.36         70.05        76.65 o
   5  27   0       1950.62       1704.66       202.32 o
   0  28   0       1781.14       2002.66       404.50 o
   1  28   0        797.12        806.57       107.39 o
   2  28   0          1.42         11.59        39.08 o
   3  28   0        563.19        688.42        95.49 o
   4  28   0       1167.25       1135.56       150.21 o
   5  28   0        819.55        734.91       119.86 o
   1  29   0         79.91         79.14        30.80 o
   2  29   0         26.63         20.56        27.20 o
   3  29   0        141.02         74.33        43.20 o
   4  29   0         48.57         14.63        33.40 o
   0  30   0       2902.46       2365.19       378.69 o
   1  30   0       1571.51       1684.46       165.89 o
   2  30   0         19.66         74.97        37.55 o
   3  30   0        806.28        797.69       108.70 o
   4  30   0       1580.82       1288.55       161.13 o
   1  31   0       2536.82       2629.02       213.04 o
   2  31   0       4150.67       4206.57       244.68 o
   3  31   0       1692.84       1613.57       157.29 o
   0  32   0       2764.58       2885.41       441.94 o
   1  32   0       1140.93       1049.57       159.56 o
   2  32   0         29.33          8.72        31.87 o
   1  33   0         11.70        -34.65        63.29 o
  -9   1   1        184.95        152.63        85.46 o
  -8   1   1       1135.08        997.37       172.68 o
  -7   1   1       7050.93       7269.04       450.18 o
  -6   1   1       8276.65       8421.02       295.85 o
  -5   1   1        761.27        684.92        74.12 o
  -4   1   1       4462.66       4742.01       119.75 o
  -3   1   1       8956.13       8906.39       459.04 o
  -2   1   1       7846.94       8210.31       225.47 o
  -1   1   1      14162.96      14780.27       112.36 o
   0   1   1       3041.52       3033.89        46.91 o
   1   1   1      42076.82      41832.44       358.46 o
   2   1   1      22631.06      22976.42       811.28 o
   3   1   1       9812.88       9230.04       950.19 o
   4   1   1         89.39         75.80        44.76 o
   5   1   1       7925.20       6142.00      1283.75 o
   6   1   1       5505.82       5699.79       372.02 o
   7   1   1       1648.41       1698.89       176.26 o
   8   1   1        187.75        159.71        70.26 o
   9   1   1        247.03        254.94        76.60 o
  -9   2   1       6880.51       6368.78       644.48 o
  -8   2   1       9210.53       8298.83       711.52 o
  -7   2   1       1379.77       1485.80       173.26 o
  -6   2   1       5655.56       5683.40       648.32 o
  -5   2   1      29238.97      28991.46       577.43 o
  -4   2   1      28256.59      28856.36       331.20 o
  -3   2   1       7748.84       7980.20       240.54 o
  -2   2   1        482.37        477.99        23.55 o
  -1   2   1      28846.67      28763.30       303.33 o
   0   2   1      67265.67      63875.17       635.03 o
   1   2   1      70138.25      68383.11       666.79 o
   2   2   1       4354.62       4956.19       114.71 o
   3   2   1      31330.38      30871.57      1048.14 o
   4   2   1      35143.46      30358.90      2014.04 o
   5   2   1      10386.16       7227.29      1070.40 o
   6   2   1        868.73        830.81        99.01 o
   7   2   1       1392.16       1576.93       169.79 o
   8   2   1       5429.60       5715.72       409.65 o
   9   2   1       2942.70       3052.27       279.51 o
  -9   3   1        243.56        438.80       170.40 o
  -8   3   1       2475.26       2403.35       387.45 o
  -7   3   1      10647.91      11390.03       770.91 o
  -6   3   1      14041.40      14273.60      1301.81 o
  -5   3   1       6068.85       7088.06       349.72 o
  -4   3   1       4871.19       4767.76       310.38 o
  -3   3   1      35119.71      35525.64       724.04 o
  -2   3   1      26564.79      26272.39       270.13 o
  -1   3   1      24282.19      24414.85       166.26 o
   0   3   1       1174.00       1219.79        38.57 o
   1   3   1      85384.69      84507.64       905.22 o
   2   3   1      63979.94      63475.30       957.20 o
   3   3   1      16591.48      16421.37       375.00 o
   4   3   1         54.82          5.88        36.50 o
   5   3   1       6981.37       6088.67       210.66 o
   6   3   1       9678.62       9432.36       411.51 o
   7   3   1       4851.50       4522.17       656.11 o
   8   3   1        377.16        384.84       111.20 o
   9   3   1        635.26        728.51       240.57 o
  -9   4   1        454.43        453.96       178.63 o
  -8   4   1        655.90        395.94       150.01 o
  -7   4   1        686.82        697.16       139.98 o
  -6   4   1         81.52         34.02        44.46 o
  -5   4   1       1239.85       1271.86       146.29 o
  -4   4   1       1936.25       1790.20        85.17 o
  -3   4   1        306.53        261.49        20.60 o
  -2   4   1        276.44        283.67        13.94 o
  -1   4   1      10730.72      11208.84       119.50 o
   0   4   1       2531.62       2585.85        62.47 o
   1   4   1       5329.53       5847.96        97.68 o
   2   4   1          0.35         11.23         5.81 o
   3   4   1         38.92         31.53         7.72 o
   4   4   1       3115.36       3022.60       166.18 o
   5   4   1       1484.23       1551.24       107.35 o
   6   4   1        162.75         50.48        33.98 o
   7   4   1         52.94        122.57        62.41 o
   8   4   1        694.76        904.64       182.55 o
   9   4   1        196.65        280.03       142.83 o
  -9   5   1        351.49        253.25       130.94 o
  -8   5   1         62.44         92.12        59.72 o
  -7   5   1       3603.86       3448.34       320.31 o
  -6   5   1       3133.95       2686.70       215.75 o
  -5   5   1         70.19         66.71        24.46 o
  -4   5   1       1872.75       2021.56        78.70 o
  -3   5   1       4113.00       4057.07        84.78 o
  -2   5   1       6777.41       7152.56       104.99 o
  -1   5   1       2972.40       3155.85        53.05 o
   0   5   1        239.39        271.63        18.09 o
   1   5   1       2802.58       3061.21        99.21 o
   2   5   1       5223.80       4961.75        99.44 o
   3   5   1       1486.79       1463.54        69.47 o
   4   5   1        175.36        195.57        24.32 o
   5   5   1       2404.77       2559.24        90.96 o
   6   5   1       2567.68       1319.31       468.81 o
   7   5   1        878.14        848.83       165.70 o
   8   5   1         90.21         78.02        27.47 o
   9   5   1         20.48         71.61       131.85 o
  -9   6   1       4079.29       4061.21       564.51 o
  -8   6   1       2126.83       2533.66       351.12 o
  -7   6   1        322.79        342.56       173.14 o
  -6   6   1       2285.85       1682.80       205.37 o
  -5   6   1      17950.03      17323.40      1203.86 o
  -4   6   1      29472.36      29653.80       744.66 o
  -3   6   1      15834.69      16362.16       465.07 o
  -2   6   1       2245.14       2240.21        56.75 o
  -1   6   1      50394.31      49603.16       300.07 o
   0   6   1      41411.16      40941.89       509.34 o
   1   6   1      14095.65      14359.73       225.85 o
   2   6   1         97.55        105.51        15.46 o
   3   6   1      12214.62      12378.48       273.57 o
   4   6   1      21080.46      20726.23       428.48 o
   5   6   1      11076.47      10475.96       708.44 o
   6   6   1        171.40         99.35        29.87 o
   7   6   1       3123.58       3125.73       325.85 o
   8   6   1       4151.96       4480.20       402.16 o
   9   6   1       2142.28       1703.07       373.99 o
  -9   7   1        103.45         58.67        53.31 o
  -8   7   1       2492.53       2949.72       457.29 o
  -7   7   1       9991.23      10462.08      1806.85 o
  -6   7   1      12851.52      11164.74      1989.89 o
  -5   7   1       7572.74       7928.31       512.27 o
  -4   7   1       2715.99       2729.25        78.25 o
  -3   7   1      70192.00      69675.41      1679.43 o
  -2   7   1      80572.98      75908.51      1655.02 o
  -1   7   1      12092.12      12323.19       258.34 o
   0   7   1       5745.70       5590.43       287.62 o
   1   7   1      27586.21      27887.26       315.02 o
   2   7   1      25062.07      25142.67       332.44 o
   3   7   1      16005.82      16080.65       334.50 o
   4   7   1       1272.63       1419.55        82.92 o
   5   7   1       6114.75       6129.88       280.34 o
   6   7   1      15095.14      11695.75       779.04 o
   7   7   1       7276.01       5831.76       991.16 o
   8   7   1        302.96        386.27       190.26 o
   9   7   1        863.73        819.98       265.92 o
  -9   8   1       1404.50       1229.25       330.08 o
  -8   8   1       2225.72       2463.19       299.45 o
  -7   8   1        748.71        446.67        95.23 o
  -6   8   1        335.85        208.63        61.47 o
  -5   8   1       5251.01       5776.81       218.71 o
  -4   8   1      11238.54      11298.44       349.42 o
  -3   8   1       6737.21       6935.22       143.80 o
  -2   8   1        818.05        798.66        42.57 o
  -1   8   1      18878.69      18941.81       223.78 o
   0   8   1      20868.79      21227.68       317.65 o
   1   8   1       3515.89       3379.18        91.91 o
   2   8   1        549.10        592.72        39.91 o
   3   8   1       5590.49       5367.40       186.73 o
   4   8   1       8329.28       8447.30       215.39 o
   5   8   1       4514.47       4576.60       201.78 o
   6   8   1        168.88        147.11        48.07 o
   7   8   1       1011.31        283.54       291.93 o
   8   8   1       1765.13       1910.19       411.10 o
   9   8   1        722.65        857.48       286.70 o
  -9   9   1         59.26        134.86       148.71 o
  -8   9   1         47.53         -6.57        39.78 o
  -7   9   1        182.25         -3.01        49.43 o
  -6   9   1        146.01        127.67        29.48 o
  -5   9   1        230.17        257.38        33.52 o
  -4   9   1        596.44        683.77        71.21 o
  -3   9   1        863.74        818.07        42.88 o
  -2   9   1       4031.55       4137.64       108.88 o
  -1   9   1          6.09          4.10         3.78 o
   0   9   1        253.79        259.93        20.63 o
   1   9   1        209.09        209.27        24.70 o
   2   9   1         22.49         14.02         7.64 o
   3   9   1          4.62          6.18         7.70 o
   4   9   1         54.12         49.13        13.27 o
   5   9   1          1.30         33.69        20.77 o
   6   9   1        240.70        148.00        92.88 o
   7   9   1         80.42        -97.23        97.23 o
   8   9   1          0.41         30.71        93.82 o
  -9  10   1       2156.58       2399.95       495.38 o
  -8  10   1       1180.53       1092.49       381.63 o
  -7  10   1        237.44        128.21        28.67 o
  -6  10   1       1146.07       1275.03        78.81 o
  -5  10   1      10358.17      10227.46       294.47 o
  -4  10   1      16885.03      16826.00       499.16 o
  -3  10   1       7540.11       7186.42       173.60 o
  -2  10   1       3145.15       3189.44       101.61 o
  -1  10   1      28288.91      28200.59       544.63 o
   0  10   1      20218.35      20994.48       272.82 o
   1  10   1       8879.02       9390.34       196.32 o
   2  10   1        172.46        199.71        29.39 o
   3  10   1       7133.02       7205.41       197.39 o
   4  10   1       9245.64       9575.06       243.26 o
   5  10   1       9166.95       9492.63       250.72 o
   6  10   1        699.17        884.97       116.93 o
   8  10   1       3130.39       3237.44       586.46 o
  -9  11   1         57.47        175.49        95.26 o
  -8  11   1       1541.29       1277.71       326.20 o
  -7  11   1       8974.52       8262.67       445.51 o
  -6  11   1      11476.39      12235.11       457.57 o
  -5  11   1       3179.80       3550.40       146.53 o
  -4  11   1       2517.81       2528.87       148.61 o
  -3  11   1      39137.71      37532.88       810.99 o
  -2  11   1      59397.30      59507.06       892.07 o
  -1  11   1      14961.12      14641.31       207.75 o
   0  11   1       1123.06       1254.29        56.63 o
   1  11   1      14756.70      14802.32       207.18 o
   2  11   1      22516.95      21629.82       329.03 o
   3  11   1      13124.62      13042.66       271.30 o
   4  11   1        105.69        120.64        32.76 o
   5  11   1       5945.67       6274.85       322.49 o
   6  11   1       9006.90       9883.80       609.05 o
   7  11   1       4541.93       2998.83       549.74 o
   8  11   1        352.66        164.91       134.33 o
  -9  12   1       2398.05       3462.88       593.19 o
  -8  12   1       2980.47       1924.00       751.85 o
  -7  12   1        442.64        508.66       108.80 o
  -6  12   1       2660.86       2870.05       160.77 o
  -5  12   1      11297.04      11429.50       263.49 o
  -4  12   1      14216.84      14240.09       426.56 o
  -3  12   1       6777.46       6848.71       170.09 o
  -2  12   1        985.57        941.43        49.16 o
  -1  12   1      18173.16      17601.76       220.63 o
   0  12   1      28925.97      28136.69       389.99 o
   1  12   1      11377.27      11287.02       234.67 o
   2  12   1        569.66        609.98        53.19 o
   3  12   1      10942.01      11591.13       741.87 o
   4  12   1      12806.23      12836.56       342.67 o
   5  12   1       6952.90       7144.36       223.71 o
   6  12   1         13.66          0.93        36.74 o
   7  12   1       2837.72       2575.06       509.76 o
   8  12   1       2198.91       1514.77       432.14 o
  -9  13   1         74.37         16.57        82.08 o
  -8  13   1         72.46         11.15        36.12 o
  -7  13   1        797.86       1037.71       141.86 o
  -6  13   1        410.27        538.37        88.40 o
  -5  13   1        133.76        151.18        30.05 o
  -4  13   1        486.90        459.44        36.43 o
  -3  13   1        839.40        848.44        63.27 o
  -2  13   1       1411.71       1342.06        61.88 o
  -1  13   1       1307.09       1235.23        58.01 o
   0  13   1       1857.37       2051.17        92.50 o
   1  13   1         38.85         50.35        13.53 o
   2  13   1       3696.41       3743.21       146.88 o
   3  13   1        932.96        978.32        82.79 o
   4  13   1        178.12        243.33        41.88 o
   5  13   1        564.16        512.32        61.45 o
   6  13   1        883.22        970.62       123.82 o
   7  13   1        398.51        268.14       143.09 o
   8  13   1         12.75        -44.04       133.55 o
  -9  14   1        973.25        534.86       487.23 o
  -8  14   1       1162.83        757.46       160.68 o
  -7  14   1        259.51        361.85        80.49 o
  -6  14   1        415.66        376.38        77.49 o
  -5  14   1       2729.58       2939.19       186.26 o
  -4  14   1       3186.28       3064.83       117.46 o
  -3  14   1       1124.31       1156.13        79.60 o
  -2  14   1        762.20        742.24        52.20 o
  -1  14   1       7692.90       7445.20       164.02 o
   0  14   1       6033.31       6027.52       164.57 o
   1  14   1       2601.67       2622.69       113.36 o
   2  14   1         14.82         62.73        26.25 o
   3  14   1       2932.73       3028.92       151.21 o
   4  14   1       4349.46       4339.72       165.68 o
   5  14   1       4141.24       4327.60       181.85 o
   6  14   1        628.52        563.40        94.99 o
   7  14   1        713.00        464.15       207.77 o
   8  14   1       1204.93        517.73       255.73 o
  -8  15   1       1348.47       1157.08       166.46 o
  -7  15   1       8584.00      10001.63       710.00 o
  -6  15   1       8887.06      10084.26       390.91 o
  -5  15   1       1859.74       2006.07       157.79 o
  -4  15   1       1800.03       1862.76        90.03 o
  -3  15   1      15226.88      14725.12       420.18 o
  -2  15   1      20588.62      20324.00       284.84 o
  -1  15   1      11671.12      11027.90       245.57 o
   0  15   1        166.29        158.31        61.53 o
   1  15   1      17870.96      18063.27       615.14 o
   2  15   1      35007.92      35365.85       885.77 o
   3  15   1      11338.21      11037.68       315.45 o
   4  15   1         36.43         60.91        21.11 o
   5  15   1       3578.40       3721.27       235.39 o
   6  15   1       3665.60       3800.45       296.16 o
   7  15   1       2498.56       2607.07       494.08 o
   8  15   1        352.18        190.26       154.72 o
  -8  16   1       3811.58       3870.51       412.16 o
  -7  16   1        817.49        945.18       138.79 o
  -6  16   1       3849.74       4206.90       264.03 o
  -5  16   1      16376.51      17179.81       677.08 o
  -4  16   1       8989.58       9279.47       478.94 o
  -3  16   1       1096.60       1029.62        53.26 o
  -2  16   1        791.06        833.11        54.40 o
  -1  16   1      12877.53      12423.55       300.02 o
   0  16   1      28034.30      24163.92      3010.84 o
   1  16   1      13592.02      13420.26       302.40 o
   2  16   1        262.75        329.05        51.98 o
   3  16   1      13054.25      12653.69       349.26 o
   4  16   1      14057.46      14590.45       407.36 o
   5  16   1       5053.58       5333.24       338.44 o
   6  16   1         35.86         19.47        31.11 o
   7  16   1       1559.57       1716.01       395.42 o
   8  16   1       2303.17       1671.45       454.09 o
  -8  17   1         63.34         92.77        37.08 o
  -7  17   1       1635.23       1946.71       198.05 o
  -6  17   1       1899.60       2125.73       182.72 o
  -5  17   1        254.98        298.45        62.60 o
  -4  17   1         14.70         48.70        29.28 o
  -3  17   1       2100.92       2010.03        86.32 o
  -2  17   1       6424.41       6363.10       155.72 o
  -1  17   1       1892.55       1467.74        95.28 o
   0  17   1         42.88          6.96        39.96 o
   1  17   1       2185.73       2043.29       123.69 o
   2  17   1       6333.76       6330.26       198.10 o
   3  17   1       2217.12       2127.45       148.33 o
   4  17   1          6.57          9.52        14.62 o
   5  17   1       1027.19       1128.23       118.66 o
   6  17   1       2133.23       2401.78       214.74 o
   7  17   1        781.37       1020.26       228.61 o
  -8  18   1        158.11         39.70        60.96 o
  -7  18   1         67.28         52.69        43.17 o
  -6  18   1        153.29         38.42        55.81 o
  -5  18   1        249.12        280.30        59.88 o
  -4  18   1        269.67        249.21        54.55 o
  -3  18   1         65.89         60.33        12.96 o
  -2  18   1        484.25        539.40        48.11 o
  -1  18   1         48.17         41.14        23.24 o
   0  18   1        785.30        481.05       125.23 o
   1  18   1        395.35        364.94        63.05 o
   2  18   1          5.05         24.58        20.27 o
   3  18   1        747.68        679.73        82.33 o
   4  18   1       1067.78       1121.79        87.61 o
   5  18   1         68.52         92.18        42.15 o
   6  18   1          3.03        -11.61        26.85 o
   7  18   1          0.90         28.16        46.13 o
  -8  19   1       1067.06       1098.80       166.58 o
  -7  19   1       4542.34       4970.66       323.00 o
  -6  19   1       4026.28       4384.95       271.03 o
  -5  19   1       1234.63       1366.62       138.79 o
  -4  19   1       1300.32       1419.97       132.46 o
  -3  19   1       8494.05       8493.73       307.89 o
  -2  19   1       7053.72       6777.69       174.65 o
  -1  19   1       4235.30       4041.95       187.83 o
   0  19   1         11.58         66.52        39.89 o
   1  19   1       9401.21       9302.02       464.60 o
   2  19   1      15567.32      16259.78       512.52 o
   3  19   1       6469.42       6520.75       276.42 o
   4  19   1         45.18         64.41        25.67 o
   5  19   1       2192.23       2004.57       187.04 o
   6  19   1       2761.18       2907.67       242.54 o
   7  19   1       1535.37       2020.33       328.46 o
  -7  20   1        512.27        509.37       102.57 o
  -6  20   1       1314.99       1475.51       160.35 o
  -5  20   1       9553.61      10407.33       611.69 o
  -4  20   1      11525.68      12279.51       396.29 o
  -3  20   1       2870.04       2869.79       157.82 o
  -2  20   1       1459.03       1442.21        91.91 o
  -1  20   1      14807.50      13926.15       353.00 o
   0  20   1      19982.18      16866.58      1922.69 o
   1  20   1       8271.58       7922.70       432.93 o
   2  20   1         13.44         63.37        25.35 o
   3  20   1       7305.20       7812.88       406.84 o
   4  20   1      10546.46      10960.79       310.46 o
   5  20   1       4357.67       4348.98       283.85 o
   6  20   1        244.53        292.86        76.23 o
   7  20   1        811.09        828.21       238.22 o
  -7  21   1       1657.00       1561.55       184.61 o
  -6  21   1       3261.51       3815.38       258.88 o
  -5  21   1       1018.41       1258.13       136.23 o
  -4  21   1        227.32        349.76        68.39 o
  -3  21   1       3027.84       3240.62       171.11 o
  -2  21   1       6129.57       6059.40       192.87 o
  -1  21   1       1949.61       1797.01       117.11 o
   0  21   1       1197.95        888.75       119.16 o
   1  21   1       6294.98       6172.01       237.31 o
   2  21   1       6203.22       6643.51       306.91 o
   3  21   1       2967.80       3313.51       215.99 o
   4  21   1        108.53        167.47        36.74 o
   5  21   1       1181.86       1275.76       156.84 o
   6  21   1       2377.15       2527.97       250.43 o
   7  21   1       1155.68       1269.28       256.77 o
  -7  22   1         16.94         22.61        31.45 o
  -6  22   1          0.56         34.98        19.32 o
  -5  22   1         76.43         30.97        34.95 o
  -4  22   1        712.43        740.03       100.41 o
  -3  22   1         71.60         73.27        26.52 o
  -2  22   1        621.67        624.05        63.25 o
  -1  22   1        651.00        513.10        63.15 o
   0  22   1        260.89        171.24        46.21 o
   1  22   1          5.77         20.72        23.49 o
   2  22   1         96.15         61.20        18.65 o
   3  22   1         79.70         59.40        26.88 o
   4  22   1         66.60         58.78        26.80 o
   5  22   1         96.98        105.90        41.38 o
   6  22   1         16.82         42.81        18.65 o
  -7  23   1        905.45        930.48       143.75 o
  -6  23   1       1051.10        896.20       125.87 o
  -5  23   1        239.73        223.06        60.74 o
  -4  23   1       1043.87       1113.05       130.20 o
  -3  23   1       3663.43       3535.81       187.59 o
  -2  23   1       2649.08       2518.10       152.46 o
  -1  23   1       1117.75       1099.02        96.63 o
   0  23   1        131.41        155.22        50.16 o
   1  23   1       2412.66       2315.51       151.79 o
   2  23   1       2021.30       2209.62       151.42 o
   3  23   1       1190.98       1313.37       141.50 o
   4  23   1         27.79         61.47        36.85 o
   5  23   1       1050.67       1056.61       147.37 o
   6  23   1       1345.10       1290.28       172.94 o
  -6  24   1        408.99        493.66        97.22 o
  -5  24   1       4392.91       4460.68       276.73 o
  -4  24   1      10024.45      10401.72       397.10 o
  -3  24   1       4412.29       4547.89       219.39 o
  -2  24   1        980.09       1023.32       107.86 o
  -1  24   1      10965.48       9765.74       332.37 o
   0  24   1      10217.26       8685.21       862.28 o
   1  24   1       3353.50       3369.70       188.35 o
   2  24   1         16.66          3.75        30.51 o
   3  24   1       2647.02       3111.51       225.67 o
   4  24   1       5472.18       5948.05       308.41 o
   5  24   1       2623.66       2878.53       251.97 o
   6  24   1        122.38        202.50        74.78 o
  -6  25   1       2404.84       2748.75       234.78 o
  -5  25   1       1124.88       1201.08       144.60 o
  -4  25   1        524.41        526.57        88.54 o
  -3  25   1       5867.24       5957.54       255.91 o
  -2  25   1       7691.47       7274.72       272.19 o
  -1  25   1       2147.68       2135.05       141.22 o
   0  25   1        704.41        514.31        95.14 o
   1  25   1       4633.44       4784.15       229.05 o
   2  25   1       4570.02       5028.61       240.20 o
   3  25   1       3031.14       3393.91       240.13 o
   4  25   1        330.56        384.95        78.71 o
   5  25   1       1328.30       1287.00       173.84 o
  -6  26   1         51.42         63.28        45.17 o
  -5  26   1        560.67        526.40        92.56 o
  -4  26   1        758.21        784.46       112.20 o
  -3  26   1        144.36        167.00        47.93 o
  -2  26   1         54.54         47.27        30.74 o
  -1  26   1       1064.85       1016.53       100.67 o
   0  26   1       1980.00       1627.95       167.54 o
   1  26   1        378.90        341.74        61.58 o
   2  26   1        111.38         55.72        25.18 o
   3  26   1        924.26       1018.68       135.59 o
   4  26   1       1160.47       1222.67       149.46 o
   5  26   1        101.13        107.69        47.82 o
  -5  27   1        104.47        128.83        43.21 o
  -4  27   1          7.32         42.66        40.64 o
  -3  27   1        801.46        799.94        96.42 o
  -2  27   1       1151.77       1092.31       108.95 o
  -1  27   1        118.42         99.56        34.97 o
   0  27   1        278.67        144.16        39.85 o
   1  27   1        418.04        435.58        74.43 o
   2  27   1         87.25         29.93        26.27 o
   3  27   1         78.40         87.28        34.61 o
   4  27   1         25.42         13.53        28.39 o
   5  27   1        123.62         94.18        70.48 o
  -5  28   1       2680.08       2659.53       229.45 o
  -4  28   1       3576.97       3695.51       257.55 o
  -3  28   1       1187.64       1227.76       121.78 o
  -2  28   1        314.82        375.33        68.51 o
  -1  28   1       3665.64       3395.81       194.89 o
   0  28   1       3811.82       3588.50       245.17 o
   1  28   1       1392.71       1495.40       134.91 o
   2  28   1          2.98         11.85        38.14 o
   3  28   1       1029.79       1054.37       138.14 o
   4  28   1       1861.99       2120.06       243.20 o
  -4  29   1        670.18        733.77       118.33 o
  -3  29   1       3759.48       3668.06       216.65 o
  -2  29   1       5222.83       5138.13       249.15 o
  -1  29   1       2659.82       2626.76       175.09 o
   0  29   1          4.62         39.24        25.36 o
   1  29   1       3176.36       3550.19       252.05 o
   2  29   1       5159.71       6290.58       541.98 o
   3  29   1       2011.35       2316.83       210.99 o
   4  29   1          3.37         30.48        42.80 o
  -4  30   1       1426.62       1418.31       167.03 o
  -3  30   1        427.48        471.74        78.88 o
  -2  30   1         43.43         35.98        26.36 o
  -1  30   1       1144.64       1097.73       115.53 o
   0  30   1       2131.32       2029.85       171.27 o
   1  30   1        817.21        893.43       141.79 o
   2  30   1          5.54          4.68        35.52 o
   3  30   1        908.14       1218.12       157.30 o
  -3  31   1         24.10         32.79         9.66 o
  -2  31   1          3.42         15.02        29.56 o
  -1  31   1         11.52         20.33         6.57 o
   0  31   1          8.39         18.12        16.73 o
   1  31   1         10.27         -3.39        26.90 o
   2  31   1          2.02        -49.58        49.58 o
  -2  32   1        121.55        160.26        51.65 o
  -1  32   1        890.03        856.53       106.88 o
   0  32   1       1259.64       1289.10       152.00 o
   1  32   1        767.30        850.44       145.09 o
  -8   0   2       6575.27       6651.92       747.61 o
  -7   0   2       1009.50       1061.28       140.17 o
  -6   0   2       7984.96       9221.45       349.35 o
  -5   0   2      43935.66      45389.49      1035.61 o
  -4   0   2      42920.37      40446.17      1793.21 o
  -3   0   2       2460.31       2441.37       119.22 o
  -2   0   2       8391.15       8516.20       165.62 o
  -1   0   2      22926.89      21630.63       305.84 o
   0   0   2      32075.57      30751.18       596.81 o
   1   0   2      12886.59      12764.02       367.25 o
   2   0   2        187.17        192.53        44.58 o
   3   0   2      21384.31      20676.03       736.27 o
   4   0   2      32807.85      32534.98      1508.88 o
   5   0   2       7131.64       6594.80       957.09 o
   6   0   2        146.12        134.54        50.43 o
   7   0   2       2408.78       2349.95       340.97 o
   8   0   2       3392.77       3225.57       328.47 o
  -9   1   2         13.56         37.37        74.75 o
  -8   1   2       2046.49       2023.99       220.88 o
  -7   1   2       8426.45       8601.18       331.54 o
  -6   1   2      14430.55      16048.60       324.67 o
  -5   1   2       2378.42       2440.93       111.95 o
  -4   1   2       8550.12       8850.32       249.48 o
  -3   1   2      21847.66      21848.54       403.92 o
  -2   1   2      15937.62      16189.24       209.50 o
  -1   1   2       3914.48       3830.75        67.68 o
   0   1   2       3155.16       3099.60        67.04 o
   1   1   2      11819.89      11975.17       344.50 o
   2   1   2      23576.66      23021.34       445.26 o
   3   1   2      13173.83      13436.89       303.01 o
   4   1   2        151.98        251.43        43.21 o
   5   1   2       6309.50       5573.09       475.90 o
   6   1   2       5966.70       5672.15       424.05 o
   7   1   2       2750.87       2649.87       259.05 o
   8   1   2        116.27        215.25        59.31 o
  -9   2   2        283.58        297.82        90.36 o
  -8   2   2          4.75         -5.82        28.66 o
  -7   2   2        449.43        387.68        65.37 o
  -6   2   2         35.51         46.04        30.46 o
  -5   2   2         39.85         22.98        20.92 o
  -4   2   2        769.67        791.06        50.92 o
  -3   2   2        460.60        500.89        35.09 o
  -2   2   2          9.40         11.22         3.13 o
  -1   2   2        630.13        619.69        24.48 o
   0   2   2       2410.74       2286.82        50.68 o
   1   2   2          5.68         -1.29         4.24 o
   2   2   2       3595.56       3678.80       102.03 o
   3   2   2       2283.70       2396.62        84.24 o
   4   2   2        331.82        200.57        62.02 o
   5   2   2         72.80         49.63        26.24 o
   6   2   2          1.74         23.36        33.75 o
   7   2   2         73.61         13.28        63.61 o
   8   2   2        114.38        177.34        57.99 o
  -9   3   2         23.32         91.93        65.81 o
  -8   3   2        615.14        340.06        83.33 o
  -7   3   2       2242.99       2439.83       183.15 o
  -6   3   2       3835.90       4299.93       180.27 o
  -5   3   2        635.22        702.00        51.28 o
  -4   3   2       5233.41       5370.23       141.71 o
  -3   3   2      17039.90      17387.30       398.70 o
  -2   3   2       6651.13       6927.77       100.75 o
  -1   3   2        218.95        237.29        18.49 o
   0   3   2        653.75        654.53        27.59 o
   1   3   2       8664.14       8585.48       131.63 o
   2   3   2      18193.63      18021.80       254.80 o
   3   3   2       4353.59       4499.58       179.75 o
   4   3   2        186.02        180.38        37.75 o
   5   3   2       3017.89       2999.39       400.05 o
   6   3   2       4054.66       3610.63       855.81 o
   7   3   2        967.43        990.89       162.66 o
   8   3   2         17.50         23.87        31.46 o
  -9   4   2       5802.95       5852.87       634.22 o
  -8   4   2       6342.38       5618.82       440.72 o
  -7   4   2        141.06        159.53        42.71 o
  -6   4   2       7969.89       8192.20       311.96 o
  -5   4   2      25499.40      26876.71       657.50 o
  -4   4   2      27650.68      26716.46      1394.97 o
  -3   4   2       3331.12       3321.13        99.87 o
  -2   4   2      10039.82      10322.13       129.43 o
  -1   4   2      35662.83      35907.03       517.66 o
   0   4   2      39969.87      39974.60       364.42 o
   1   4   2       6841.72       6383.36       104.20 o
   2   4   2       2118.76       2239.04        83.07 o
   3   4   2      10203.12       9750.06       354.77 o
   4   4   2      16844.08      16376.40      1034.37 o
   5   4   2       6918.84       7318.33       325.65 o
   6   4   2         14.03         82.18        39.10 o
   7   4   2       2646.50       2764.10       229.85 o
   8   4   2       3348.44       3456.39       301.30 o
  -9   5   2          0.43          4.98        42.78 o
  -8   5   2       3383.72       3190.26       302.11 o
  -7   5   2      11029.06      11841.38      1006.64 o
  -6   5   2      13698.62      14196.62       562.50 o
  -5   5   2       2137.54       2215.78       151.65 o
  -4   5   2       3285.71       3125.39       150.63 o
  -3   5   2      21567.99      21023.62       288.69 o
  -2   5   2      53756.72      52536.15       527.24 o
  -1   5   2      23581.61      24466.35       339.56 o
   0   5   2       5926.25       5917.04       114.75 o
   1   5   2      26555.42      25700.91       298.31 o
   2   5   2      31689.95      30146.21       368.66 o
   3   5   2      13360.86      13166.76       324.40 o
   4   5   2        244.79        139.87        56.93 o
   5   5   2       6390.35       6232.69       381.72 o
   6   5   2       6836.13       5982.94       495.80 o
   7   5   2       3650.09       3111.56       276.12 o
   8   5   2        182.30        146.42        72.98 o
  -9   6   2       1510.72       1379.93       217.58 o
  -8   6   2        376.78        240.86        69.38 o
  -7   6   2        264.20        124.15        68.43 o
  -6   6   2        567.94        535.71        59.15 o
  -5   6   2       2280.01       2388.54       136.81 o
  -4   6   2       5477.15       5460.22       147.70 o
  -3   6   2        581.58        480.00        29.09 o
  -2   6   2       1417.61       1648.75        47.04 o
  -1   6   2       7099.53       6824.65       135.25 o
   0   6   2      12094.21      12152.82       181.97 o
   1   6   2       1207.38       1169.89        57.17 o
   2   6   2       3873.22       4186.90       121.65 o
   3   6   2       9030.58      10261.85       657.34 o
   4   6   2       4163.64       4112.92       185.88 o
   5   6   2        793.38        725.88       113.39 o
   6   6   2         15.65         40.49        32.90 o
   7   6   2        396.06        150.09       220.05 o
   8   6   2       1032.68       1189.26       168.80 o
  -9   7   2          0.47         23.35        44.00 o
  -8   7   2         25.38          5.90        55.73 o
  -7   7   2        104.17         63.35        38.35 o
  -6   7   2        223.39        148.19        51.76 o
  -5   7   2         10.13          4.23        11.24 o
  -4   7   2        563.72        565.91        36.66 o
  -3   7   2       3723.40       3864.18        95.25 o
  -2   7   2       3068.70       2980.22        75.80 o
  -1   7   2         80.90         66.35        12.29 o
   0   7   2         63.94         49.50        13.07 o
   1   7   2       2127.78       2259.71        98.53 o
   2   7   2       7392.88       7204.75       195.73 o
   3   7   2       1011.14       1041.28        77.42 o
   4   7   2        141.80        138.34        32.87 o
   5   7   2        340.85        217.62        68.00 o
   6   7   2        928.74        866.15       108.87 o
   7   7   2        323.18        204.63       118.98 o
   8   7   2          9.06        117.11       210.06 o
  -9   8   2       4359.05       3884.05       389.51 o
  -8   8   2       4254.88       4414.88       456.05 o
  -7   8   2         14.72         15.05        16.27 o
  -6   8   2       5152.55       4932.68       619.02 o
  -5   8   2       9420.09      10171.76       618.18 o
  -4   8   2      12532.79      13769.59       420.88 o
  -3   8   2       3857.93       3613.44        95.69 o
  -2   8   2       6630.61       6827.49       158.48 o
  -1   8   2      32532.79      32552.54       510.15 o
   0   8   2      36694.91      35453.79       447.42 o
   1   8   2       6822.68       7288.86       185.32 o
   2   8   2       1871.20       1692.30       111.26 o
   3   8   2       5081.02       5118.33       191.16 o
   4   8   2       6940.52       7766.27       439.88 o
   5   8   2       4256.55       3966.09       230.17 o
   6   8   2         16.26         31.59        32.09 o
   7   8   2       1338.01        220.12       642.13 o
   8   8   2       2047.28       2488.68       466.64 o
  -9   9   2          0.34         36.10       164.65 o
  -8   9   2       4718.45       5593.42       482.22 o
  -7   9   2       9841.70       9331.90      1371.46 o
  -6   9   2       6048.32       6316.62       658.36 o
  -5   9   2        594.58        625.21        77.40 o
  -4   9   2       2179.54       2012.40       132.07 o
  -3   9   2      24949.74      24099.56       384.30 o
  -2   9   2      57370.30      57838.68       465.63 o
  -1   9   2      19499.27      19651.72       340.98 o
   0   9   2       4825.97       4923.13       227.20 o
   1   9   2      38417.00      39684.20       876.05 o
   2   9   2      29229.97      28214.71      1250.66 o
   3   9   2       3674.27       3455.38       300.89 o
   4   9   2        225.68        221.45        61.72 o
   5   9   2       4364.94       4377.47       215.17 o
   6   9   2       8736.27       8226.94      1550.11 o
   7   9   2       2705.11       1722.15       895.77 o
   8   9   2         14.61        192.09       155.50 o
  -9  10   2       2477.00       1060.90       566.27 o
  -8  10   2       2435.43       2482.97       349.36 o
  -7  10   2        269.11        163.02        72.73 o
  -6  10   2       2167.93       2230.67       134.66 o
  -5  10   2       7828.54       7345.09       269.30 o
  -4  10   2       8104.91       8214.89       220.65 o
  -3  10   2       1108.00       1104.22        52.31 o
  -2  10   2       4746.42       4874.94       114.50 o
  -1  10   2      21385.02      21642.22       514.85 o
   0  10   2      21078.51      20902.48      1440.15 o
   1  10   2       5527.62       5425.97       157.94 o
   2  10   2        114.29        138.34        27.09 o
   3  10   2       6591.85       5292.69       635.67 o
   4  10   2       8293.63       7909.11       288.65 o
   5  10   2       2861.83       2786.79       149.32 o
   6  10   2         41.62         30.89        40.36 o
   7  10   2       1053.36        712.03       248.41 o
   8  10   2       2287.28       2375.91       490.16 o
  -9  11   2         54.46        -45.64        97.26 o
  -8  11   2         33.85         18.14        31.75 o
  -7  11   2        132.74        128.21        57.77 o
  -6  11   2        314.42        270.82        45.69 o
  -5  11   2          6.60         30.98        27.97 o
  -4  11   2        508.94        566.22        49.78 o
  -3  11   2        680.46        633.78        39.15 o
  -2  11   2          4.92          3.19         8.51 o
  -1  11   2         18.88         26.16         7.09 o
   0  11   2         65.54         69.08        17.52 o
   1  11   2         62.37         57.45        13.98 o
   2  11   2          3.47          0.71        11.99 o
   3  11   2        285.77        197.14        32.48 o
   4  11   2         37.90         31.25        18.60 o
   5  11   2        157.45        171.38        34.99 o
   6  11   2          6.49          2.65        52.92 o
   7  11   2         60.55        -88.94        88.94 o
   8  11   2          0.82        136.82       119.57 o
  -9  12   2       1633.31       1073.29       224.79 o
  -8  12   2       1591.75       1162.25       325.96 o
  -7  12   2         59.43         12.76        40.88 o
  -6  12   2       2118.64       2152.58       134.00 o
  -5  12   2       4442.74       4416.74       225.62 o
  -4  12   2       5640.10       5461.75       162.28 o
  -3  12   2       3769.24       3638.73        95.45 o
  -2  12   2        639.00        727.52        42.89 o
  -1  12   2      12502.27      12848.43       596.61 o
   0  12   2      15927.80      15607.79       520.78 o
   1  12   2       3774.59       3891.70       137.16 o
   2  12   2        828.96        852.81        59.09 o
   3  12   2       4771.27       5001.98       322.91 o
   4  12   2       4896.37       4970.27       200.19 o
   5  12   2       1741.37       1794.64       125.81 o
   6  12   2        101.76        102.73        85.81 o
   7  12   2        130.38       -198.23       198.23 o
   8  12   2        782.64        681.46       265.66 o
  -9  13   2          7.09        -61.76        61.76 o
  -8  13   2       2598.56       2138.70       646.84 o
  -7  13   2       9302.07       9894.86       883.42 o
  -6  13   2       8759.35       9297.90       385.51 o
  -5  13   2        629.19        636.58        83.12 o
  -4  13   2       6448.78       6382.35       182.44 o
  -3  13   2      24546.55      23090.96       443.12 o
  -2  13   2      22059.85      22255.15       247.67 o
  -1  13   2       4016.56       4182.73       314.48 o
   0  13   2       1266.55       1342.28        88.68 o
   1  13   2      16100.25      16724.22       353.21 o
   2  13   2      22881.68      22150.39       496.09 o
   3  13   2       5256.52       5496.43       270.71 o
   4  13   2        175.94        220.93        42.77 o
   5  13   2       4875.26       4975.94       213.46 o
   6  13   2       7658.54       8069.76      1080.15 o
   7  13   2       1745.72        905.96       336.62 o
  -8  14   2       3112.41       2973.06       694.35 o
  -7  14   2        688.91        908.00       131.51 o
  -6  14   2       2778.95       3203.93       220.23 o
  -5  14   2      13479.29      13758.97       455.84 o
  -4  14   2      13095.67      13250.33       381.72 o
  -3  14   2       1064.51        988.07        62.71 o
  -2  14   2       6169.49       6193.84       131.16 o
  -1  14   2      15937.40      15924.94       447.33 o
   0  14   2      16832.75      15805.55       321.21 o
   1  14   2       8530.60       8253.98       247.01 o
   2  14   2         72.11        113.73        25.12 o
   3  14   2       8361.32       8038.66       298.73 o
   4  14   2      10701.66      10665.76       516.31 o
   5  14   2       3660.37       3821.72       194.27 o
   6  14   2         14.09         84.33        81.08 o
   7  14   2       1597.77       1182.99       360.14 o
  -8  15   2         56.57          0.61        16.07 o
  -7  15   2       1056.95       1153.96       148.04 o
  -6  15   2       1127.62       1294.85       139.67 o
  -5  15   2         11.57         53.44        25.37 o
  -4  15   2       1229.64       1252.62       114.59 o
  -3  15   2       4484.50       3995.98       166.31 o
  -2  15   2       2465.50       2337.99        83.02 o
  -1  15   2         37.62         33.05        11.24 o
   0  15   2        206.00        167.39        35.50 o
   1  15   2       1678.72       1576.41       105.93 o
   2  15   2       2673.34       2665.52       134.04 o
   3  15   2        756.76        807.62        78.85 o
   4  15   2          6.97         13.55        21.24 o
   5  15   2        442.24        479.68        67.89 o
   6  15   2        970.36       1135.20       229.69 o
   7  15   2        261.83         99.05       112.77 o
  -8  16   2        286.02        193.97        96.40 o
  -7  16   2          0.33         54.84        35.79 o
  -6  16   2        401.91        500.04        95.10 o
  -5  16   2       2079.66       2160.92       188.28 o
  -4  16   2       2165.12       2155.43       159.46 o
  -3  16   2         11.34          8.45        12.95 o
  -2  16   2        800.07        748.20        44.77 o
  -1  16   2        696.12        651.62        53.98 o
   0  16   2       1223.69       1137.43        93.30 o
   1  16   2        497.76        513.25        58.39 o
   2  16   2        355.59        385.31        51.85 o
   3  16   2       1658.69       1708.41       118.69 o
   4  16   2       1937.01       1918.12       128.42 o
   5  16   2        584.60        625.28        78.78 o
   6  16   2         46.00          7.19        84.15 o
   7  16   2         27.30        107.68       169.35 o
  -8  17   2       1072.98       1179.59       166.78 o
  -7  17   2       6435.01       7358.93       380.14 o
  -6  17   2       9256.40       9889.64       399.43 o
  -5  17   2        753.04        764.44       103.47 o
  -4  17   2       4307.52       4671.35       240.66 o
  -3  17   2      11160.47      10545.38       414.16 o
  -2  17   2      11413.20      11091.46       234.95 o
  -1  17   2       2208.50       2100.56        99.56 o
   0  17   2       1066.96       1017.71        93.32 o
   1  17   2       5815.05       6213.69       216.41 o
   2  17   2      11148.46      11079.93       346.98 o
   3  17   2       6384.37       6416.83       217.29 o
   4  17   2         27.62         10.84        13.84 o
   5  17   2       3724.19       4064.78       236.05 o
   6  17   2       4146.44       5017.98       481.08 o
   7  17   2       1478.38       1610.29       419.20 o
  -8  18   2       2562.09       2725.18       260.78 o
  -7  18   2        363.39        473.30       101.80 o
  -6  18   2       2390.65       2359.69       198.18 o
  -5  18   2      13042.83      12772.97       468.94 o
  -4  18   2      14868.38      14957.73       440.80 o
  -3  18   2       1819.41       1916.58       150.77 o
  -2  18   2       2832.87       2781.16       111.90 o
  -1  18   2      10052.54       9440.95       233.22 o
   0  18   2      13086.32      12771.57       971.14 o
   1  18   2       5874.99       6012.06       227.44 o
   2  18   2        287.66        323.99        55.55 o
   3  18   2       8798.24       8751.22       260.19 o
   4  18   2      10719.93      11134.63       361.98 o
   5  18   2       3052.77       3500.71       221.36 o
   6  18   2         19.83         55.44        70.46 o
   7  18   2       1102.02       1373.28       404.57 o
  -7  19   2       2045.66       2321.89       218.70 o
  -6  19   2       1632.54       1788.11       171.83 o
  -5  19   2        194.91        234.50        56.29 o
  -4  19   2       1609.76       1687.29       148.43 o
  -3  19   2       6672.96       6485.27       283.17 o
  -2  19   2       3331.21       3433.98       163.34 o
  -1  19   2         78.89         45.08        16.09 o
   0  19   2        966.28       1027.79       109.93 o
   1  19   2       5621.64       5769.77       228.81 o
   2  19   2       5450.15       5830.18       240.20 o
   3  19   2        598.17        577.11        68.92 o
   4  19   2        161.18        144.79        38.81 o
   5  19   2       1118.00       1217.52       132.12 o
   6  19   2       1802.85       2235.91       312.92 o
  -7  20   2         15.89         63.32        64.90 o
  -6  20   2          0.46         41.87        33.61 o
  -5  20   2        151.85        146.91        60.08 o
  -4  20   2        106.60         57.23        28.57 o
  -3  20   2       1599.20       1634.81       145.60 o
  -2  20   2       1583.36       1491.84       110.05 o
  -1  20   2        231.68        219.18        43.90 o
   0  20   2        291.47        254.54        56.67 o
   1  20   2          7.15         14.64        12.01 o
   2  20   2          9.63         17.76        21.66 o
   3  20   2          0.62         13.43        12.27 o
   4  20   2         39.80         20.98        24.55 o
   5  20   2         20.35         21.66        23.26 o
   6  20   2          0.27        -53.31        53.31 o
  -7  21   2       1774.94       1819.27       198.15 o
  -6  21   2       2734.42       2934.67       232.45 o
  -5  21   2        345.60        296.81        71.81 o
  -4  21   2       1276.22       1323.94       142.90 o
  -3  21   2       3943.42       4081.09       234.01 o
  -2  21   2       6060.82       5942.05       226.78 o
  -1  21   2       1668.99       1621.19       127.43 o
   0  21   2        802.62        788.10       103.99 o
   1  21   2       3205.26       3227.45       180.45 o
   2  21   2       4206.13       4422.03       220.95 o
   3  21   2       2618.10       2765.90       158.16 o
   4  21   2          6.60         -4.64        18.86 o
   5  21   2       1482.71       1317.39       156.60 o
   6  21   2       1458.38       1634.13       265.23 o
  -7  22   2         32.64        148.64        59.94 o
  -6  22   2       1834.88       1923.63       190.83 o
  -5  22   2       6313.20       6706.31       412.00 o
  -4  22   2       7948.19       8242.13       426.19 o
  -3  22   2       2779.54       3086.81       206.55 o
  -2  22   2        662.85        687.06        79.03 o
  -1  22   2      10682.97       9917.27       342.64 o
   0  22   2      12740.14      11581.51       350.23 o
   1  22   2       2202.01       2333.26       172.13 o
   2  22   2        409.17        529.14        80.61 o
   3  22   2       3706.92       4014.44       195.54 o
   4  22   2       5665.37       5756.33       433.76 o
   5  22   2       2288.15       2215.49       209.75 o
   6  22   2         23.89         24.44        29.28 o
  -6  23   2       1549.17       1588.63       174.51 o
  -5  23   2        281.36        236.01        80.57 o
  -4  23   2        807.27        822.67       112.28 o
  -3  23   2       5070.08       5009.60       269.43 o
  -2  23   2       5916.05       5837.30       247.18 o
  -1  23   2       1317.87       1383.92       111.56 o
   0  23   2       1283.47       1287.34       134.88 o
   1  23   2       7433.94       7732.39       321.23 o
   2  23   2       5646.34       5949.21       298.39 o
   3  23   2        863.57        931.48        94.71 o
   4  23   2        225.52        179.42        62.35 o
   5  23   2       1379.41       1494.37       174.64 o
  -6  24   2         79.32         86.77        22.80 o
  -5  24   2        577.57        556.56        97.85 o
  -4  24   2        492.05        454.36        79.32 o
  -3  24   2        180.60        190.45        52.29 o
  -2  24   2          9.54         -8.03        18.50 o
  -1  24   2        348.37        328.52        54.29 o
   0  24   2        569.34        538.42        76.59 o
   1  24   2        115.42        204.17        51.26 o
   2  24   2         65.59         35.11        25.23 o
   3  24   2        598.16        559.24        86.01 o
   4  24   2        524.68        412.91       100.24 o
   5  24   2        111.73         66.36        40.37 o
  -6  25   2        148.94        150.03        55.67 o
  -5  25   2         16.23         69.53        43.36 o
  -4  25   2        195.51         77.60        64.01 o
  -3  25   2       1012.14        946.22       117.23 o
  -2  25   2       1859.80       1890.01       164.49 o
  -1  25   2        604.84        560.01        76.42 o
   0  25   2        236.66        212.19        54.64 o
   1  25   2       1448.52       1313.40       118.03 o
   2  25   2       1216.45       1165.63       134.92 o
   3  25   2        283.50        229.82        62.52 o
   4  25   2          0.09        -15.74        35.15 o
   5  25   2        103.14        135.18        56.10 o
  -5  26   2       2596.48       2549.39       222.21 o
  -4  26   2       3109.50       3101.98       231.49 o
  -3  26   2        902.96        970.00       121.65 o
  -2  26   2        597.94        567.95        92.73 o
  -1  26   2       6201.73       5871.16       291.15 o
   0  26   2       7681.68       7099.30       299.30 o
   1  26   2       1470.66       1402.16       125.94 o
   2  26   2        264.40        295.88        69.40 o
   3  26   2       1875.97       1863.77       183.14 o
   4  26   2       2387.55       2158.10       278.19 o
  -5  27   2        170.75        171.07        59.36 o
  -4  27   2        852.49        864.97       122.45 o
  -3  27   2       4139.98       4171.56       262.70 o
  -2  27   2       6076.12       5692.04       296.58 o
  -1  27   2       1746.25       1785.01       163.92 o
   0  27   2        628.60        554.45        91.58 o
   1  27   2       4092.70       4096.02       252.55 o
   2  27   2       4058.51       4182.42       262.47 o
   3  27   2       1537.70       1525.60       198.93 o
   4  27   2          9.85         37.76        47.43 o
  -4  28   2        903.20        942.80       132.45 o
  -3  28   2         10.85         29.97        17.44 o
  -2  28   2        461.45        436.08        84.48 o
  -1  28   2       1368.11       1244.81       137.47 o
   0  28   2       1365.87       1262.44       142.31 o
   1  28   2        330.86        252.92        56.47 o
   2  28   2         37.98         42.30        47.85 o
   3  28   2        698.71        831.09       149.88 o
  -4  29   2          0.80         12.16        37.15 o
  -3  29   2         23.20        -17.56        17.56 o
  -2  29   2        140.76        124.45        41.40 o
  -1  29   2         29.76         27.03        27.95 o
   0  29   2         17.42         41.39        33.55 o
   1  29   2        116.07        118.08        42.40 o
   2  29   2        143.65         90.42        44.82 o
   3  29   2          9.78         19.00        31.60 o
  -3  30   2        293.06        335.71        78.29 o
  -2  30   2        233.25        206.43        58.95 o
  -1  30   2       1848.16       1678.78       168.79 o
   0  30   2       2643.04       2560.84       210.35 o
   1  30   2        759.64        709.82       111.43 o
   2  30   2        120.31        113.15        69.83 o
  -2  31   2       2303.85       2018.14       189.51 o
  -1  31   2        365.25        325.96        72.48 o
   0  31   2         95.87         91.28        65.52 o
   1  31   2       1478.71       1486.69       201.45 o
  -9   1   3        120.83        -67.67       246.58 o
  -8   1   3       1504.44       1619.26       155.78 o
  -7   1   3       4297.66       4338.79       171.64 o
  -6   1   3       2669.45       2468.95       151.00 o
  -5   1   3         27.96         36.95        20.34 o
  -4   1   3       3991.99       4165.14       134.45 o
  -3   1   3      19450.56      19195.11       342.26 o
  -2   1   3      15738.83      15886.58       181.89 o
  -1   1   3        152.21        145.66        18.73 o
   0   1   3       5587.81       5494.98       133.24 o
   1   1   3       8519.23       8185.18       131.56 o
   2   1   3       6880.89       6764.24       135.00 o
   3   1   3       1937.42       1889.30        74.64 o
   4   1   3        176.20        276.57        55.75 o
   5   1   3       2850.86       2869.19       181.30 o
   6   1   3       2840.49       2136.11       429.75 o
   7   1   3        828.02        482.76       187.08 o
  -9   2   3       5992.14       5063.99       466.00 o
  -8   2   3       2446.61       2422.89       190.50 o
  -7   2   3        152.29        178.49        37.29 o
  -6   2   3       3545.63       3441.68       145.14 o
  -5   2   3      32292.84      31332.38       656.23 o
  -4   2   3      33008.07      32317.98       629.26 o
  -3   2   3       1931.59       1860.54        76.63 o
  -2   2   3       8678.85       8691.19       141.52 o
  -1   2   3      35762.43      33717.98       833.73 o
   0   2   3      25371.81      25016.02       285.92 o
   1   2   3       1870.87       1656.09        65.45 o
   2   2   3       1327.15       1304.30        61.97 o
   3   2   3      11307.43      11585.08       324.57 o
   4   2   3      13321.12      13978.45       363.86 o
   5   2   3       3051.49       3175.12       190.09 o
   6   2   3         72.93         66.22        30.76 o
   7   2   3       2378.21       2325.79       191.74 o
  -9   3   3         63.88         19.27        34.23 o
  -8   3   3       3480.60       3502.61       281.11 o
  -7   3   3       6744.93       7584.07       247.92 o
  -6   3   3       4484.28       4433.78       150.21 o
  -5   3   3        201.44        229.04        36.83 o
  -4   3   3       6726.80       6535.82       173.29 o
  -3   3   3      25097.33      24888.42       513.34 o
  -2   3   3      18466.02      17905.38       321.64 o
  -1   3   3       2495.73       2685.92        95.34 o
   0   3   3       2149.78       2188.82        74.42 o
   1   3   3      13254.23      12783.29       223.22 o
   2   3   3      13425.46      12398.63       640.06 o
   3   3   3       2984.96       3075.08       129.74 o
   4   3   3        696.26        903.55        95.63 o
   5   3   3       5561.03       5512.31       250.70 o
   6   3   3       4255.60       4008.09       349.66 o
   7   3   3       1069.00        993.03       124.56 o
  -9   4   3        611.35        514.40       110.04 o
  -8   4   3        468.45        414.03        71.73 o
  -7   4   3        102.07         87.66        33.41 o
  -6   4   3       3554.01       3541.95       133.08 o
  -5   4   3       4648.99       4543.95       171.98 o
  -4   4   3        466.49        439.30        49.92 o
  -3   4   3          5.12         12.55         6.02 o
  -2   4   3         66.17         56.10         8.34 o
  -1   4   3       3493.85       3563.15       128.18 o
   0   4   3       3872.70       3767.70        75.65 o
   1   4   3        383.55        376.38        35.80 o
   2   4   3         48.30         24.11        13.59 o
   3   4   3       1760.98       1695.23       137.15 o
   4   4   3       2133.87       2338.34       151.31 o
   5   4   3        158.62        138.92        54.74 o
   6   4   3         23.07          2.08        26.41 o
   7   4   3        113.73         13.34        96.89 o
  -9   5   3         47.65        -10.27        67.32 o
  -8   5   3        505.78        436.82        72.80 o
  -7   5   3       2143.87       2045.83       145.73 o
  -6   5   3       1483.41       1515.55        85.48 o
  -5   5   3         26.76         16.91        12.61 o
  -4   5   3       1072.71       1009.83        68.35 o
  -3   5   3       6596.57       6693.78       215.46 o
  -2   5   3       4729.29       4519.50       123.16 o
  -1   5   3         92.83         98.91        16.85 o
   0   5   3       3130.97       3394.52        81.80 o
   1   5   3       4548.99       4550.35       126.20 o
   2   5   3       2454.08       2383.74        96.17 o
   3   5   3       1677.59       1821.45       143.29 o
   4   5   3        675.11        626.95        78.20 o
   5   5   3        524.82        485.28       104.88 o
   6   5   3       1372.63       1273.88       145.34 o
   7   5   3        275.82        218.12        65.77 o
  -9   6   3       4976.57       4463.40       306.47 o
  -8   6   3       3907.86       4042.72       230.55 o
  -7   6   3          0.17         47.74        22.24 o
  -6   6   3       6104.64       6567.79       199.39 o
  -5   6   3      14007.05      13718.87       312.90 o
  -4   6   3       9704.54       9588.07       268.49 o
  -3   6   3       1153.66       1295.63        53.70 o
  -2   6   3       4571.71       4542.78       137.91 o
  -1   6   3      27414.30      25736.94       649.54 o
   0   6   3      25920.87      26590.47       314.63 o
   1   6   3       4106.64       4109.40       108.56 o
   2   6   3       3412.54       3399.69       145.48 o
   3   6   3      16877.66      17101.71       508.34 o
   4   6   3       8114.02       7811.50       433.23 o
   5   6   3        996.14        791.22       167.43 o
   6   6   3         71.11        112.24        38.77 o
   7   6   3       1787.23       1614.23       265.77 o
  -9   7   3          3.54         15.40        24.54 o
  -8   7   3       5007.43       4915.13       274.39 o
  -7   7   3      14935.99      14134.94       430.34 o
  -6   7   3       7610.65       7762.54       276.75 o
  -5   7   3         35.26         21.46        22.58 o
  -4   7   3       7498.64       7144.82       193.32 o
  -3   7   3      16328.19      16158.57       271.20 o
  -2   7   3      13239.05      12308.03       256.23 o
  -1   7   3       4439.15       4453.63       133.23 o
   0   7   3       1865.09       1884.68        71.81 o
   1   7   3      24260.21      23585.24       384.01 o
   2   7   3      20531.75      20115.44       328.03 o
   3   7   3       2641.70       2637.95       155.19 o
   4   7   3        521.09        228.24       159.65 o
   5   7   3       4502.72       4265.53       680.90 o
   6   7   3       4533.84       4694.72       278.39 o
   7   7   3       1393.78        525.27       382.65 o
  -9   8   3       2096.29       2079.68       210.53 o
  -8   8   3       1330.29       1480.50       191.11 o
  -7   8   3         16.86        -10.11        35.81 o
  -6   8   3       2964.06       2711.04       271.73 o
  -5   8   3       6787.79       6483.29       484.07 o
  -4   8   3       3225.70       3213.94       117.67 o
  -3   8   3        169.17        183.97        17.59 o
  -2   8   3       1019.04        996.43        66.86 o
  -1   8   3      11088.88      11124.14       229.51 o
   0   8   3      13655.09      13558.69       383.02 o
   1   8   3       2074.09       2031.56        91.68 o
   2   8   3        430.70        490.77        57.92 o
   3   8   3       4077.12       4204.18       196.32 o
   4   8   3       5246.27       5220.21       262.31 o
   5   8   3       1199.69        673.92       204.15 o
   6   8   3         43.70         63.40        43.02 o
   7   8   3        456.66        214.04       136.78 o
  -9   9   3          0.86          6.72        48.94 o
  -8   9   3         96.09         84.49        48.83 o
  -7   9   3        335.51        339.52        60.09 o
  -6   9   3         19.47         70.29        51.79 o
  -5   9   3        133.98         88.13        23.48 o
  -4   9   3         29.65         19.61        13.21 o
  -3   9   3          5.38         37.65        22.81 o
  -2   9   3        167.44        172.32        29.05 o
  -1   9   3        604.65        639.95        54.48 o
   0   9   3         98.38         85.30        11.47 o
   1   9   3        792.17        758.51        63.58 o
   2   9   3        516.15        560.79        60.61 o
   3   9   3        229.97        505.13        60.97 o
   4   9   3        312.93        246.86        50.23 o
   5   9   3         23.53         -5.78        42.76 o
   6   9   3        107.26        131.29        49.86 o
   7   9   3          5.82         44.39        55.06 o
  -8  10   3       2468.79       2459.74       221.17 o
  -7  10   3         13.61         55.98        21.98 o
  -6  10   3       3913.86       3139.25       382.23 o
  -5  10   3       6847.57       7255.31       419.79 o
  -4  10   3       3828.23       3761.42       130.73 o
  -3  10   3        205.52        235.96        26.22 o
  -2  10   3       3103.49       3058.98       125.25 o
  -1  10   3      11361.91      11384.98       266.34 o
   0  10   3      12209.72      11379.92       380.54 o
   1  10   3       3461.62       3425.05       139.24 o
   2  10   3       1419.90       1493.15       113.37 o
   3  10   3       8781.11       9910.56       394.37 o
   4  10   3       4640.40       4760.39       338.29 o
   5  10   3        718.15        557.33       121.19 o
   6  10   3         55.57         10.21        73.37 o
   7  10   3        953.95        788.70       220.33 o
  -8  11   3       3716.54       3840.47       283.94 o
  -7  11   3      13392.10      11067.66      1165.24 o
  -6  11   3       8222.15       7385.42       597.18 o
  -5  11   3          5.28         55.88        22.54 o
  -4  11   3       5903.28       5491.72       225.91 o
  -3  11   3      18114.36      19133.05       770.84 o
  -2  11   3      14353.31      14121.57       329.13 o
  -1  11   3       1678.85       1692.36        95.24 o
   0  11   3       2785.82       2778.54       110.12 o
   1  11   3      20002.35      20098.18       378.40 o
   2  11   3      18456.21      19682.27       726.77 o
   3  11   3       2573.56       2998.08       164.19 o
   4  11   3        416.95        266.25       137.03 o
   5  11   3       4155.93       3901.31       293.99 o
   6  11   3       4511.40       3956.93       712.20 o
   7  11   3       1198.05        889.20       420.09 o
  -8  12   3       2144.38       2338.14       223.60 o
  -7  12   3          2.68         27.59        31.55 o
  -6  12   3       2691.98       2634.35       185.43 o
  -5  12   3       6903.31       7038.00       284.97 o
  -4  12   3       6791.10       6660.65       261.05 o
  -3  12   3        472.83        502.90        43.32 o
  -2  12   3       5311.62       5437.95       194.11 o
  -1  12   3      16793.20      16268.89       323.77 o
   0  12   3      12459.20      11842.96       283.52 o
   1  12   3       1856.68       1859.99        86.38 o
   2  12   3       1301.69       1397.72        89.26 o
   3  12   3       5856.70       5409.17       766.46 o
   4  12   3       5112.05       5543.31       316.56 o
   5  12   3       1742.45       1814.63       217.49 o
   6  12   3         17.26          6.27       107.25 o
   7  12   3        996.96        674.49       339.80 o
  -8  13   3         32.08         47.28        59.49 o
  -7  13   3        119.03          7.41        71.79 o
  -6  13   3        806.80        656.85        93.53 o
  -5  13   3        641.73        551.39        79.92 o
  -4  13   3        151.95        109.87        37.81 o
  -3  13   3       1726.84       1873.42        79.89 o
  -2  13   3        816.44        754.28        63.05 o
  -1  13   3         52.97         54.44        18.98 o
   0  13   3       1285.02       1216.40        66.85 o
   1  13   3       1077.69       1025.54        65.89 o
   2  13   3        328.05        243.18        36.02 o
   3  13   3        155.93        164.30        36.70 o
   4  13   3         41.21         13.91        28.16 o
   5  13   3         70.84         61.48        23.34 o
   6  13   3        205.33        117.12        87.43 o
  -8  14   3        487.11        340.30        96.40 o
  -7  14   3          9.08         -5.44        34.57 o
  -6  14   3       1266.92       1260.92       131.55 o
  -5  14   3       4326.77       4057.64       225.56 o
  -4  14   3       2488.04       2482.25       150.44 o
  -3  14   3         52.15         45.72        22.30 o
  -2  14   3        821.56        768.45        78.84 o
  -1  14   3       3928.10       4147.79       175.84 o
   0  14   3       3955.92       3777.90       147.47 o
   1  14   3        683.11        646.98        54.00 o
   2  14   3        131.86         74.83        28.43 o
   3  14   3       1830.69       1957.37       144.41 o
   4  14   3       2068.98       2044.41       175.12 o
   5  14   3        421.68        444.97        83.64 o
   6  14   3         11.03        146.54       146.22 o
  -8  15   3       1948.99       1539.79       490.48 o
  -7  15   3       4857.73       4768.57       341.25 o
  -6  15   3       5673.83       5412.71       299.49 o
  -5  15   3        832.90        860.96       104.19 o
  -4  15   3       4205.79       4336.18       201.62 o
  -3  15   3      19801.20      19881.96       666.35 o
  -2  15   3      13302.80      14534.74       626.45 o
  -1  15   3       1053.97       1107.98        88.79 o
   0  15   3       1410.12       1491.60       104.48 o
   1  15   3       9217.80       9034.16       329.56 o
   2  15   3       9079.29       8966.10       256.60 o
   3  15   3       1943.24       2030.71       131.10 o
   4  15   3        164.06        154.48        53.04 o
   5  15   3       3372.81       3663.63       248.06 o
   6  15   3       3636.35       4328.90       508.10 o
  -8  16   3       1379.00        870.00       415.47 o
  -7  16   3          0.03        -17.68        37.07 o
  -6  16   3       2846.70       2821.34       205.49 o
  -5  16   3       8887.95       9226.28       353.16 o
  -4  16   3      10139.64      10825.45       367.26 o
  -3  16   3        752.84        916.54        95.19 o
  -2  16   3       8540.52       9217.55       541.76 o
  -1  16   3      16356.38      15572.24       459.71 o
   0  16   3       5760.27       5590.12       192.76 o
   1  16   3        664.20        590.70        56.69 o
   2  16   3        733.64        796.12        80.76 o
   3  16   3       5207.04       5371.78       217.21 o
   4  16   3       5342.17       5721.10       263.02 o
   5  16   3       1543.61       1780.92       191.54 o
   6  16   3         55.83         11.93        36.42 o
  -7  17   3       1374.05       1449.84       160.35 o
  -6  17   3       1222.47       1366.94       145.50 o
  -5  17   3         75.68         27.21        26.62 o
  -4  17   3        920.41        855.22       105.69 o
  -3  17   3       4086.56       4363.59       211.26 o
  -2  17   3       4519.59       4846.71       303.28 o
  -1  17   3        774.23        808.90        79.71 o
   0  17   3       1184.73       1067.67        91.92 o
   1  17   3       4553.20       4843.38       180.82 o
   2  17   3       3050.14       3183.93       198.03 o
   3  17   3        538.72        531.92        70.33 o
   4  17   3         58.95        124.16        39.52 o
   5  17   3        930.42       1069.81       169.39 o
   6  17   3        807.26        955.49       322.24 o
  -7  18   3          0.08         27.00        40.50 o
  -6  18   3         41.61         39.95        33.38 o
  -5  18   3        805.33        661.58        94.69 o
  -4  18   3        726.27        714.37        97.82 o
  -3  18   3        106.42        362.43        71.45 o
  -2  18   3        299.37        327.90        51.51 o
  -1  18   3       2423.33       2335.11       139.27 o
   0  18   3        537.32        335.46       147.90 o
   1  18   3         71.86        104.80        30.69 o
   2  18   3         11.18         17.81        18.58 o
   3  18   3        102.94         91.65        28.95 o
   4  18   3        612.40        716.00       100.45 o
   5  18   3         74.87         70.21        16.18 o
   6  18   3          3.38        141.00       169.22 o
  -7  19   3       2191.21       2287.74       224.29 o
  -6  19   3       2244.41       2378.81       198.19 o
  -5  19   3        461.56        432.15        84.66 o
  -4  19   3       2162.38       2263.75       179.68 o
  -3  19   3       9692.84      10177.00       367.65 o
  -2  19   3       6201.47       6415.58       240.39 o
  -1  19   3        620.42        605.85        71.81 o
   0  19   3        804.70        881.35       103.45 o
   1  19   3       4289.86       5017.49       380.33 o
   2  19   3       3443.40       3101.89       256.84 o
   3  19   3        811.65        717.93       101.42 o
   4  19   3         38.59          1.77        71.87 o
   5  19   3       1283.25       1526.77       374.97 o
  -7  20   3          6.77         56.19        42.97 o
  -6  20   3       2513.76       2447.26       216.49 o
  -5  20   3       8343.65       8812.48       496.92 o
  -4  20   3       6410.06       6724.24       313.97 o
  -3  20   3        576.49        586.98        89.41 o
  -2  20   3       1884.53       1845.45       153.19 o
  -1  20   3       9093.54       8638.47       381.44 o
   0  20   3       7713.64       8151.65       334.08 o
   1  20   3       1062.38       1201.90       129.90 o
   2  20   3        694.62        628.73        88.77 o
   3  20   3       4302.56       4501.76       263.77 o
   4  20   3       4157.05       4490.02       310.28 o
   5  20   3        875.76       1083.59       233.46 o
  -6  21   3       1358.35       1632.94       181.83 o
  -5  21   3         47.51         35.77        32.85 o
  -4  21   3       2111.99       2249.20       230.26 o
  -3  21   3       5478.73       5416.90       288.44 o
  -2  21   3       5789.31       5428.80       279.29 o
  -1  21   3        915.83        793.05       152.46 o
   0  21   3       1009.65       1072.79       121.27 o
   1  21   3       4397.81       4754.49       259.26 o
   2  21   3       4338.53       4251.56       231.62 o
   3  21   3        866.68       1164.97       136.97 o
   4  21   3        430.28        418.14        95.30 o
   5  21   3       1832.66       2021.52       412.54 o
  -6  22   3        151.76        138.70        53.51 o
  -5  22   3         80.64         74.21        43.63 o
  -4  22   3         32.80         42.55        55.91 o
  -3  22   3         12.55         36.65        29.60 o
  -2  22   3         14.71         30.11        24.49 o
  -1  22   3        111.56         70.67       102.95 o
   0  22   3          3.45         17.01        27.30 o
   1  22   3         83.05         53.32        20.75 o
   2  22   3         39.42         15.99        48.43 o
   3  22   3         82.37         17.43        44.97 o
   4  22   3          5.18         10.89        71.28 o
  -6  23   3        426.55        438.29        97.90 o
  -5  23   3          3.83         14.00        30.22 o
  -4  23   3        554.58        503.23       100.34 o
  -3  23   3       2090.26       1960.63       179.48 o
  -2  23   3       1466.97       1452.46       149.58 o
  -1  23   3         28.80         14.08        31.38 o
   0  23   3        620.42        731.48       127.23 o
   1  23   3       1894.86       1915.19       182.63 o
   2  23   3       1628.67       1600.99       146.37 o
   3  23   3        368.37        424.11        86.96 o
   4  23   3         26.48         50.85        36.90 o
  -5  24   3       4686.44       4977.65       312.23 o
  -4  24   3       2486.99       2679.82       218.16 o
  -3  24   3        210.92        279.68        70.31 o
  -2  24   3        281.59        253.83        66.07 o
  -1  24   3       4663.81       4395.42       260.42 o
   0  24   3       7380.41       7212.68       397.52 o
   1  24   3       1282.73       1367.36       156.58 o
   2  24   3        535.46        564.23        93.48 o
   3  24   3       2983.59       3016.04       230.63 o
   4  24   3       2621.82       2684.30       448.08 o
  -5  25   3          7.92          7.73        29.71 o
  -4  25   3       1921.18       1796.46       180.86 o
  -3  25   3       3739.83       3636.38       252.69 o
  -2  25   3       3518.70       3307.06       232.18 o
  -1  25   3        737.46        570.69        95.21 o
   0  25   3        894.49        776.37       135.66 o
   1  25   3       4312.68       4445.82       328.38 o
   2  25   3       3579.39       3839.94       238.68 o
   3  25   3        657.78        705.99       111.64 o
  -4  26   3        505.52        577.96       101.57 o
  -3  26   3         17.10         23.56        26.52 o
  -2  26   3        359.35        352.90        74.14 o
  -1  26   3        863.37        808.58       113.91 o
   0  26   3        538.64        549.39        94.82 o
   1  26   3         64.71         61.72        44.36 o
   2  26   3         80.11        108.49        41.44 o
   3  26   3        484.19        461.09        92.12 o
  -4  27   3         58.50          5.85        21.03 o
  -3  27   3         66.40         27.22        27.04 o
  -2  27   3        151.22         55.93        31.95 o
  -1  27   3         96.76         83.23        24.95 o
   0  27   3         12.75         26.03        33.18 o
   1  27   3        613.19        548.06       118.42 o
   2  27   3        650.03        609.40       106.96 o
  -3  28   3         17.85          7.83        16.07 o
  -2  28   3        687.77        684.04       110.44 o
  -1  28   3       2131.66       1972.09       185.87 o
   0  28   3       2177.46       2285.95       201.35 o
   1  28   3        632.85        670.75       110.87 o
  -2  29   3       2545.16       2457.22       213.89 o
  -1  29   3        193.44        252.98        56.76 o
   0  29   3        939.63        950.94       130.87 o
  -8   0   4       1660.75       1808.81       257.27 o
  -7   0   4        520.09        548.99        91.62 o
  -6   0   4       4386.20       4542.55       251.03 o
  -5   0   4       5327.19       5546.49       219.03 o
  -4   0   4       8320.94       8489.48       495.57 o
  -3   0   4       2900.42       2881.16       156.32 o
  -2   0   4       7155.10       7170.63       274.27 o
  -1   0   4      27598.26      24499.46      1750.84 o
   0   0   4      12752.64      11954.51       367.62 o
   1   0   4        901.79        898.26       139.22 o
   2   0   4       1888.63       2193.80       228.51 o
   3   0   4       7824.36       7747.60       455.70 o
   4   0   4       5625.36       6172.90       442.12 o
   5   0   4        760.99       1012.32       204.24 o
   6   0   4        277.94        -23.72        64.28 o
  -8   1   4       3716.43       4410.31       327.75 o
  -7   1   4       3860.77       3952.31       171.82 o
  -6   1   4       2625.37       2500.66       243.26 o
  -5   1   4         25.45         16.76         9.77 o
  -4   1   4       9517.15      10165.94       392.55 o
  -3   1   4      16004.79      16100.94       435.47 o
  -2   1   4      10063.42      10524.61       418.47 o
  -1   1   4        755.92        733.52        52.74 o
   0   1   4       5904.04       5798.89       204.06 o
   1   1   4      10581.51      10300.59       337.31 o
   2   1   4       4694.89       4737.25       235.95 o
   3   1   4        777.83        805.67       104.62 o
   4   1   4        398.24        488.64        89.13 o
   5   1   4       2004.40       2089.08       200.27 o
   6   1   4       1763.44       1092.09       195.36 o
  -8   2   4         33.66        -15.61        62.46 o
  -7   2   4         12.13         -9.49        13.43 o
  -6   2   4        162.35        148.42        23.97 o
  -5   2   4        815.00        771.30        62.08 o
  -4   2   4        108.87        109.09        25.28 o
  -3   2   4        200.49        230.95        30.39 o
  -2   2   4        320.05        344.30        36.67 o
  -1   2   4        468.87        431.55        39.53 o
   0   2   4        500.76        444.63        69.97 o
   1   2   4        196.82        151.83        43.28 o
   2   2   4          4.23         12.58        18.67 o
   3   2   4        272.23        228.93        55.37 o
   4   2   4        216.14        236.08        60.65 o
   5   2   4          9.77         -0.86        32.29 o
   6   2   4         50.23        -75.76       106.27 o
  -8   3   4       2270.25       2457.80       212.50 o
  -7   3   4       2027.43       1944.51       141.88 o
  -6   3   4        986.50        819.14        71.04 o
  -5   3   4          1.47         -3.53        10.81 o
  -4   3   4       2349.15       2476.24       123.89 o
  -3   3   4       5812.96       6190.42       182.72 o
  -2   3   4       5447.35       5510.91       208.54 o
  -1   3   4        870.83        941.05        86.34 o
   0   3   4       2657.46       2608.10       169.90 o
   1   3   4       7420.25       7124.59       284.72 o
   2   3   4       2964.04       2894.35       149.84 o
   3   3   4        114.41         80.11        51.51 o
   4   3   4        372.14        459.77        72.40 o
   5   3   4        754.43        651.30        92.70 o
   6   3   4        590.76        363.63       129.85 o
  -8   4   4       1950.72       2063.76       160.67 o
  -7   4   4        128.79        141.12        34.60 o
  -6   4   4       6611.02       6437.92       180.97 o
  -5   4   4      11093.17      10954.03       319.06 o
  -4   4   4       6975.53       7269.01       226.60 o
  -3   4   4        380.08        418.62        43.06 o
  -2   4   4       6233.65       6279.74       119.70 o
  -1   4   4      17273.21      17580.93       379.16 o
   0   4   4      10820.69      10815.36       296.51 o
   1   4   4        997.50       1025.41        81.75 o
   2   4   4       2554.09       2605.47       178.66 o
   3   4   4       8061.76       8318.23       291.14 o
   4   4   4       6002.22       6624.05       280.73 o
   5   4   4        995.04       1030.86       120.05 o
   6   4   4        298.22        100.15        72.39 o
  -8   5   4       3729.34       3905.59       222.46 o
  -7   5   4       8019.74       8629.91       312.00 o
  -6   5   4       5090.32       5081.71       292.14 o
  -5   5   4         24.58         14.24        10.24 o
  -4   5   4      10767.63      10945.52       363.78 o
  -3   5   4      17536.75      17018.72       527.43 o
  -2   5   4       8756.54       8647.55       266.89 o
  -1   5   4        395.68        458.62        62.37 o
   0   5   4       4536.91       4385.40       157.88 o
   1   5   4      10926.19      11178.03       304.36 o
   2   5   4       8544.90       8963.30       399.60 o
   3   5   4       1483.92       1670.85       134.26 o
   4   5   4        855.26       1016.31       110.89 o
   5   5   4       3221.89       3420.13       219.38 o
   6   5   4       2397.71       2141.57       378.03 o
  -8   6   4        473.96        477.05        78.35 o
  -7   6   4          6.39         72.30        29.07 o
  -6   6   4       1481.17       1584.31       130.70 o
  -5   6   4       4412.85       4277.66       207.59 o
  -4   6   4       1582.12       1412.65       102.79 o
  -3   6   4        188.50        219.71        35.65 o
  -2   6   4       2221.25       2359.15       118.41 o
  -1   6   4       3369.68       3196.47        99.10 o
   0   6   4       2088.39       2229.47       109.72 o
   1   6   4        572.99        415.11        84.69 o
   2   6   4         53.78         53.12        20.61 o
   3   6   4       1462.47       1428.04       123.59 o
   4   6   4       1046.18       1237.84       124.08 o
   5   6   4         42.34         28.64        48.53 o
   6   6   4         49.40         54.71        69.53 o
  -8   7   4        331.66        316.86        64.29 o
  -7   7   4        884.87        899.23       103.27 o
  -6   7   4        206.80        154.48        43.87 o
  -5   7   4         12.29         30.87        14.43 o
  -4   7   4         73.35         41.50        24.20 o
  -3   7   4        904.21        887.78        79.97 o
  -2   7   4        685.75        709.47        69.16 o
  -1   7   4         31.21         27.81        13.35 o
   0   7   4         85.09         92.60        22.10 o
   1   7   4        830.78        906.83        86.76 o
   2   7   4        778.80        894.25       109.48 o
   3   7   4          7.72         -1.06        19.73 o
   4   7   4         64.95        101.76        35.39 o
   5   7   4         17.68         33.04        38.68 o
   6   7   4         45.44        -29.93        65.32 o
  -8   8   4       1639.32       1410.53       138.43 o
  -7   8   4         11.59          9.72        33.74 o
  -6   8   4       6614.09       6716.19       315.56 o
  -5   8   4      12879.36      13610.53       503.91 o
  -4   8   4       5123.11       5174.66       206.90 o
  -3   8   4         43.50         46.03        20.68 o
  -2   8   4       4746.23       4915.37       186.32 o
  -1   8   4       7668.74       8603.78       245.80 o
   0   8   4       6849.43       6878.45       197.23 o
   1   8   4       1112.24       1091.49        96.71 o
   2   8   4       2056.35       2030.52       144.30 o
   3   8   4       5659.77       5734.04       297.25 o
   4   8   4       4888.87       5019.33       258.64 o
   5   8   4       1387.80       1187.49       185.46 o
   6   8   4        201.84         91.63       122.29 o
  -8   9   4       3455.40       3444.45       254.55 o
  -7   9   4      10358.14      10378.50       362.38 o
  -6   9   4       6590.57       6787.21       321.26 o
  -5   9   4         12.58         33.57        22.25 o
  -4   9   4       8602.81       8282.21       389.05 o
  -3   9   4      13771.85      13714.32       421.26 o
  -2   9   4       6198.29       6181.39       185.15 o
  -1   9   4        154.70        170.45        37.18 o
   0   9   4       3858.33       3931.90       160.54 o
   1   9   4      11646.20      11576.65       287.59 o
   2   9   4       9663.62       9674.53       315.62 o
   3   9   4       1158.37       1264.65       124.40 o
   4   9   4       1544.52       1447.11       143.66 o
   5   9   4       4162.34       3819.20       754.05 o
   6   9   4       2180.70       2111.50       299.55 o
  -8  10   4        988.48       1146.48       175.53 o
  -7  10   4         19.03         85.29        45.48 o
  -6  10   4       3510.31       3434.49       234.09 o
  -5  10   4       7592.41       7342.29       700.76 o
  -4  10   4       4293.29       4099.52       181.59 o
  -3  10   4          5.98         31.30        10.71 o
  -2  10   4       3290.53       3112.30       126.99 o
  -1  10   4       5640.12       5919.60       195.90 o
   0  10   4       4214.49       4401.84       170.78 o
   1  10   4        673.15        660.34        67.33 o
   2  10   4       1159.05       1133.77       101.70 o
   3  10   4       3272.11       3399.95       207.11 o
   4  10   4       1789.71       1257.37       351.18 o
   5  10   4        480.00        176.47       140.14 o
  -8  11   4        123.29        151.31       108.14 o
  -7  11   4          1.12         47.79        36.40 o
  -6  11   4         57.76         64.83        27.27 o
  -5  11   4         21.25         53.17        31.73 o
  -4  11   4        257.44        180.67        44.26 o
  -3  11   4          2.30        -12.52        13.73 o
  -2  11   4        389.87        353.80        41.28 o
  -1  11   4        109.44        107.83        25.92 o
   0  11   4        244.38        217.89        35.90 o
   1  11   4        383.39        318.15        47.34 o
   2  11   4         49.35         50.76        18.91 o
   3  11   4          4.71         -6.04        27.01 o
   4  11   4         12.91        -13.43        27.53 o
   5  11   4         55.08         10.60        66.41 o
  -7  12   4         15.15         12.61        29.06 o
  -6  12   4       2294.82       1916.94       325.53 o
  -5  12   4       4448.78       3958.45       471.87 o
  -4  12   4       2715.34       2800.21       186.86 o
  -3  12   4          0.55         -6.07        12.18 o
  -2  12   4       2827.32       2736.86       126.17 o
  -1  12   4       3734.33       3967.07       158.90 o
   0  12   4       3735.00       3819.77       158.07 o
   1  12   4       1586.24       1543.50       101.43 o
   2  12   4        390.63        437.54        57.51 o
   3  12   4       2354.71       2247.22       172.98 o
   4  12   4       2004.65       1982.92       190.16 o
   5  12   4        666.71        236.94       132.93 o
  -7  13   4       6070.74       6186.40       417.53 o
  -6  13   4       2896.39       2498.59       375.06 o
  -5  13   4         10.84         -7.55        30.65 o
  -4  13   4       3980.14       4215.42       282.91 o
  -3  13   4      11996.01      12216.63       570.00 o
  -2  13   4       8001.13       7678.33       234.16 o
  -1  13   4         44.34         47.28        13.29 o
   0  13   4       5072.96       5442.23       199.74 o
   1  13   4       7856.46       8649.73       299.12 o
   2  13   4       4524.54       4894.57       206.55 o
   3  13   4        698.52        752.77       102.54 o
   4  13   4        631.01        634.45       100.66 o
   5  13   4       2725.09       2340.78       521.66 o
  -7  14   4        270.53        313.58       101.51 o
  -6  14   4       3588.67       3014.48       444.23 o
  -5  14   4       7162.76       6563.15       455.22 o
  -4  14   4       5186.80       5356.36       238.35 o
  -3  14   4        177.57        185.02        38.24 o
  -2  14   4       3917.32       3798.18       169.90 o
  -1  14   4      10793.97      10812.11       276.07 o
   0  14   4       8526.50       8818.59       262.39 o
   1  14   4        380.89        416.89        53.02 o
   2  14   4       2992.44       2933.49       190.37 o
   3  14   4       4389.33       4704.97       279.35 o
   4  14   4       2613.80       2773.72       227.99 o
   5  14   4        701.09        323.89       159.38 o
  -7  15   4        935.59        683.57       152.89 o
  -6  15   4        126.71         91.95       109.67 o
  -5  15   4          0.18        -19.60        29.69 o
  -4  15   4         25.89         64.61        26.34 o
  -3  15   4        996.91        954.89       100.35 o
  -2  15   4       1181.30       1175.67       113.26 o
  -1  15   4         47.88         75.18        28.12 o
   0  15   4        152.15         96.69        24.49 o
   1  15   4       1119.43       1146.04        93.44 o
   2  15   4       1152.94       1359.80       130.13 o
   3  15   4         27.07         28.65        27.62 o
   4  15   4         80.88         39.02        34.80 o
   5  15   4        187.35         99.46        57.25 o
  -7  16   4         33.86          0.59        55.45 o
  -6  16   4        318.31        164.46        87.17 o
  -5  16   4        609.88        676.43       126.71 o
  -4  16   4        567.04        524.27        75.25 o
  -3  16   4         58.41         94.38        32.85 o
  -2  16   4        664.60        717.70        92.23 o
  -1  16   4       1679.37       1790.08       119.92 o
   0  16   4       1415.89       1383.23       103.21 o
   1  16   4        519.93        370.90        56.71 o
   2  16   4         27.15         66.47        20.26 o
   3  16   4        392.72        205.27       107.24 o
   4  16   4        295.90        188.62        84.99 o
  -6  17   4        895.21       1048.02       158.48 o
  -5  17   4          5.87         30.66        19.91 o
  -4  17   4       1875.60       1934.77       200.45 o
  -3  17   4       7184.65       6579.22       547.95 o
  -2  17   4       6492.28       6168.51       447.27 o
  -1  17   4        253.68        395.19        63.38 o
   0  17   4       2795.99       2684.28       162.99 o
   1  17   4       4417.34       4517.11       308.12 o
   2  17   4       2473.30       2610.46       168.64 o
   3  17   4        466.69        435.18        78.98 o
   4  17   4        267.35        251.87        62.41 o
  -6  18   4       2762.41       2850.68       261.19 o
  -5  18   4       5195.44       5592.39       364.08 o
  -4  18   4       3850.91       3828.30       290.77 o
  -3  18   4        105.74        190.10        61.36 o
  -2  18   4       4032.88       4221.43       287.44 o
  -1  18   4      11011.82      10720.09       378.94 o
   0  18   4       7141.99       7067.36       248.02 o
   1  18   4        326.52        305.63        50.35 o
   2  18   4       1700.49       1781.99       144.49 o
   3  18   4       3645.24       3790.70       246.67 o
   4  18   4       2571.77       2698.74       245.41 o
  -6  19   4        738.98        545.44       152.87 o
  -5  19   4         67.49          3.52        45.48 o
  -4  19   4       1719.62       1855.37       206.25 o
  -3  19   4       3442.69       3940.68       264.60 o
  -2  19   4       1865.47       1787.07       184.86 o
  -1  19   4         61.09         74.61        31.31 o
   0  19   4        500.18        601.50        72.63 o
   1  19   4       1860.58       1808.45       132.69 o
   2  19   4       1587.34       1786.38       147.01 o
   3  19   4        210.59        265.74        65.20 o
   4  19   4         74.18         69.22        49.97 o
  -6  20   4          0.25         23.71        45.80 o
  -5  20   4          3.65        -18.80        47.68 o
  -4  20   4          1.81        -10.23        27.24 o
  -3  20   4         88.32         71.87        58.88 o
  -2  20   4         13.43         -8.45        26.73 o
  -1  20   4         65.87         24.41        21.98 o
   0  20   4         44.72         35.87        14.61 o
   1  20   4          0.31         -3.14         8.61 o
   2  20   4          0.73         -6.53        11.74 o
   3  20   4          2.38        -18.38        22.93 o
  -5  21   4         10.63         34.39        38.90 o
  -4  21   4       1349.34       1376.69       182.82 o
  -3  21   4       2338.36       2419.20       236.96 o
  -2  21   4       2468.05       2847.54       360.64 o
  -1  21   4        509.42        449.95        77.92 o
   0  21   4       1113.78       1021.00        98.54 o
   1  21   4       2964.01       2892.03       192.11 o
   2  21   4       1597.95       1771.61       148.83 o
   3  21   4        261.67        264.95        77.40 o
  -5  22   4       4660.69       5178.97       369.59 o
  -4  22   4       2133.29       2194.97       268.39 o
  -3  22   4          1.34         42.61        69.26 o
  -2  22   4       2494.96       2775.97       309.07 o
  -1  22   4       4547.55       4250.02       273.13 o
   0  22   4       2708.85       2629.76       174.48 o
   1  22   4        405.45        217.80       116.21 o
   2  22   4        526.42        548.87        90.08 o
   3  22   4       2681.64       2762.16       234.15 o
  -4  23   4       2851.18       3056.11       283.27 o
  -3  23   4       3801.72       3903.10       313.41 o
  -2  23   4       1770.32       1880.88       216.17 o
  -1  23   4        185.99        215.70        68.86 o
   0  23   4        583.87        546.96        78.29 o
   1  23   4       2521.96       2747.05       193.00 o
   2  23   4       2208.48       2198.25       179.10 o
  -4  24   4        195.65        358.02       101.53 o
  -3  24   4         26.19         37.04        58.08 o
  -2  24   4        451.92        367.21        89.70 o
  -1  24   4        785.71        658.97       124.38 o
   0  24   4        201.55        273.65        58.42 o
   1  24   4          9.47          8.12        25.60 o
  -3  25   4        683.56        806.14       141.52 o
  -2  25   4        253.24        139.01        81.07 o
  -1  25   4         59.03         42.94        16.64 o
   0  25   4        182.37        175.12        51.11 o
   1  25   4        696.33        429.53       104.76 o
  -1  26   4       2152.35       1902.09       193.62 o
  -7   1   5       3600.76       3685.96       367.57 o
  -6   1   5        688.20        636.75       136.52 o
  -5   1   5        302.52        302.07        64.47 o
  -4   1   5       1957.86       1978.94       173.21 o
  -3   1   5       4444.55       4347.64       253.10 o
  -2   1   5       3740.95       3579.55       230.95 o
  -1   1   5        115.74        116.91        38.25 o
   0   1   5       1512.91       1476.25       147.73 o
   1   1   5       3910.36       3863.86       239.10 o
   2   1   5       2975.48       2979.62       214.82 o
   3   1   5        165.04        293.87        74.83 o
   4   1   5        523.47        537.82       109.74 o
  -7   2   5        872.61       1100.39       157.66 o
  -6   2   5       5956.43       6796.27       393.61 o
  -5   2   5       8081.66       7357.46       347.85 o
  -4   2   5       1757.20       1739.92       172.84 o
  -3   2   5        792.29        792.04       107.80 o
  -2   2   5       5032.15       5031.00       274.41 o
  -1   2   5      10783.87      10474.73       395.07 o
   0   2   5       6628.31       6517.30       309.91 o
   1   2   5          6.73         29.18        14.02 o
   2   2   5       2904.46       2856.18       212.34 o
   3   2   5       4571.08       5286.12       306.33 o
   4   2   5       2444.31       2974.92       250.88 o
  -7   3   5       4264.86       4864.67       334.34 o
  -6   3   5       1893.56       2001.37       293.94 o
  -5   3   5        204.80        158.30        40.27 o
  -4   3   5       2985.25       2888.06       208.09 o
  -3   3   5       6383.73       6470.62       309.67 o
  -2   3   5       5906.29       6066.03       315.45 o
  -1   3   5         38.19         41.27        24.93 o
   0   3   5       3886.31       3831.80       238.75 o
   1   3   5       5582.30       5523.21       286.40 o
   2   3   5       3539.88       3448.68       234.88 o
   3   3   5        373.70        388.48        82.17 o
   4   3   5        610.82        639.63       117.80 o
  -7   4   5         28.11         80.41        52.41 o
  -6   4   5        189.08        136.41        56.50 o
  -5   4   5       1195.94        935.04       147.24 o
  -4   4   5       1023.70        994.11       110.14 o
  -3   4   5        143.63        175.01        45.67 o
  -2   4   5       2080.19       2122.12       149.30 o
  -1   4   5       1848.58       1932.84       154.49 o
   0   4   5        288.97        337.62        68.39 o
   1   4   5          9.72         31.35        32.52 o
   2   4   5        139.56        211.38        73.13 o
   3   4   5        350.46        306.40        71.13 o
   4   4   5        259.94        191.67        56.96 o
  -7   5   5       1431.64       1677.32       199.81 o
  -6   5   5        238.42        232.09        73.27 o
  -5   5   5        236.01        241.31        61.59 o
  -4   5   5       1211.63       1118.97       101.63 o
  -3   5   5       2178.26       2233.09       154.51 o
  -2   5   5       1103.68       1224.42       114.92 o
  -1   5   5         58.17         61.42        27.27 o
   0   5   5        184.20        141.57        48.21 o
   1   5   5       1188.64       1113.47       129.53 o
   2   5   5        806.90        827.75       116.49 o
   3   5   5          4.29         25.24        23.57 o
   4   5   5        169.93        287.28        79.64 o
  -7   6   5        483.63        540.55        98.04 o
  -6   6   5       4402.86       5036.43       436.25 o
  -5   6   5       8199.09       8279.21       476.11 o
  -4   6   5       4008.88       3793.90       200.45 o
  -3   6   5        253.44        260.66        55.82 o
  -2   6   5       5047.95       5360.52       245.00 o
  -1   6   5       6740.25       7149.95       282.46 o
   0   6   5       3967.71       3978.48       248.08 o
   1   6   5        117.90        121.21        45.84 o
   2   6   5       1713.59       1772.12       185.84 o
   3   6   5       3796.62       3877.63       269.69 o
   4   6   5       2245.38       2436.85       228.56 o
  -7   7   5       4039.21       4798.93       351.01 o
  -6   7   5       3254.37       3508.53       406.85 o
  -5   7   5         68.49        145.15        42.57 o
  -4   7   5       6935.97       6844.39       284.22 o
  -3   7   5      12048.47      12089.59       354.89 o
  -2   7   5       4575.02       5000.26       239.37 o
  -1   7   5        100.22        143.56        41.47 o
   0   7   5       3671.45       3830.46       246.84 o
   1   7   5       5614.45       5625.88       333.63 o
   2   7   5       3420.81       3616.37       252.27 o
   3   7   5        216.21        203.53        68.81 o
   4   7   5        646.43        893.48       144.20 o
  -7   8   5        176.37        141.30       108.95 o
  -6   8   5       1421.39       1506.29       160.61 o
  -5   8   5       2974.64       2989.81       214.85 o
  -4   8   5       1767.59       1725.02       142.41 o
  -3   8   5          1.79         38.39        19.28 o
  -2   8   5       2055.95       2130.29       158.20 o
  -1   8   5       3780.31       4058.44       220.19 o
   0   8   5       1421.17       1574.47       137.75 o
   1   8   5          7.97         17.34        34.96 o
   2   8   5        468.79        464.92        91.39 o
   3   8   5       1348.83       1413.94       165.80 o
   4   8   5        850.06        816.97       135.43 o
  -7   9   5          9.02         14.12        59.53 o
  -6   9   5         32.75         37.18        30.26 o
  -5   9   5          7.28          8.48        23.45 o
  -4   9   5         44.75         38.86        17.92 o
  -3   9   5        322.55        283.49        49.94 o
  -2   9   5        107.47        125.38        37.10 o
  -1   9   5          3.83          9.35        28.23 o
   0   9   5          4.66         27.21        28.13 o
   1   9   5         37.35          5.87        15.86 o
   2   9   5         52.88         57.74        44.21 o
   3   9   5          4.21          3.13        23.82 o
   4   9   5          4.82         -6.38        31.32 o
  -6  10   5       2216.74       2305.29       208.80 o
  -5  10   5       4671.58       4661.20       285.66 o
  -4  10   5       2944.15       2780.32       191.34 o
  -3  10   5          9.98         36.31        28.46 o
  -2  10   5       2938.89       3157.53       180.66 o
  -1  10   5       4036.37       4400.89       214.83 o
   0  10   5       1620.43       1846.24       155.74 o
   1  10   5         11.78         65.57        42.23 o
   2  10   5        448.28        486.18        94.94 o
   3  10   5       1156.72       1033.17       144.70 o
   4  10   5       1112.48       1109.32       153.46 o
  -6  11   5       1744.12       1877.99       194.18 o
  -5  11   5        149.53        109.14        39.75 o
  -4  11   5       6229.12       5819.69       282.19 o
  -3  11   5      11266.11      11001.45       365.04 o
  -2  11   5       3528.66       3755.11       200.41 o
  -1  11   5         45.11         42.21        26.34 o
   0  11   5       2940.43       3113.93       184.34 o
   1  11   5       7465.16       7312.65       368.45 o
   2  11   5       3738.28       3867.29       276.70 o
   3  11   5         20.72         -6.55        63.39 o
  -6  12   5       3419.50       3595.22       272.79 o
  -5  12   5       4176.71       4269.52       283.38 o
  -4  12   5       2126.39       2211.94       176.33 o
  -3  12   5         24.38         37.51        21.18 o
  -2  12   5       1980.00       2096.10       151.89 o
  -1  12   5       4495.01       4822.73       244.35 o
   0  12   5       2520.06       2663.44       175.99 o
   1  12   5        128.07        201.33        56.93 o
   2  12   5        759.91        822.85       129.22 o
   3  12   5       2323.44       2316.15       227.45 o
  -6  13   5         30.77        -13.12        41.06 o
  -5  13   5        184.19        189.46        59.72 o
  -4  13   5        439.26        387.42        75.00 o
  -3  13   5        136.79        138.64        38.19 o
  -2  13   5         32.21         31.34        26.99 o
  -1  13   5         42.41         35.03        25.86 o
   0  13   5         20.10         -3.41        18.15 o
   1  13   5        164.46        136.73        25.76 o
   2  13   5         29.61         -8.74        44.95 o
   3  13   5          5.93        -48.10        48.10 o
  -6  14   5        584.93        526.60       105.24 o
  -5  14   5       1263.19       1448.30       170.62 o
  -4  14   5        746.76        734.69        99.84 o
  -3  14   5          4.68          6.68        59.32 o
  -2  14   5        933.64        766.18        97.84 o
  -1  14   5       1791.80       1885.76       152.71 o
   0  14   5        590.15        637.08        82.18 o
   1  14   5          1.34         53.84        54.59 o
   2  14   5         32.60         14.08        41.84 o
   3  14   5        196.13        182.29        65.79 o
  -5  15   5        391.82        233.91       116.70 o
  -4  15   5       2469.87       2056.13       292.20 o
  -3  15   5       4275.86       4193.54       291.51 o
  -2  15   5       2676.68       2665.63       204.40 o
  -1  15   5         20.64         48.75        32.50 o
   0  15   5       2419.32       2405.26       166.56 o
   1  15   5       6236.06       5974.47       307.25 o
   2  15   5       2876.28       2824.19       377.49 o
  -5  16   5       3694.26       3692.94       353.15 o
  -4  16   5       1565.89       1066.97       393.30 o
  -3  16   5          2.81         23.23        59.66 o
  -2  16   5       2421.21       2231.09       180.38 o
  -1  16   5       5395.93       5321.23       267.22 o
   0  16   5       3260.23       3319.63       207.37 o
   1  16   5         87.33        110.12        56.47 o
   2  16   5       1122.56       1016.76       194.66 o
  -5  17   5         76.98         41.73        91.26 o
  -4  17   5       1114.54       1025.29       130.87 o
  -3  17   5       1544.30       1545.74       158.21 o
  -2  17   5        417.74        379.84        71.46 o
  -1  17   5          0.08          3.88        22.74 o
   0  17   5        364.93        258.65        55.98 o
   1  17   5       1035.90        850.66       116.59 o
   2  17   5        471.84        437.70       118.90 o
  -4  18   5         25.30         46.59        52.92 o
  -3  18   5          2.39         -5.38        38.46 o
  -2  18   5         22.37          8.25        38.42 o
  -1  18   5        222.45        198.25        97.53 o
   0  18   5        306.38        217.07        63.05 o
   1  18   5         21.53         16.24        19.92 o
  -4  19   5       1442.51       1384.30       165.87 o
  -3  19   5       1697.42       1615.33       181.31 o
  -2  19   5       1293.54       1112.94       148.44 o
  -1  19   5         18.12         76.70        43.44 o
   0  19   5        997.83        902.72       120.10 o
   1  19   5       2172.41       2056.97       191.43 o
  -3  20   5         81.00         63.61        44.25 o
  -2  20   5       2258.00       1916.39       200.84 o
  -1  20   5       4339.11       4351.16       296.82 o
   0  20   5       2320.98       2468.16       196.28 o
  -2  21   5        971.18       1063.74       142.50 o
  -1  21   5         56.32         83.05        36.78 o
  -5   0   6       5988.12       4983.91       439.79 o
  -4   0   6        829.43        811.43       173.49 o
  -3   0   6        357.43        430.54       123.70 o
  -2   0   6       3433.50       3448.65       365.53 o
  -1   0   6       5764.57       5713.90       522.76 o
   0   0   6       2154.12       2077.58       279.98 o
   1   0   6          2.10         97.86        78.81 o
   2   0   6       1570.51       1707.85       396.86 o
  -5   1   6        386.00        334.73        70.36 o
  -4   1   6       2838.61       2556.05       277.67 o
  -3   1   6       2585.77       2505.40       218.26 o
  -2   1   6        590.20        547.71       101.54 o
  -1   1   6         66.24         97.75        41.89 o
   0   1   6       1533.13       1689.98       177.53 o
   1   1   6       2224.40       1994.02       195.58 o
  -5   2   6        106.46         33.54        28.76 o
  -4   2   6         45.67         15.25        45.74 o
  -3   2   6         84.49         47.75        29.44 o
  -2   2   6          9.01         -7.95        33.31 o
  -1   2   6        326.68        281.60        69.41 o
   0   2   6         99.31         65.90        49.18 o
   1   2   6          6.08        -21.87        37.88 o
  -5   3   6        261.81         97.30       110.56 o
  -4   3   6       1682.03       1672.55       177.95 o
  -3   3   6       1362.98       1386.87       158.99 o
  -2   3   6        370.34        379.28        79.34 o
  -1   3   6          8.53         43.96        26.48 o
   0   3   6        364.32        384.58        80.09 o
   1   3   6        945.38        833.92       125.53 o
  -5   4   6       5034.86       5131.56       484.48 o
  -4   4   6       1281.78       1141.63       133.90 o
  -3   4   6        284.54        255.25        71.34 o
  -2   4   6       4579.96       4664.68       300.89 o
  -1   4   6       5859.90       5914.54       337.31 o
   0   4   6       1572.25       1742.69       182.28 o
   1   4   6          0.73         13.88        37.30 o
  -5   5   6        272.20        241.57        67.26 o
  -4   5   6       3158.66       2964.78       239.14 o
  -3   5   6       4431.92       4380.22       290.11 o
  -2   5   6       1223.92       1233.29       153.62 o
  -1   5   6        101.23        100.76        60.28 o
   0   5   6       2376.90       2475.19       218.97 o
   1   5   6       3289.00       3439.73       261.64 o
  -4   6   6        301.96        283.18        64.78 o
  -3   6   6         28.04        -15.30        15.30 o
  -2   6   6        286.39        299.76        69.68 o
  -1   6   6       1413.36       1281.40       157.93 o
   0   6   6        526.71        499.71        97.64 o
   1   6   6         15.07         -5.28        12.30 o
  -4   7   6        324.77        271.32        71.40 o
  -3   7   6        311.59        351.62        70.19 o
  -2   7   6         89.33         55.56        43.15 o
  -1   7   6         75.47         47.82        93.66 o
   0   7   6         12.88         65.48        49.18 o
   1   7   6        183.44        168.60        59.25 o
  -4   8   6       1247.00       1120.37       150.91 o
  -3   8   6        130.81        147.46        49.29 o
  -2   8   6       3778.16       3717.24       244.55 o
  -1   8   6       4044.99       3969.57       286.40 o
   0   8   6        997.43       1214.91       158.51 o
   1   8   6          5.18         10.80        32.14 o
  -4   9   6       3250.03       3239.17       299.83 o
  -3   9   6       5957.56       5820.99       345.97 o
  -2   9   6       2232.65       2368.19       221.31 o
  -1   9   6         52.70         24.26        48.64 o
   0   9   6       2494.61       2590.56       234.47 o
  -3  10   6        195.14        239.69        70.88 o
  -2  10   6       1525.83       1664.57       165.95 o
  -1  10   6       1747.12       1849.74       176.68 o
   0  10   6        711.24        725.76       123.46 o
  -3  11   6         15.71         -4.19        17.41 o
  -2  11   6          0.44         90.89        43.61 o
  -1  11   6         18.58         33.74        34.42 o
   0  11   6          4.34          1.15        30.67 o
  -2  12   6        925.38       1040.84       151.07 o
  -1  12   6       1506.41       1512.22       164.58 o
                                                
